# Supplementary material for: Genetic characterization of a novel Salinicola salarius isolate applied for the bioconversion of agro-industrial wastes into polyhydroxybutyrate
Source: Microb Cell Fact. 2024 Feb 17;23:56. doi: 10.1186/s12934-024-02326-z (PMC10874550; doi:10.1186/s12934-024-02326-z)
Supplement: Supplementary file 1 — Additional file 1. The genetic distance between Salinicola salarius ES021 strain and other sequenced Salinicola species and other information related to other sequenced Salinicola species. [file 12934_2024_2326_MOESM1_ESM.csv]

Genome ID	Genome Name	Organism Name	NCBI Taxon ID	Genome Status	Strain	Serovar	Biovar	Pathovar	MLST	Other Typing	Culture Collection	Type Strain	Completion Date	Publication	BioProject Accession	BioSample Accession	Assembly Accession	GenBank Accessions	RefSeq Accessions	Sequencing Centers	Sequencing Status	Sequencing Platform	Sequencing Depth	Assembly Method	Chromosomes	Plasmids	Contigs	Genome Length	GC Content	PATRIC CDS	RefSeq CDS	Isolation Site	Isolation Source	Isolation Comments	Collection Date	Isolation Country	Geographic Location	Latitude	Longitude	Altitude	Depth	Other Environmental	Host Name	Host Gender	Host Age	Host Health	Body Sample Site	Body Sample Subsite	Other Clinical
430457.5	Salinicola salarius strain DSM 18044		430457	WGS	DSM 18044						DSM:18044		2018-06-11T00:00:00Z		PRJNA371426	SAMN06299118	GCA_003206135.1	PZJT00000000		Universidade de Aveiro		Illumina HiSeq	265x	CLC Genomics v. 9.5.3			40	3883667	62.531326	3582			saline water		2007	South Korea	South Korea: Anmyeondo
1882734.3	Salinicola sp. MIT1003		1882734	WGS	MIT1003								2016-11-01T00:00:00Z		PRJNA331154	SAMN05438986	GCF_001858555.1	MCAP00000000		MIT		Illumina NextSeq	100.0x	SPAdes v. 3.5			60	4014589	62.26	3726	3534		surface seawater		1990						10m	env_biome:surface seawater
1193542.4	uncultured Salinicola sp. strain ERR599008_bin.17_MetaBAT_v2.12.1_MAG		1193542	WGS	ERR599008_bin.17_MetaBAT_v2.12.1_MAG								2021-09-18T00:00:00Z		PRJEB37807	SAMEA9693938	GCA_913050505.1	CAJXBF000000000		EMG							723	2471762	62.518883	2990			marine metagenome		01/07/2011
1193542.6	uncultured Salinicola sp. strain ERR599008_bin.17_MetaBAT_v2.12.1_MAG		1193542	WGS	ERR599008_bin.17_MetaBAT_v2.12.1_MAG								2021-09-18T00:00:00Z		PRJEB37807	SAMEA9693938	GCA_913050505.1	CAJXBF000000000		EMG							723	2471762	62.518883	2990			marine metagenome		01/07/2011
430457.3	Salinicola salarius strain 1A01339		430457	WGS	1A01339								2017-06-08T00:00:00Z		PRJNA379806	SAMN06621520	GCA_002179555.1	NHOU00000000		Zhejiang University of Technology		Illumina MiSeq	210.0x	SOAPdenovo v. 2.04; GapCloser v. 1.12			164	4285575	62.39	4044			marine sample		6/30/2013		Indian Ocean
1949080.3	Salinicola sp. CPA57		1949080	WGS	CPA57								2018-06-11T00:00:00Z		PRJNA371426	SAMN06299130	GCA_003206035.1	PZJR00000000		Universidade de Aveiro		Illumina HiSeq	331x	CLC Genomics v. 9.5.3			45	4333586	61.93699	4076					Nov-12	Portugal	Portugal: Ria de Aveiro, Aveiro						Halimione portulacoides
2606937.3	Salinicola sp. L3		2606937	WGS	L3								2019-09-05T00:00:00Z		PRJNA562826	SAMN12651338	GCA_008298015.1	VTPX00000000		Sichuan University		Illumina HiSeq	100x	SOAPdenovo v. 2.04			30	4655154	62.604523	4517	4262		scrap leather		Jun-19	China	China: Chengdu City
404433.4	Salinicola socius strain SMB35		404433	WGS	SMB35								2017-01-05T00:00:00Z		PRJNA357614	SAMN06145960	GCF_001937195.1	MSDO00000000		University of Southern Mississippi		Illumina HiSeq	302.0x	ITMO Genome Assembler v. 0.1.3			156	4174124	62.23	3970	3786		potash mine tailings		2007	Russia	Russia: Solikamsk, Perm region
404433.6	Salinicola socius strain DSM 19940		404433	WGS	DSM 19940						DSM:19940		2018-06-11T00:00:00Z		PRJNA371426	SAMN06299129	GCA_003206115.1	PZJS00000000		Universidade de Aveiro		Illumina HiSeq	330x	CLC Genomics v. 9.5.3			34	4090370	62.207497	3813			salt mines		2007	Russia	Russia: Berezniki, Perm region
1949086.3	Salinicola sp. CR57		1949086	WGS	CR57								2018-06-11T00:00:00Z		PRJNA371426	SAMN06299283	GCA_003206585.1	PZJL00000000		Universidade de Aveiro		Illumina HiSeq	198x	CLC Genomics v. 9.5.3			22	4297735	63.944065	3981					Nov-12	Portugal	Portugal: Ria de Aveiro, Aveiro						Halimione portulacoides
1978524.4	Salinicola sp. strain DT_109		1978524	WGS	DT_109								2020-06-02T00:00:00Z		PRJNA482655	SAMN14675797	GCA_013214345.1	JABSSJ000000000		University of Hawaii		Illumina NextSeq	0.0000098x	SPAdes v. 3.13.1			311	4291249	64.16319	4241	4027		ocean water from marine abyssalpelagic zone		2015	Pacific Ocean	Pacific Ocean: North Pacific Gyre, Station ALOHA				4000m
1928762.4	Salinicola sp. MH3R3-1		1928762	WGS	MH3R3-1								2017-01-05T00:00:00Z		PRJNA357619	SAMN06145967	GCF_001937155.1	MSDP00000000		University of Southern Mississippi		Illumina HiSeq	318.0x	ITMO Genome Assembler v. 0.1.3			136	4110743	62.01	3767	3620		potash mine tailings		2010	Russia	Russia: Solikamsk, Perm region
1949084.3	Salinicola sp. CR45		1808881	WGS	CR45								2018-06-11T00:00:00Z		PRJNA371426	SAMN06299280	GCA_003206695.1	PZJN00000000		Universidade de Aveiro		Illumina HiSeq	339x	CLC Genomics v. 9.5.3			23	3899358	62.191055	3509					Nov-12	Portugal	Portugal: Ria de Aveiro, Aveiro						Halimione portulacoides
1193542.3	uncultured Salinicola sp. strain ERR599112_bin.27_MetaBAT_v2.12.1_MAG		1193542	WGS	ERR599112_bin.27_MetaBAT_v2.12.1_MAG								2021-09-18T00:00:00Z		PRJEB37807	SAMEA9695163	GCA_913044205.1	CAJWNC000000000		EMG							199	4327264	64.362144	4074			marine metagenome		6/26/2010
1193542.5	uncultured Salinicola sp. strain ERR599112_bin.27_MetaBAT_v2.12.1_MAG		1193542	WGS	ERR599112_bin.27_MetaBAT_v2.12.1_MAG								2021-09-18T00:00:00Z		PRJEB37807	SAMEA9695163	GCA_913044205.1	CAJWNC000000000		EMG							199	4327264	64.362144	4074			marine metagenome		6/26/2010
1978524.3	Salinicola sp. strain EAC73		1978524	WGS	EAC73								2017-10-24T00:00:00Z		PRJNA391943	SAMN07620069	GCA_002695065.1	NZNW00000000		University of Southern California		Illumina HiSeq	Not Applicable	Megahit v. 1.0.3, minimus2 v. 2.0.8			153	4682890	63.89	4434	4204		marine water sample		2011	Pacific Ocean	Pacific Ocean: South Pacific Ocean				5-1000m	env_biome:marine pelagic biome
1541440.3	Salinicola acroporae strain LMG 28587		1541440	WGS	LMG 28587								2018-06-11T00:00:00Z		PRJNA371426	SAMN06299116	GCA_003206615.1	PZJW00000000		Universidade de Aveiro		Illumina HiSeq	344x	CLC Genomics v. 9.5.3			32	4372580	63.666157	4060					Nov-10	India	India: North Bay island, Andaman						Acropora digitifera
1949085.3	Salinicola sp. CR50		1949085	WGS	CR50								2018-06-11T00:00:00Z		PRJNA371426	SAMN06299281	GCA_003206045.1	PZJM00000000		Universidade de Aveiro		Illumina HiSeq	310x	CLC Genomics v. 9.5.3			26	4415417	64.31788	4020					Nov-12	Portugal	Portugal: Ria de Aveiro, Aveiro						Halimione portulacoides
1267424.3	Salinicola peritrichatus strain JCM 18795		1267424	WGS	JCM 18795								2018-06-11T00:00:00Z		PRJNA371426	SAMN06299117	GCA_003206715.1	PZJU00000000		Universidade de Aveiro		Illumina HiSeq	183x	CLC Genomics v. 9.5.3			109	4623416	62.451744	4434			deep-sea sediment		Oct-08		Pacific Ocean
1949081.3	Salinicola sp. CPA60		1949081	WGS	CPA60								2018-06-11T00:00:00Z		PRJNA371426	SAMN06299212	GCA_003206065.1	PZJQ00000000		Universidade de Aveiro		Illumina HiSeq	515x	CLC Genomics v. 9.5.3			11	3991304	60.616154	3643					Nov-12	Portugal	Portugal: Ria de Aveiro, Aveiro						Halimione portulacoides
1492922.8	Gammaproteobacteria bacterium MFB021		1492922	WGS	MFB021								2014-08-05T00:00:00Z	25414494	PRJNA252802	SAMN02863077	GCA_000737985.1	JNVT00000000		Central Institute of Fisheries Technology, Cochin		Illumina MiSeq	43.0x	ABySS v. 1.3.7			136	4436200	65.708755	4115	3324		saline environment		10-May-11	India	India: Cochin
2815721.3	Salinicola sp. DM10		2815721	WGS	DM10								2021-03-08T00:00:00Z		PRJNA705742	SAMN18100805		JAFLEN010000031,JAFLEN010000032,JAFLEN010000033,JAFLEN010000034,JAFLEN010000035,JAFLEN010000036,JAFLEN010000037		Vietnam Academy of Science and Technology		Illumina HiSeq	200.0x	SOAPdenovo v. APRIL-2019			52	4116020	65.97796	3779	3636		root		2017-12	Viet Nam	Viet Nam: Thai Binh						mangrove
1443141.3	Salinicola rhizosphaerae strain KCTC 32998		1443141	WGS	KCTC 32998						KCTC:32998		2020-09-11T00:00:00Z	30832757	PRJDB10508	SAMD00245635	GCA_014652715.1	BMZI00000000		WFCC-MIRCEN World Data Centre for Microorganisms (WDCM)		Illumina HiSeq X Ten	298X	gcType assembly pipeline			25	4215262	62.716923	3943	3749
184065.3	Salinicola halophilus strain CECT 5903		184065	WGS	CECT 5903								2018-06-11T00:00:00Z		PRJNA371426	SAMN06299115	GCA_003206155.1	PZJV00000000		Universidade de Aveiro		Illumina HiSeq	324x	CLC Genomics v. 9.5.3			14	3615108	64.869286	3276			solar saltern		2007	Spain	Spain: Cabo de Gata, Almeria
1949083.3	Salinicola sp. CPA92		1949083	WGS	CPA92								2018-06-11T00:00:00Z		PRJNA371426	SAMN06299279	GCA_003206575.1	PZJO00000000		Universidade de Aveiro		Illumina HiSeq	318x	CLC Genomics v. 9.5.3			23	4355764	65.84155	3897					Nov-12	Portugal	Portugal: Ria de Aveiro, Aveiro						Halimione portulacoides
1771309.3	Salinicola tamaricis strain F01		1771309	Complete	F01								2018-03-22T00:00:00Z		PRJNA407392	SAMN07653055	GCA_003006155.1	CP023559		Shandong Normal University		PacBio	200.0x	SOAPdenovo v. 2.04	1		1	4276240	65.682304	4770			leaves		2015-09	China	China: ShanDong, Dongying, Yellow River delta						Tamarix
1949082.3	Salinicola sp. CPA62		1949082	WGS	CPA62								2018-06-11T00:00:00Z		PRJNA371426	SAMN06299277	GCA_003206645.1	PZJP00000000		Universidade de Aveiro		Illumina HiSeq	461x	CLC Genomics v. 9.5.3			33	3869882	63.570812	3554					Nov-12	Portugal	Portugal: Ria de Aveiro, Aveiro						Halimione portulacoides
1949087.3	Salinicola sp. RZ23		1949087	WGS	RZ23								2018-06-11T00:00:00Z		PRJNA371426	SAMN06299284	GCA_003206675.1	PZJK00000000		Universidade de Aveiro		Illumina HiSeq	324x	CLC Genomics v. 9.5.3			35	4370357	65.96081	3943					Nov-12	Portugal	Portugal: Ria de Aveiro, Aveiro						Halimione portulacoides
2304602.3	Halomonas sp. 362.1		2304602	WGS	362.1								2019-01-29T00:00:00Z		PRJNA487222	SAMN09880010	GCA_004117855.1	QWBW00000000		UFRJ		Illumina	114.0x	A5miseq v. February-2018			74	4438786	66.25822	4205			coral		2015	Brazil	Brazil: Bahia, Abrolhos Bank						Mussismilia braziliensis
339656.4	Halomonas smyrnensis AAD6	Halomonas smyrnensis AAD6	339656	WGS	AAD6								2012-06-06T00:00:00Z	23012275	PRJNA109291	SAMN02470292	GCA_000265245.2	AJKS00000000	-	Marmara University	WGS	454; IonTorrent	140.0x	CLC Genomic Workbench v. 20.05.2012			34	3561919	67.86	3239			soil samples			Turkey	Turkey: Camalti saltern area
390637.4	Modicisalibacter tunisiensis strain LIT2(T) strain LIT2(T) strain LIT2(T)		390637	WGS	LIT2(T)								2021-09-24T00:00:00Z		PRJNA725885	SAMN18912866		JAGXFD000000000		UNICAMP		Illumina HiSeq	1435x	SPAdes v. v3.15.1			8	3550803	67.36563	3354	3245		oilfield-water injection	derived from the oil and energy industry, APPE - Petroleum and Energy Research Collection, aiming at its ex situ preservation, taxonomic, functional and genomic characterization and product prospecting or activities of immediate interest to the oil and gas sector	05/08/2006		Tunisia
390637.6	Modicisalibacter tunisiensis strain LIT2(T) strain LIT2(T) strain LIT2(T)		390637	WGS	LIT2(T)								2021-09-24T00:00:00Z		PRJNA725885	SAMN18912866		JAGXFD000000000		UNICAMP		Illumina HiSeq	1435x	SPAdes v. v3.15.1			8	3550803	67.36563	3354	3245		oilfield-water injection	derived from the oil and energy industry, APPE - Petroleum and Energy Research Collection, aiming at its ex situ preservation, taxonomic, functional and genomic characterization and product prospecting or activities of immediate interest to the oil and gas sector	05/08/2006		Tunisia
390637.8	Modicisalibacter tunisiensis strain LIT2(T) strain LIT2(T) strain LIT2(T)		390637	WGS	LIT2(T)								2021-09-24T00:00:00Z		PRJNA725885	SAMN18912866		JAGXFD000000000		UNICAMP		Illumina HiSeq	1435x	SPAdes v. v3.15.1			8	3550803	67.36563	3354	3245		oilfield-water injection	derived from the oil and energy industry, APPE - Petroleum and Energy Research Collection, aiming at its ex situ preservation, taxonomic, functional and genomic characterization and product prospecting or activities of immediate interest to the oil and gas sector	05/08/2006		Tunisia
2518972.3	Halomonas sp. EAR18		2518972	WGS	EAR18							Yes	2019-04-09T00:00:00Z		PRJEB31966	SAMEA5358876	GCA_900961225.1	CAAHFN000000000		Universidad de Sevilla							142	4648490	64.850136	4419			the roots of Arthrocnemum macrostachyum, a halophyte plant growing	isolated as endophyte from the roots of Arthrocnemum macrostachyum, a halophyte plant growing in the Odiel marshes (Huelva, Spain)	2015	Spain	Spain
2773305.3	Halomonas sp. ML-15		2773305	WGS	ML-15								1900-01-01T00:00:00Z		PRJNA664264	SAMN16203731		JACXZT000000000		Griffith University		Illumina	180.0x	Velvet v. 1.2.10			20	4804400	63.380856	4530	4425		water/sediment		2005-11	USA	USA: shoreline of South Tufa region of Mono Lake, California
141390.3	Chromohalobacter israelensis 6768		141390	WGS	6768								2014-10-01T00:00:00Z	-	PRJNA258580	SAMN03000030	GCA_000761475.1	JQNW00000000	-	The Second Institute of Oceanography, State Oceanic Administration		Illumina HiSeq	213.0x	SOAPdenovo v. 1.05			28	3660991	63.74	3367			Dead Sea			Israel	Israel
229007.11	Halomonas ventosae strain 1_TX		229007	WGS	1_TX								2019-03-22T00:00:00Z		PRJNA463104	SAMN09074690	GCA_004361885.1	SNWH00000000		DOE Joint Genome Institute		Illumina HiSeq	443.0x	SPAdes v. 3.10.1			64	3238660	64.195305	3149	3012					USA	USA: Texas
284577.8	Halomonas taeanensis strain USBA-857		284577	WGS	USBA-857								2018-06-27T00:00:00Z		PRJNA330502	SAMN05421792	GCA_003268885.1	QLSX00000000		DOE Joint Genome Institute		Illumina MiSeq	222.0x	AllPaths v. r46652			30	3736068	62.471054	3464	3364
390637.3	Modicisalibacter tunisiensis strain R2A 31.P		390637	WGS	R2A 31.P								2021-09-24T00:00:00Z		PRJNA725885	SAMN18912869		JAGXFC000000000		UNICAMP		Illumina HiSeq	100x	SPAdes v. v3.15.1			6	3568533	67.23198	3333	3235		Formation water - Oil environment	derived from the oil and energy industry, APPE - Petroleum and Energy Research Collection, aiming at its ex situ preservation, taxonomic, functional and genomic characterization and product prospecting or activities of immediate interest to the oil and gas sector	2011-10	Brazil	Brazil: Macei/Alagoas
390637.5	Modicisalibacter tunisiensis strain R2A 31.P		390637	WGS	R2A 31.P								2021-09-24T00:00:00Z		PRJNA725885	SAMN18912869		JAGXFC000000000		UNICAMP		Illumina HiSeq	100x	SPAdes v. v3.15.1			6	3568533	67.23198	3333	3235		Formation water - Oil environment	derived from the oil and energy industry, APPE - Petroleum and Energy Research Collection, aiming at its ex situ preservation, taxonomic, functional and genomic characterization and product prospecting or activities of immediate interest to the oil and gas sector	2011-10	Brazil	Brazil: Macei/Alagoas
390637.7	Modicisalibacter tunisiensis strain R2A 31.P		390637	WGS	R2A 31.P								2021-09-24T00:00:00Z		PRJNA725885	SAMN18912869		JAGXFC000000000		UNICAMP		Illumina HiSeq	100x	SPAdes v. v3.15.1			6	3568533	67.23198	3333	3235		Formation water - Oil environment	derived from the oil and energy industry, APPE - Petroleum and Energy Research Collection, aiming at its ex situ preservation, taxonomic, functional and genomic characterization and product prospecting or activities of immediate interest to the oil and gas sector	2011-10	Brazil	Brazil: Macei/Alagoas
1081866.4	Halomonas socia strain CKY01		1081866	Complete	CKY01								2020-02-24T00:00:00Z		PRJNA606118	SAMN14085629	GCA_010977575.1	CP048812		Konkuk University		1 SMRT cells (Pacific Biosciences)	183.0x	HGAP v. 2.3	1		1	4753299	64.18008	4634			Marine soil		10/16/2018	South Korea	South Korea
1446475.3	Halomonas zincidurans B6		1446475	WGS	B6								2014-07-21T00:00:00Z	-	PRJNA234075	SAMN02741068	GCA_000731955.1	JNCK00000000	-	Second Institute of Oceanography and Laboratory of Marine Ecosystem and Biogeochemistry, State Oceanic Administration		Illumina HiSeq	200.0x	SOAPdenovo v. 2.04; SeqMan v. May-2014			2	3554760	64.4	3260			deep-sea sediment samples		2011	Atlantic Ocean	Atlantic Ocean: South Atlantic, Mid-Ocean Ridge
2304602.7	Halomonas coralii strain R2A 31.J		2304602	WGS	R2A 31.J								2021-09-24T00:00:00Z		PRJNA725885	SAMN18912868		JAGXFE000000000		UNICAMP		Illumina HiSeq	140x	SPAdes v. v3.15.1			8	4612611	66.12647	4266	4124		Formation water - Oil environment	derived from the oil and energy industry, APPE - Petroleum and Energy Research Collection, aiming at its ex situ preservation, taxonomic, functional and genomic characterization and product prospecting or activities of immediate interest to the oil and gas sector	2011-10	Brazil	Brazil: Estao coletora de Jordo - Carmpolis/Sergipe
2304602.8	Halomonas coralii strain MOD 31.J		2304602	WGS	MOD 31.J								2021-09-24T00:00:00Z		PRJNA725885	SAMN18912867		JAGXFF000000000		UNICAMP		Illumina HiSeq	600x	SPAdes v. v3.15.1			8	4801374	66.0079	4529	4373		Formation water - Oil environment	derived from the oil and energy industry, APPE - Petroleum and Energy Research Collection, aiming at its ex situ preservation, taxonomic, functional and genomic characterization and product prospecting or activities of immediate interest to the oil and gas sector	2011-10	Brazil	Brazil: Estao coletora de Jordo - Carmpolis/Sergipe
2304602.9	Halomonas coralii strain R2A 31.J		2304602	WGS	R2A 31.J								2021-09-24T00:00:00Z		PRJNA725885	SAMN18912868		JAGXFE000000000		UNICAMP		Illumina HiSeq	140x	SPAdes v. v3.15.1			8	4612611	66.12647	4266	4124		Formation water - Oil environment	derived from the oil and energy industry, APPE - Petroleum and Energy Research Collection, aiming at its ex situ preservation, taxonomic, functional and genomic characterization and product prospecting or activities of immediate interest to the oil and gas sector	2011-10	Brazil	Brazil: Estao coletora de Jordo - Carmpolis/Sergipe
2304602.1	Halomonas coralii strain MOD 31.J		2304602	WGS	MOD 31.J								2021-09-24T00:00:00Z		PRJNA725885	SAMN18912867		JAGXFF000000000		UNICAMP		Illumina HiSeq	600x	SPAdes v. v3.15.1			8	4801374	66.0079	4529	4373		Formation water - Oil environment	derived from the oil and energy industry, APPE - Petroleum and Energy Research Collection, aiming at its ex situ preservation, taxonomic, functional and genomic characterization and product prospecting or activities of immediate interest to the oil and gas sector	2011-10	Brazil	Brazil: Estao coletora de Jordo - Carmpolis/Sergipe
2304602.11	Halomonas coralii strain R2A 31.J		2304602	WGS	R2A 31.J								2021-09-24T00:00:00Z		PRJNA725885	SAMN18912868		JAGXFE000000000		UNICAMP		Illumina HiSeq	140x	SPAdes v. v3.15.1			8	4612611	66.12647	4266	4124		Formation water - Oil environment	derived from the oil and energy industry, APPE - Petroleum and Energy Research Collection, aiming at its ex situ preservation, taxonomic, functional and genomic characterization and product prospecting or activities of immediate interest to the oil and gas sector	2011-10	Brazil	Brazil: Estao coletora de Jordo - Carmpolis/Sergipe
2304602.12	Halomonas coralii strain MOD 31.J		2304602	WGS	MOD 31.J								2021-09-24T00:00:00Z		PRJNA725885	SAMN18912867		JAGXFF000000000		UNICAMP		Illumina HiSeq	600x	SPAdes v. v3.15.1			8	4801374	66.0079	4529	4373		Formation water - Oil environment	derived from the oil and energy industry, APPE - Petroleum and Energy Research Collection, aiming at its ex situ preservation, taxonomic, functional and genomic characterization and product prospecting or activities of immediate interest to the oil and gas sector	2011-10	Brazil	Brazil: Estao coletora de Jordo - Carmpolis/Sergipe
2304602.13	Halomonas coralii strain R2A 31.J		2304602	WGS	R2A 31.J								2021-09-24T00:00:00Z		PRJNA725885	SAMN18912868		JAGXFE000000000		UNICAMP		Illumina HiSeq	140x	SPAdes v. v3.15.1			8	4612611	66.12647	4266	4124		Formation water - Oil environment	derived from the oil and energy industry, APPE - Petroleum and Energy Research Collection, aiming at its ex situ preservation, taxonomic, functional and genomic characterization and product prospecting or activities of immediate interest to the oil and gas sector	2011-10	Brazil	Brazil: Estao coletora de Jordo - Carmpolis/Sergipe
[truncated: 19 more columns]
