# Supplementary material for: Genetic characterization of a novel Salinicola salarius isolate applied for the bioconversion of agro-industrial wastes into polyhydroxybutyrate
Source: Microb Cell Fact. 2024 Feb 17;23:56. doi: 10.1186/s12934-024-02326-z (PMC10874550; doi:10.1186/s12934-024-02326-z)
Supplement: Supplementary file 2 — Additional file 2. The list of annotated genes, their functions, sequences, and locations in Salinicola salarius ES021 strain. [file 12934_2024_2326_MOESM2_ESM.xls]

## Sheet: Features in Salinicola zeshunii
contig_id	type	location	start	stop	strand	function	aliases	plfam	pgfam	figfam	evidence_codes	nucleotide_sequence	aa_sequence
assembly_data_contig_1	CDS	assembly_data_contig_1_288+627	288	914	+	Riboflavin synthase eubacterial/eukaryotic (EC 2.5.1.9)		PLF_404432_00001470	PGF_03751076			atgtttaccgggatcgtgcaggatgtggggaccgtggtggcgatcgaggaacgtgagcagttgcgcacgcacgtggtatcgatggcgccggcgatgcgcgaaggtctgacgctgggcgcatcgatatcccacaacggttgctgcctgacggtgacatccatcgatggcgacaatgtcagtttcgatctgatgcgggaaaccctgcgcctgaccaacctgggcgatctcgccgcgggggaccgggtcaatctcgaacgggcggcacgtttcggcgacgagatcggcggtcattccatgtccggccatatcatgggaatggccaggctagtggagatcgacgaggcgcccaacaatcgccggttgtggttcgagctgccagcggcgctggcgcgcttcgtg…	MFTGIVQDVGTVVAIEEREQLRTHVVSMAPAMREGLTLGASISHNGCCLTVTSIDGDNVSFDLMRETLRLTNLGDLAAGDRVNLERAARFGDEIGGHSMSGHIMGMARLVEIDEAPNNRRLWFELPAALARFVFDKGYIGIDGISLTIGAVEAERFCVNLIPETLARTTIGERLPGDRVNIEIDPQTQAIVETVERVLASRDHSTGGA
assembly_data_contig_1	CDS	assembly_data_contig_1_1049+552	1049	1600	+	Adenine phosphoribosyltransferase (EC 2.4.2.7)		PLF_404432_00000384	PGF_00034972			atgagcagcagtatctacggcgactatatcaagtcggtcatccgcacagtgcccgattggcctcagcccggcgtcaattttcgtgatatcacgccgctgcttcagaacagtgccgcgtttcgcaagctgatcgacagcttcgtgcatcgctatcaggagctcgaggtcgatgccatcgcggcgatcgacgcgcgcgggttcatcgtcggcgcgccgctggcctacgagctgggctgcagcttcgtgccggtgcgcaagaagggcaagctgccgtttcgaaccatcagcgagacctacacgctggagtacggcgaatcgacggtcgagctccatgccgatgcgttccgcgagcgcgaccgtatcgtactgatcgacgacatcatcgccactggcggcacc…	MSSSIYGDYIKSVIRTVPDWPQPGVNFRDITPLLQNSAAFRKLIDSFVHRYQELEVDAIAAIDARGFIVGAPLAYELGCSFVPVRKKGKLPFRTISETYTLEYGESTVELHADAFRERDRIVLIDDIIATGGTMLAAASLIQRSGGHVVETATILDLPELGGSAKIREAGYSVFAVCSFTEDE
assembly_data_contig_1	CDS	assembly_data_contig_1_1668+489	1668	2156	+	Xanthine-guanine phosphoribosyltransferase (EC 2.4.2.22)		PLF_404432_00001903	PGF_01174787			atgaccgtcaatcgttatcagcaccatttcaccgtttcctgggatcagattcatcgcgatgtccgggcgctctgtcatcagctcgtcgagcgggatttccagggcatcgtcgcgatcacgcgcggcggtttgattccggcggcattgatcgcccgcgaactcaacatccgtctcatcgataccgtctgcatcaagagctacgacgaacagtcccagggccagctggatgtcatgaaaggcgtcgaccacgatggcgacggctggcttctggtcgatgacctggtggacaccggcaagaccgcccgggccgtgcgcgagatgctgcccaaggcgcatttcgttaccgtctacgccaagccggaagggcgaccgctggtcgaccagtatctgaccgaggtg…	MTVNRYQHHFTVSWDQIHRDVRALCHQLVERDFQGIVAITRGGLIPAALIARELNIRLIDTVCIKSYDEQSQGQLDVMKGVDHDGDGWLLVDDLVDTGKTARAVREMLPKAHFVTVYAKPEGRPLVDQYLTEVAQDCWIQFPWDLGHAYVEPLVDQVRSPKP
assembly_data_contig_1	CDS	assembly_data_contig_1_2175+690	2175	2864	+	Uracil-DNA glycosylase, family 1 (EC 3.2.2.27)		PLF_404432_00001872	PGF_00066139			atgcctcaatccccgttacccgatagctggagcgcctacctcggcgaggaattcggtgcgccttacatgcaggcgctgcgcgcctttctcgccgaggaaaaggcggcccacaaggtcatctatcctcactcgtcccactggtttcgcgctttcgagctgacgccgctggagcaggtcaaggtggtgatactgggacaggatccctaccacggacccaaccaggctcatgggctctgcttttcggtacgcccgggcgtgccgacgccgccctcgctgcagaacatctacaaggaattggcaacggatgtcggcacgagtccggtcaatcacggcttcctcgaaagctgggctcgccagggcgtgatgctgctgaacagcgtgttgacggtggagcagggc…	MPQSPLPDSWSAYLGEEFGAPYMQALRAFLAEEKAAHKVIYPHSSHWFRAFELTPLEQVKVVILGQDPYHGPNQAHGLCFSVRPGVPTPPSLQNIYKELATDVGTSPVNHGFLESWARQGVMLLNSVLTVEQGNAGSHRNRGWETFTDRAIQVINEHCNGVVFLLWGSYAQKKASFVDRGKHLVLHAPHPSPLSAHRGFFGTRHFSQANAFLQARGATPVDWQLPVSVA
assembly_data_contig_1	CDS	assembly_data_contig_1_2922+630	2922	3551	+	Uracil phosphoribosyltransferase (EC 2.4.2.9)		PLF_404432_00001871	PGF_00403095			atgagtgtgcatcccatctcccatccgctggtcaaacacaagcttggactgatgcgggcggccgacatcagcaccaagagcttccgtgagctggcttgcgaagtggcgaagttgctgacctacgaggcgacccagaacctggagatagagccggcgaccatcgaaggctggaatggctctccgatcgatgtcgaacagatcaagggcaagaaggtcaccatcgtccccattctgcgtgccggactggggatgctcgatggcgtgaccgatctcattcccagcgcgcgtatcagcgtcgtggggctctatcgcaacgaagagacgctggaaccggttccctatttcgagaagttcgtgagcgacctggacgaacgtctggcgatcgtgatcgacccgatg…	MSVHPISHPLVKHKLGLMRAADISTKSFRELACEVAKLLTYEATQNLEIEPATIEGWNGSPIDVEQIKGKKVTIVPILRAGLGMLDGVTDLIPSARISVVGLYRNEETLEPVPYFEKFVSDLDERLAIVIDPMLATGGSMVATLDMLKQRGCQQIKVIVLVAAPEGIERVQKAYPDVEIYTASVDERLDENGYIVPGLGDAGDKIFGTR
assembly_data_contig_1	CDS	assembly_data_contig_1_3548+621	3548	4168	+	Molybdenum cofactor guanylyltransferase (EC 2.7.7.77)		PLF_404432_00001131	PGF_02230794			gtgatcgagcgtgccgaggtcacgggggtgctgctcgcgggagggcgcgggcagcgcatgggaggcgtcgacaagggctggctgagcctcggaggcattccactggttcagcatgcgttacagcgcctctcgccgcaggtcggccagatcgtcatcagtgccaaccgtcacgtggaccgctatcggcatctgggctaccccgtggtttccgatccgatgcccgactatccggggcccttggccggcgtgctgggtgccctgcagacggtttccacgccctgggtactgctggcgcccgtggatatgccctggctaccggccgacatgctgagccgcctggcgaacgggatcggtgaagcggatatcgcggtcgctcatgatggcgagcggctgcagcct…	MIERAEVTGVLLAGGRGQRMGGVDKGWLSLGGIPLVQHALQRLSPQVGQIVISANRHVDRYRHLGYPVVSDPMPDYPGPLAGVLGALQTVSTPWVLLAPVDMPWLPADMLSRLANGIGEADIAVAHDGERLQPLIALVRSSLREDLSPWLAAGGGKVVAWYDRHRWCQVDFSAHRARLSNLNTPQQHAWAERHEVDVNASQGNHDE
assembly_data_contig_1	CDS	assembly_data_contig_1_4158+579	4158	4736	+	Molybdopterin-guanine dinucleotide biosynthesis protein MobB		PLF_404432_00001134	PGF_10499347			atgacgaatagccgcgccgaagcgctcgaatgcgatatccccttgctgggtatcgccgcctggagcggcaccggcaagacgacactgctggaagccttgctgccgcgcctgcgcgaacgaggctggccaactgccgtgatcaagcatgcccaccatgaattcgatgtcgataagcccggcaaggacagccatcgcctgcgcgaagcgggagccgcgccgatggtggtggcatccggccgccgttttgcgctgatgatggaaacgcccgatcggcaagaacccgatctgccgctgctgatagcgcaggttgcggccctgaaacccgcactgattctggtcgaaggcttcaagacctggcctatccccaagctggagctgtatcgcggtgaccacggccag…	MTNSRAEALECDIPLLGIAAWSGTGKTTLLEALLPRLRERGWPTAVIKHAHHEFDVDKPGKDSHRLREAGAAPMVVASGRRFALMMETPDRQEPDLPLLIAQVAALKPALILVEGFKTWPIPKLELYRGDHGQPLAAGIDPWVQALACKPEEMPAEILDRLPAGLARLDLDDLDGILDWIVDWAAGQRITKR
assembly_data_contig_1	CDS	assembly_data_contig_1_4868+822	4868	5689	+	Cyclic pyranopterin monophosphate synthase (EC 4.6.1.17)		PLF_404432_00000550	PGF_00419913			atgacgctcacgcatctcaacgcgcgtggtgaagcgcacatggtcgatgtcgccgacaagcaggagacgcggcgggaggcccgagcccgtggcagcgttcatatgcaggcagcgacgctggcgctattgtccgaaggcgggttgcccaagggcgatgtcctggctacggcgagaattgccggcatccaggcggccaagcggacccacgaactgataccgctctgtcacgccttggccctgtcgaaggtcaccatcgaattcacgctggatgaggccgagagctgcgtccatgtcgaggcattctgtcggctcaatgggcgcactggcgtcgagatggaagcattgacggcagtctcggtggcgtgcctgacgctctatgatatgtgcaaggcagtcgac…	MTLTHLNARGEAHMVDVADKQETRREARARGSVHMQAATLALLSEGGLPKGDVLATARIAGIQAAKRTHELIPLCHALALSKVTIEFTLDEAESCVHVEAFCRLNGRTGVEMEALTAVSVACLTLYDMCKAVDKGMTIDGVRLEEKRGGRSGNWSREPMPEPAAVTSRDPLAEAEKPAEAEKSAAISPTSGVKIQFLAELRERFETAECVLEWARLPSRDIAGVKLALINQDPKYKALLNQRVLCARNEAMSQNEAAVAPGDEIAFFPPVTGG
assembly_data_contig_1	CDS	assembly_data_contig_1_5706+462	5706	6167	+	Molybdopterin synthase catalytic subunit MoaE (EC 2.8.1.12)		PLF_404432_00001133	PGF_00022550			atgaagattgtcatcaacgtacaggaagacgctttcaacaccgaggtggaacaagcgcgcctgacggaagggcgttccgatatcggtgccatcgtcagctttaccgggtgggtcagggactttaacgaacgaccggatgtctccgcgctgacgctggagcattttcccggcatgacggaaaaggcgctgcacgtgattgcccgggaagctggcgaacgctgggcgctccagggcgccaccatcattcatcgtgtcggacgtctcgagccaggggatgccatcgtgctggtcatgaccgccagtgcgcaccgccgagcggcgttcgaggcgtgtgatttcatcatggattatctgaaaacacgggcccctttctggaaaaaggagcataccgatagcggc…	MKIVINVQEDAFNTEVEQARLTEGRSDIGAIVSFTGWVRDFNERPDVSALTLEHFPGMTEKALHVIAREAGERWALQGATIIHRVGRLEPGDAIVLVMTASAHRRAAFEACDFIMDYLKTRAPFWKKEHTDSGSYWVSERQSDREAASRWEHS
assembly_data_contig_1	CDS	assembly_data_contig_1_6164+990	6164	7153	+	GTP 3',8-cyclase (EC 4.1.99.22)		PLF_404432_00000551	PGF_10244701			atgaccgttttgatagacaagttctcgcgccaggttcgctatgtccggatctcggtgacggatcggtgtgattttcgctgcgtctactgcatgagcgaagagatgaccttcctgcctcggacacaggttctgtcgctggaagagctgtcgcaggtggcgcgtgccttcacggagctgggcgtggaaaagattcgcctgaccggtggcgagcctctggtacgcaagggaatcgatgagctggtaacggacattggcgcattgccgggattgaaagacttcgccatgacgaccaatggtgccgggctgcgtcgtcacgcccgagcattgcgtgaaggtggcatgacacgtctcaacgtcagtctggattcgctggatccggaacgcttcaagcggctgaca…	MTVLIDKFSRQVRYVRISVTDRCDFRCVYCMSEEMTFLPRTQVLSLEELSQVARAFTELGVEKIRLTGGEPLVRKGIDELVTDIGALPGLKDFAMTTNGAGLRRHARALREGGMTRLNVSLDSLDPERFKRLTRTGDLAKVIDGIHAAQDAGFERIKLNAVILRGRNDDEVLDLVNFAREEQLDISFIEEMPLGDVSDHSRGETFYSSDDVQASIESRYALIPSPETTLGPSRYFRMPDSDSRVGFISPHSHNFCSTCNRVRVTVEGRLLLCLGNEHSVDLRATLRQYPGELEPLKEQIVTAMDLKPERHHFSTDGDVQVVRFMNMTGG
assembly_data_contig_1	CDS	assembly_data_contig_1_7314+291	7314	7604	+	hypothetical protein		PLF_404432_00002005	PGF_00115271			atgtccaccgaatcactggaacgcattgctcgtaataagaatgttgctcgagctgcagcgcgtcagctgagcatggagcaattgcacaagctttccgaagtcatcggggaagtgatcgagcagaagcagcaggaagataaggaacgcctgaaagaagaagccgacaagcagcagaaactggccgagattcgcgaggcgatgaacaatgccggattatcgatggatgatctggtcggagagcagccgcgcaagcgtcggggccgcccgcccaagaatgccagcaagggctga	MSTESLERIARNKNVARAAARQLSMEQLHKLSEVIGEVIEQKQQEDKERLKEEADKQQKLAEIREAMNNAGLSMDDLVGEQPRKRRGRPPKNASKG
assembly_data_contig_1	CDS	assembly_data_contig_1_9661-1689	9661	7973	-	Ribonuclease J (endonuclease and 5' exonuclease)		PLF_404432_00001479	PGF_10447617			atgttccgtccgcgcgcacagatccgcccccgcacttacccaccgctgctgttccatcccttgggtggctgcggtgagatcggcatgaatctgtcgctctatggttacgaaaacgactggatagccgtcgactgcggcatgatgattcgtcaggatctgccggatcaacccctccagattcccgatgtcgagcatctggcagcccacgcgatggtgccttctgccgtctacatcacccacggccatgaggatcaccttggcgcccttgcctggatctggccacgctggaactgccccgtctacgccaccccgctggccatcgagctgctacgagccaagttcatcgaacaggggttgaagaccgacgcgctcaagcccgtccagcccggtgccagcgtg…	MFRPRAQIRPRTYPPLLFHPLGGCGEIGMNLSLYGYENDWIAVDCGMMIRQDLPDQPLQIPDVEHLAAHAMVPSAVYITHGHEDHLGALAWIWPRWNCPVYATPLAIELLRAKFIEQGLKTDALKPVQPGASVTTGPFEVTFLPVTHSIPESCALSIITPRHRILHTGDWKRDERPLIGPPLSAAQFQALAPVDLVVADSTNADVEGHSRSEAEAASALEAVIRNCRGRVVVSCFASNIARIKALGDIAERSGRRVALLGRSMERMVSIALQLGYLDDFPPRVPAHDLGYLHPEEVLIIATGSQGEPRSALSRMAQGRHSALDLQPDDDVIFSARAIPGNERPIERLKAGFKRLGVNVHDEHTDPALHASGHPAREELRQLYRWIQPKLLLPVHGEASH…
assembly_data_contig_1	CDS	assembly_data_contig_1_9935+849	9935	10783	+	Formyltetrahydrofolate deformylase (EC 3.5.1.10)		PLF_404432_00000807	PGF_00006320			atgccgcacaattaccgtttgatcgtttcctgccccgatcgcgtgggtatcgtttcgcgtgtgtcgggtttcatcgctgcccagaacggctcgatcatcgaagccaatcagcactccgatctggatacggggcgctttttcatgcgttacgatatccagtccaacgccttgagcgccgacgctttccgggcttcattcgcgcccattgccggcgagttcgagatggactggcggctgagcgattccgcccatcgcccgcgggtggtgatcatggtgtcgcgggaatcccactgtctggtcgatctgctctaccgctggtcggccggggagctcgactgtgatattccttgtgtgatctccaatcacgaggacctgcggcctttggtggcgtggcacggc…	MPHNYRLIVSCPDRVGIVSRVSGFIAAQNGSIIEANQHSDLDTGRFFMRYDIQSNALSADAFRASFAPIAGEFEMDWRLSDSAHRPRVVIMVSRESHCLVDLLYRWSAGELDCDIPCVISNHEDLRPLVAWHGIPFHHVPVDPRDKAPAFARTERLIEEAEADSVVLARYMQILPPDICQRYAGRVINIHHSFLPSFAGAKPYHQAFERGVKLIGATCHYVTEELDAGPIIEQDIQRVSHCHTPQDLVRLGRDVEKSVLSRGLRWHLQDRVLIHGNKTVVFS
assembly_data_contig_1	CDS	assembly_data_contig_1_11874-1074	11874	10801	-	DNA polymerase IV (EC 2.7.7.7)		PLF_404432_00000607	PGF_03787622			atgcgcaagattctgcatgccgactgcgactgcttctatgctgccgtggagatgcgtgacaatcctgccctgaaagatattcccctggcgatcggcggtagcgtcgatcgacgcggcgtcgtcgctacctgcaactacccggccagaaagtacggcatacactccgcgatgcccacggcgagagcggtgcgtctctgcccgcaattgaaagtgctgtcgccagacttcaacaagtatcgcgaagtctcgcgacagattcaggccatctttcacgagctgacgccgctggtcgagccgctttcgctcgacgaggcctatctcgacgtcacggcggtcacccagttccagggcagcgctacctggatggcccgctggctcaagcaagaggcgctcgcgcga…	MRKILHADCDCFYAAVEMRDNPALKDIPLAIGGSVDRRGVVATCNYPARKYGIHSAMPTARAVRLCPQLKVLSPDFNKYREVSRQIQAIFHELTPLVEPLSLDEAYLDVTAVTQFQGSATWMARWLKQEALARTGIVVSVGAAPNKFLAKIASDWDKPDGLFVIPPEETESFITDLPVKKLHGVGPATAAKLDAMGIASCHDLRTQPLDRLLDQFGKFGRRLYELAHGIDERPVNVSRERKSVSVETTYDHDLPGLADCHLALEPLIEKLHDRLARHGDPAIAKQFVKVRFNDFASTTQETGARGIVHARFHELLKSAWRRGERPVRLLGVGVRLMPEPDQRQLGLFDDTDPGSVSP
assembly_data_contig_1	CDS	assembly_data_contig_1_12547-654	12547	11894	-	SOS-response repressor and protease LexA (EC 3.4.21.88)		PLF_404432_00001522	PGF_03810679			atggcgagaccgctcaccgcacggcagcaaaacgtctatgacttcatcgtcaagacaatgagcgaattcggctaccccccgacgcgggccgaaatcgctcgggccctgggctttcgctctcccaacgctgccgaggaacacctgcgggcgctggatcgaaaaggcgtcatccgcatgatccccgggacttcccgcggtatccggctgccggccaatggcaacgaaatcgagcccgcggagtcccagccccagtctcccggcttgccgatcatcggcagcgtcgccgccggtagcccgattctcgccaccgagcatatcgatcgctactgcccattgccggccgactacttttcacccagtgccgactaccttcttcgcgtgcgcggcctctcgatgaag…	MARPLTARQQNVYDFIVKTMSEFGYPPTRAEIARALGFRSPNAAEEHLRALDRKGVIRMIPGTSRGIRLPANGNEIEPAESQPQSPGLPIIGSVAAGSPILATEHIDRYCPLPADYFSPSADYLLRVRGLSMKDAGIFDGDLLAVHRTQQIRNGQIVVARIDDEVTVKRFQREGSRVTLSAENADFAPIVVDLEHQHLEIEGLGVGVIRGGNGSGLH
assembly_data_contig_1	CDS	assembly_data_contig_1_12785+669	12785	13453	+	Predicted transcriptional regulator for fatty acid degradation FadQ, TetR family		PLF_404432_00001372	PGF_02211314			atggcccaacccgataccgtcacgcgtattctcgatacggcggaggtcctttttgccgagaagggtttcgctgaaacctcgctgcgcaacatcaccacgcgggccaaggtcaatctggctgcggtgaattaccatttcggatccaagaagtctctcattcaggcggtgtttgcccgttatctcgatccgttctcggaacgtttgaatgcggcgctcgatgacctggaagcccgctatcagggcaagcaggtgccgctggaagtcctgctggaacagctcgccaccacggttctggaagtccccgccgagcgcaacagcctcaaggtattcatgaagctgctgggcctggcttatgcgcaggcccagggccatctgcggcgttatatccaggaacactat…	MAQPDTVTRILDTAEVLFAEKGFAETSLRNITTRAKVNLAAVNYHFGSKKSLIQAVFARYLDPFSERLNAALDDLEARYQGKQVPLEVLLEQLATTVLEVPAERNSLKVFMKLLGLAYAQAQGHLRRYIQEHYGDTFRRFVGCLRLATPDLPDAERFWRLHFMLGTVVFTLSGLDALRDIADSEYQEHMSIRELIRHLRPVVVAGMQAPLPESLEKLGSAAE
assembly_data_contig_1	CDS	assembly_data_contig_1_13541+1017	13541	14557	+	beta-N-acetylglucosaminidase (EC 3.2.1.52)		PLF_404432_00001921	PGF_05406959			atgactcaacctctcggtccggtcatgctggatgtcgaaggcactcggctacgtgatgaagagcggcagttgatctctcgtgcagaggttggcggcgtactgttgtttgctcgaaatacaccggacgttgccactacccaacggctgatcggccagatccgcgaatgtcgtcccgatatcctggtcgccatcgatcaggaaggtggtcgggtgcagcgattgaaggaaggcgtgacacaaattccgtccatggccacgctggggcggcaattcgccgagtctcccgaagcggcgctgacgctgacgcaggacactggctggctgctgggcatggagatggcggcctgcggcttcgatgtgacctttgccccggttctggatctcgacgacgaccagtcg…	MTQPLGPVMLDVEGTRLRDEERQLISRAEVGGVLLFARNTPDVATTQRLIGQIRECRPDILVAIDQEGGRVQRLKEGVTQIPSMATLGRQFAESPEAALTLTQDTGWLLGMEMAACGFDVTFAPVLDLDDDQSPAIGSRSFSPDPEVVTALAGAFIEGLHEAGMVAIGKHFPGHGGVRQDSHFDVAEDPRSLAELRDHDLIPFTRLAGKLDGIMPAHVIYSAFDDRPAGFSPSWLGMLREELGFKGAIFSDDLTMAAAHAAGSPSERAEAAWSAGCDMAVICNAPDAAREVVAACEGRQAQRIAKLRYARARPSLESLAAISRWRRTHVRLEALSESE
assembly_data_contig_1	CDS	assembly_data_contig_1_14681+525	14681	15205	+	Hypoxanthine-guanine phosphoribosyltransferase (EC 2.4.2.8)		PLF_404432_00000947	PGF_00013490			atggacagtgcggactgtctgatcgatcaggctcaggtcgagcaagcgctggaccgcatggcggccgatatcacgcgcgagttgggagacaagctgccggttttctactgcgtcatgaacggtggtctgatcaccaccgggcatttgctgacgcggctcgggtttcccctggaagtcgattacctacacgccacgcgctatcgcggcggaattcgaggcggcgagttgttctggcgggtgtcaccggaagtgcccatggccggtcgtcacgtggtgatcgtcgatgacatcctcgacgaaggagccacgctggcggcgatcctggattactgtcggcaagccggcgcggcgagcatttcgacagcggttctggtcgacaagcgtcacgatcgaaaagca…	MDSADCLIDQAQVEQALDRMAADITRELGDKLPVFYCVMNGGLITTGHLLTRLGFPLEVDYLHATRYRGGIRGGELFWRVSPEVPMAGRHVVIVDDILDEGATLAAILDYCRQAGAASISTAVLVDKRHDRKASPDLKADYCGLEVVDRYVFGFGMDYKGYWRNAPGIFAPKGM
assembly_data_contig_1	CDS	assembly_data_contig_1_16127-834	16127	15294	-	Phosphoenolpyruvate synthase regulatory protein		PLF_404432_00000758	PGF_00033411			atgccccgcaccgctttcttcatctccgacggtaccggcattaccgcggaaacgctcggtcgcagcctgctctcgcaattcgagaatacggatttcatccaggtcaccaagccctacatcgacaccctcgataaggcacgttcgctggtcagcatcatcgaagcgaccggcgaacgcgacggcatgcgccccatcgtcatagacaccatcgtcgatcagtcgattcgcgacatcgtctcccaggcatcggcgttcaaggtcgatatcttttccacctttctcgccccgctggaagaagaactggagacccattcgacctacacggtcggccgaacccatgcgatcggccgcgacgatgtctacatgcatcgtatcgaggcggtgaatttcgcgctggac…	MPRTAFFISDGTGITAETLGRSLLSQFENTDFIQVTKPYIDTLDKARSLVSIIEATGERDGMRPIVIDTIVDQSIRDIVSQASAFKVDIFSTFLAPLEEELETHSTYTVGRTHAIGRDDVYMHRIEAVNFALDNDDGARTHQYQEADVILIGVSRCGKTPTSLYLALQFGIRAANYPLTEDDLDENGILNLPPSLAQHRHKLFGLTIDARRLSAIRTERRPDSRYCSMDQCMQEIGQAEALYRRHNIPYIDTTRFSIEEISTRMMNETGLQRRFSPR
assembly_data_contig_1	CDS	assembly_data_contig_1_16406+2373	16406	18778	+	Phosphoenolpyruvate synthase (EC 2.7.9.2)		PLF_404432_00000757	PGF_05438553			ttggaaccgttcatcatcactttcgaacaattgggaatgtccgacgtcgagcgcgtcggtggcaagaatgcgtcgctgggagagatgatctccaacctggcggacgctggcgtcaccgtgccgggcgggttcgcgaccacggcgcatgcctatcgcgagtttctggcccatgacggcttgaacgatcgaatcaacgcagagctcgccaggctcgacgtcgacgacaccgaaatgctggccaaggtgggcgagaaagtccggcagtgggtgatcgacacgccgttgccgcccgccttcgaaagcgcgctggccgatgcctatcagacgctgcaggcgaagcatcccaatctcaaggtggcggtacgctcatcggcgacggcagaggatctgcccgacgcc…	MEPFIITFEQLGMSDVERVGGKNASLGEMISNLADAGVTVPGGFATTAHAYREFLAHDGLNDRINAELARLDVDDTEMLAKVGEKVRQWVIDTPLPPAFESALADAYQTLQAKHPNLKVAVRSSATAEDLPDASFAGQQETFLNIDGFDNVKRAVHEVFASLFNDRAISYRVHRGYAHENVALSAGVQKMVRSETAASGVMFTLDTESGYRDAVFVTGAWGLGETVVQGAVNPDEFYVHKPTLAGGRPAVLRRTLGSKRIKMVYTDDAAAGRSVKTVDVAHADRQRFCLSDEDVMELARQAVTIEQHYGRPMDIEWARDGDDGKLYIVQARPETVVSNLEGGTLERFTLKSKSRVLVDGRAIGQRIGQGKVKLVESPEDMHKVQPGDVLVTDMTDPDWE…
assembly_data_contig_1	CDS	assembly_data_contig_1_20700-1815	20700	18886	-	membrane-anchoring domain / Glycerophosphoryl diester phosphodiesterase (EC 3.1.4.46)		PLF_404432_00002469	PGF_05822964			atgctagcccctcgatcactgattcaggacatcgcccgacagattcgcgtccatctgcgttcgctggtcgcctttcatctattcttcacgctgctggcatcggccgtctgggtgccgctgtcggccaacaccctctccgggctgcttcaccgcatcggtcgcccggtgctcagcaacggtcagatcatggacgttgcgctttccccctgggggttgatatggctgctcacggcaacgggtctcagcttcctggtgatcttccttcaacaggcggggatgatgctcgtcgtctcgaacccggccggcaaccgctatcgagcagccatgggctcgctatggcacgtgttgcgccgatttccggcgctggtgacgctcacctttctccaggtaggcagccat…	MLAPRSLIQDIARQIRVHLRSLVAFHLFFTLLASAVWVPLSANTLSGLLHRIGRPVLSNGQIMDVALSPWGLIWLLTATGLSFLVIFLQQAGMMLVVSNPAGNRYRAAMGSLWHVLRRFPALVTLTFLQVGSHLLLAAPFAVGLAHLYDAMLGDIEPYILIHLKPPVLWEFLVVATPIVLILVLLSAALYFRWFLALPAMMLDDLKPVAALKRSRELTQGRRLPMALLVVGIALLVAAIPIAFSLSFNALGGVLLGHLPERNSVLVPAMLTYLALYIVATIALTFLGIAANSMLVITLYHRAVGRATVFHPAATPHRSGVIAWGAEILLLVFALGQAGWILHGFEINDHVTITAHRGSSLVAPENTLASMNQAIADGADYLELDVRLSGDGRIVVSHDD…
assembly_data_contig_1	CDS	assembly_data_contig_1_21478-600	21478	20879	-	OmpA-like transmembrane region		PLF_404432_00001238	PGF_00027181			gtgaaattcaaggctttgctcgccctccccctggcttccgtaacgttggttgccctggcttcgccagcgcaggcagccaatgccgatggcctctatctcggcgtggggaccggtttcagctcgctgaagaacgacgacagcgatgtcggcgacttcatcgaatccggcagcgacgatttcgatgtcgatgacgacgacaacgtctacaaggcgttcgtcggctacgaatacaatcgctacttcgctaccgaagccttctacgccgatctcggcaaggtcaggctagagggaaatgacgtgtcgaataccgatctcgagagcaaggcctacggcctcagcctggtcggaaaattgccgattaccgactggttcgagcttttcgccaaggcgggcatggcg…	MKFKALLALPLASVTLVALASPAQAANADGLYLGVGTGFSSLKNDDSDVGDFIESGSDDFDVDDDDNVYKAFVGYEYNRYFATEAFYADLGKVRLEGNDVSNTDLESKAYGLSLVGKLPITDWFELFAKAGMAKWETDVDGHLGNASVDLEDNDGIDPVYGAGAQLNFHPLLLRAEYERYDFDSDYEMDSFTASVGWQF
assembly_data_contig_1	CDS	assembly_data_contig_1_21801+369	21801	22169	+	hypothetical protein		PLF_404432_00006064	PGF_09936109			atgttctctgctatcaaacgatggttgccagcctcccgggccgataacaggaagcgcatcatcatctgtggcagtgatagcgcgcactatgggctgttgcaacgacttcgtacccactgcgatgtcctcgcgctcgtcaccaccgaaccctggcagcacggtattcgtctcgatgacgtgccgcttcgctaccccagcgaagtgccgtctctctaccgtcgcctatccatcgactgcctggtcattgccacggaagacgatcgcctggaaatagagcgtgccactgccgacgatgcgcattggcagccgcaatggcgtgtcggcgagtcgctattggaggaactcggtgccggagataggcggcgttag	MFSAIKRWLPASRADNRKRIIICGSDSAHYGLLQRLRTHCDVLALVTTEPWQHGIRLDDVPLRYPSEVPSLYRRLSIDCLVIATEDDRLEIERATADDAHWQPQWRVGESLLEELGAGDRRR
assembly_data_contig_1	CDS	assembly_data_contig_1_24935-2604	24935	22332	-	Aconitate hydratase 2 (EC 4.2.1.3) @ 2-methylisocitrate dehydratase (EC 4.2.1.99)		PLF_404432_00000371	PGF_09843777			gtgcttgaagcttaccgccaacatgtcgaggagcgcgccgccgaaggcgtgccgccgaagccgttgaacgccgaaatgaccgcccaactggtcgagctgctgaagcagccgccggctggtgaagaggcatttctcctcgaactgatcaccgatcgcgtaccaccgggcgtcgatgaagccgcttacgtcaaggcaggcttcctcaccgctattgccaagggtgaagcgacctcgccactgatcgacaagatccacgcggtcaagcttctcggcaccatgcagggcggatacaacattgccacgctggtcgaactgctcgacgacagcgagcttgcccaggaagccggcgaacagctgaagcacacgctacttatgttcgacgccttccatgatgtcgcc…	MLEAYRQHVEERAAEGVPPKPLNAEMTAQLVELLKQPPAGEEAFLLELITDRVPPGVDEAAYVKAGFLTAIAKGEATSPLIDKIHAVKLLGTMQGGYNIATLVELLDDSELAQEAGEQLKHTLLMFDAFHDVAERARTGNAIAQGVLESWAEAEWFLAKPALPEKISIAVFKVPGETNTDDLSPAPDAWSRPDIPLHANAMLKNPRDGIEPEVTGTKGPMSQIEAVKAKGFPVAYVGDVVGTGSSRKSATNSVLWFFGDDIPHVPNKRAGGFCFGGKIAPIFFNTMEDAGALPIEMDVDKLEMGDVIDVYPYEGKVTRHDSDEAVSTFQLKTQVILDEVRAGGRIPLIIGRGLTEKARNELGLPGSDIFRKPEQPVDTGKGFTLAQKMVGKACGMDGVR…
assembly_data_contig_1	CDS	assembly_data_contig_1_25083+189	25083	25271	+	hypothetical protein						ttgttcgtgctgaacagggggaaagaggagaaagccgcgtggaaagtcaatgtcaccatggtcgagcaggcgggtgtcgaagtctggctggtcaggcgctaccctagagcgaaatcgcatcgaatccactttgattcaacgcaccggaacctgcgcgtttcttaccacgccagaacaacgatccggtga	MFVLNRGKEEKAAWKVNVTMVEQAGVEVWLVRRYPRAKSHRIHFDSTHRNLRVSYHARTTIR
assembly_data_contig_1	CDS	assembly_data_contig_1_25383+648	25383	26030	+	tRNA-(ms[2]io[6]A)-hydroxylase		PLF_404432_00002065	PGF_00413319			atgactgcccataccgattgcactaccgacgacctgctgcctgccgagctgctcgactttctgccatgtgaaaccccgagacgctggatagaggccgcgctggagaaccccgcactgttgctgatcgaccacgcacagtgcgaaaagaaagcggcgtcgactgccatgagtctgatgtttcgctacgtggatcgtcccgaactcctgaccaagatgtcccagctcgcccgcgaggagcttttgcacttcgagcaggtggtagggctgatgcaggagcggggcgtcgattattcccacattcaggcttcgcgctatgccgagggcctgcgtgagcacgtggcgcgtgatgagccgcaccgcctgatcgacatcctgatcgtcggggccttcatcgaagcg…	MTAHTDCTTDDLLPAELLDFLPCETPRRWIEAALENPALLLIDHAQCEKKAASTAMSLMFRYVDRPELLTKMSQLAREELLHFEQVVGLMQERGVDYSHIQASRYAEGLREHVARDEPHRLIDILIVGAFIEARSCERFARLIPHLDETLAKFYRSLVRSEGRHFEDYLGLAERYAGKEVVAERVARFASHEQALIEGEDAMFRFHSGVPAVRAS
assembly_data_contig_1	CDS	assembly_data_contig_1_26132+3900	26132	30031	+	ATPase-like protein		PLF_404432_00000361	PGF_00023076			atgaacccaggtccagccacaacaacaatttcgatcttcggacacttcgattatcagcagggcgagcggactctgacgcagttcagctatgacaaggtgaaggcgctgctggtctatctcctgatgcaggaaacaccggtcagtcgtgccgctctggctgaaatgctgtggccggatcagggcgtcaagtccggccgaaccaaccttcgccatgccttgcactgtctgcggcacagcctcggtgatcttgccgaggcatcgctgtccgtcactcggcagacgatcgccttcgatctgccggcttccgtcgtctgggatctccgtgcggcggacgacctgcttcagcagacacccagcgtggcgactctggagcggttgctcgactactaccggggcgat…	MNPGPATTTISIFGHFDYQQGERTLTQFSYDKVKALLVYLLMQETPVSRAALAEMLWPDQGVKSGRTNLRHALHCLRHSLGDLAEASLSVTRQTIAFDLPASVVWDLRAADDLLQQTPSVATLERLLDYYRGDLLAELHLGQCVAFQQWLVRTRGEWRQRLIEYAERVLEAASALPEALLRTLIHRIPDYGPFHERLVRQLAEHGQFAAAREQFNAFLQHLALSGQQPEPGFLQLARFWSEGPAQGVTGADWLSQVGSPTTQAAQPGALGYAAEDIDYRQITVMAIALRPVDAGNDLGRALACLKAQGRLFQWLETQCRHLGGFWQAAVGSGVGLACFGTHGPTHQLAELVALFEHCRQGLDRELDSVWEGDDSPPRFTLAAGLDSGRVIWLPERQSID…
assembly_data_contig_1	CDS	assembly_data_contig_1_30865-723	30865	30143	-	UDP-2,3-diacylglucosamine diphosphatase (EC 3.6.1.54)		PLF_404432_00001794	PGF_00063937			atgcaactgctgattgccgatctccatcttcacccctcccagccggacatcgccaaggggttcatcgactaccttcgcggtccggcccgacaggcatcctcgctgaccatcctcggcgatctgttcgaagcctggatcggcgatgactaccgtggcgagttcgagcagcagatcattgccgaactgaaggcctgcagcgatgccggtacgcggctggcgttcatgcacggcaaccgggattttctgatcggcgagtcattcgctgcggatagcggttgcgccctgctcgacgacccgacggcggtcgaacttgcgggtcagcgcgtcctgctgatgcacggcgacagcctgtgtacccgagacgaagcctacatggccttccgccagcaggcgcgcaat…	MQLLIADLHLHPSQPDIAKGFIDYLRGPARQASSLTILGDLFEAWIGDDYRGEFEQQIIAELKACSDAGTRLAFMHGNRDFLIGESFAADSGCALLDDPTAVELAGQRVLLMHGDSLCTRDEAYMAFRQQARNPAWQAQILAMPVEERLALAKQLRQQSGEANTNKAEDIMDVTPEAVVETLQAHEVKVMIHGHTHRPAVHDLTVGGEPAKRYVIGDWRPGVGWQLRVEDDTLTLESFAL
assembly_data_contig_1	CDS	assembly_data_contig_1_31406-495	31406	30912	-	Peptidyl-prolyl cis-trans isomerase PpiB (EC 5.2.1.8)		PLF_404432_00001298	PGF_02326387			atgatcgtcttgcataccaaccacggtgtcatcaaactcgaactcgaccatgacaaggctccgaaaactgccgccaacttcgagcagtacgtcaaggacggccactatgacggcacgctgttccatcgcgtgatcgacggattcatggtccagggcggcggcttcgacaccgacttcgagcagaagtccacgcgtgcgcccatcgagaacgaagccgacaacggcctggccaaccagaagggcagcgttgccatggcacgcacccaggacccgcactcggccagtgcgcagttcttcatcaacgtcggcgacaacgacttcctcaatcatcgcgacaagagcctgcagggctggggttactgcgtgttcggccgcgtggtcgaaggcatggacgtagtc…	MIVLHTNHGVIKLELDHDKAPKTAANFEQYVKDGHYDGTLFHRVIDGFMVQGGGFDTDFEQKSTRAPIENEADNGLANQKGSVAMARTQDPHSASAQFFINVGDNDFLNHRDKSLQGWGYCVFGRVVEGMDVVDSIRQVATGRRGMHSDVPTEDVIIERAEVTA
assembly_data_contig_1	CDS	assembly_data_contig_1_31591+1740	31591	33330	+	Glutaminyl-tRNA synthetase (EC 6.1.1.18)		PLF_404432_00000860	PGF_00008326			atgagcgtcgaaagcaacacgagcgccgagagccccaacgacaacgccgagacccagcacggtgccgatacccagcagggcgcgccgaacttcttgcgtaaccagattcgggacgaaatcgagtcgggccaggccaagacgatcgtgactcgcttcccgccggagccgaacgggtttctgcacatcggccatgccaagtcgatctgggtcaatttcggcctggcggagcagttcggtgggcgatgccatctgcgcttcgacgacaccaatcccgccaaggaagaacaggcgtatatcgatgccatccaggaggatatccgctggctcgggtacgaatggagcggggcggtgcgctttgcttccgactacttcgatcagttgtacgcctgggcccagcac…	MSVESNTSAESPNDNAETQHGADTQQGAPNFLRNQIRDEIESGQAKTIVTRFPPEPNGFLHIGHAKSIWVNFGLAEQFGGRCHLRFDDTNPAKEEQAYIDAIQEDIRWLGYEWSGAVRFASDYFDQLYAWAQHLVREGKAYVDDLSPEEIREYRGTLTEPGRPSPYRDRSVDENLDLLERMRLGEFDEGAKVLRARIDMAAPNINLRDPILYRIRHAHHHQTGDAWKIYPSYDFTHGQSDAIEGITHSLCTLEFEDHRPLYEWFLDQLPVPSRPRQTEFARMNVNYTVTSKRKLKLLVDQNVVDGWDDPRMPTISGLRRRGYTPASLRKFCDMTGVSRAANVVDIAMLHFAIRSDLEDNAPRAMCVLDPLKVVLTNVPADHDEAFEVPGHPAREDMGMR…
assembly_data_contig_1	CDS	assembly_data_contig_1_33343+1401	33343	34743	+	Cysteinyl-tRNA synthetase (EC 6.1.1.16)		PLF_404432_00000560	PGF_02797400			atgagcgcgctggagatctacaacacgctgacgcgacgcaaggcggcgctggaaccgatcgagcccggcaagctgcggatgtacgtctgcggcatgacggtctacgactactgccatctgggccatgcccgcgtcatggtggcgttcgacgtgatcactcgctggctgcgtcagaccgggctggacgtgacctacgttcgcaatatcaccgatatcgacgacaagatcctcaggcgcgcggaggagaatggcgagtcgatatcggcattgaccgagcgcatgatcgcggcgatgcacgaggacgaggcgcggctcggcgtgctgcgcccggatgcggagccgcgtgcgaccggccacattcccgagatcgtggcgatgatcgagcgcctgatcgaaggc…	MSALEIYNTLTRRKAALEPIEPGKLRMYVCGMTVYDYCHLGHARVMVAFDVITRWLRQTGLDVTYVRNITDIDDKILRRAEENGESISALTERMIAAMHEDEARLGVLRPDAEPRATGHIPEIVAMIERLIEGGYAYAADNGDVYYRVRRFADYGKLNNRNLDDMRAGARVDVDAHKEDPLDFVLWKAAKPGEASWSSPWGDGRPGWHIECSAMSTCCLGDTFDIHGGGPDLTFPHHENEIAQSEAATGKPYVNVWMHAGAVRVNQEKMSKSLGNFFTIRDVLEVHDPEVVRYLLVASHYRSPINYAPESLSEARKSLERFYHALDGVELAHGDVEGVYAERFSAAMNDDFNTPEALSVLFDLAREINRLRDAEPAHAGALGQELKRLASVLGLLGREP…
assembly_data_contig_1	CDS	assembly_data_contig_1_35528-705	35528	34824	-	5'-methylthioadenosine nucleosidase (EC 3.2.2.16) @ S-adenosylhomocysteine nucleosidase (EC 3.2.2.9)		PLF_404432_00000296	PGF_00777996			atgcagactatcggtatcattggcgccatggagcaggaagtcgccctgctcgcctctcatctggacaacgcccgcatcgaacatcatcccggcggcacttttcacgtcggtgagcgccacgggcttcgggtcgtactactccagtcaggcatcggcaaagtcaatgccacggtgggcgcaacgcagctgatgacccactaccagccggacgccgtcatcaacaccggctctgccggcggcttcggtgcggccatggaagtcggcgacgtggtcatctccagcgaggtgcgccatcacgatgtcgacgtcaccgctttcggctacgaaatgggccaggttcccggcatgccggcaggctttgccccggatcccgggctgatcgagaccgcgcgcgcctgc…	MQTIGIIGAMEQEVALLASHLDNARIEHHPGGTFHVGERHGLRVVLLQSGIGKVNATVGATQLMTHYQPDAVINTGSAGGFGAAMEVGDVVISSEVRHHDVDVTAFGYEMGQVPGMPAGFAPDPGLIETARACIESLGDLRVHEGLICTGDSFMADPTRVDTVRGHFPQMLAVEMEAAAIAQTCHLFACPFVVIRALSDIAGKQSELSFDAFLERAATHSAKMVDAILARLAGQ
assembly_data_contig_1	CDS	assembly_data_contig_1_36443-858	36443	35586	-	Methenyltetrahydrofolate cyclohydrolase (EC 3.5.4.9) / Methylenetetrahydrofolate dehydrogenase (NADP+) (EC 1.5.1.5)		PLF_404432_00000134	PGF_00020984			atgaccgctcagttgatcgatggcaaggccattgccggctcaatccgcaatcgagtgaaagtcgacgtggaacatcgaacccagcgcgggctgcgtcgcccggggttggccgtcatactgatcggccacgatccggcctcggaggtctacgtcagccacaagcaccgagcctgcgagaacgccggcattctctccttcagccaccggctcgagaccaccacgacgcagcaggacctggaagcgctgatcgatcgcctgaacgccgatcctgccgtcgacggcatccttctacagcttccgctacccgcacatctcgatgccaatcccttgctcgagcgcattcgtccggacaaggatgtcgacggctttcatccgtacaacctgggccgcctggcgcag…	MTAQLIDGKAIAGSIRNRVKVDVEHRTQRGLRRPGLAVILIGHDPASEVYVSHKHRACENAGILSFSHRLETTTTQQDLEALIDRLNADPAVDGILLQLPLPAHLDANPLLERIRPDKDVDGFHPYNLGRLAQRLPLLRPCTPKGIITLLEQSGIPLRGLDATIVGASNIVGRPMALELLLAGCTTTICHRFTQGLEDKVRQADLLVVATGKPGLIDGNWVKPGAIVIDVGINRREDGTLVGDVDFDTAAERASWITPVPGGVGPMTVATLLQNTLQAAELHDAQ
assembly_data_contig_1	rna	assembly_data_contig_1_36689+77	36689	36765	+	tRNA-Pro-TGG						cggggtatagcgcagtctggtagcgcgcctgctttgggagcaggatgtcgggggttcaaatccctctaccccgacca
assembly_data_contig_1	rna	assembly_data_contig_1_36811+77	36811	36887	+	tRNA-Arg-TCT						gcgcctatagctcaaccggatagagcaacggccttctaagccgtaggttgcaggttcgagtcctgctgggcgcgcca
assembly_data_contig_1	rna	assembly_data_contig_1_36934+75	36934	37008	+	tRNA-His-GTG						gtgggtgtagctcagtggtagagccccggattgtggctccggtggtcgtgggttcgatccccatcatccacccca
assembly_data_contig_1	rna	assembly_data_contig_1_37031+75	37031	37105	+	tRNA-His-GTG						gtgggtgtagctcagtggtagagccccggattgtggctccggtggtcgtgggttcgatccccatcatccacccca
assembly_data_contig_1	CDS	assembly_data_contig_1_37411+1365	37411	38775	+	Cell division trigger factor (EC 5.2.1.8)		PLF_404432_00000513	PGF_02452671			atgcaagtttccgttgagacgacatcccagatcgaacgtcgcatcactgttcaggttccggcagccgaggttgacgaggccgttgctgctcgcctgcaagacaccgccaagcgcgttcgtctgaatggctttcgtcaagggaagatcccgatggcggtcgtgcgtcagcgctacggtcaagacgtgcgcaacgaagtcgtcagtgagctcatgcgtcaacactacgtgcgggcgattaccgagcagagcctgaaccctgcaggctatccgtcgatcgagcccaagatcgatcagaccggcaaggatctggagttcgttgccacgctggaagtctatcccgagatcgaactgaagagcatcgacggtacggtcgtggagcgtcccaagacagaaatcacg…	MQVSVETTSQIERRITVQVPAAEVDEAVAARLQDTAKRVRLNGFRQGKIPMAVVRQRYGQDVRNEVVSELMRQHYVRAITEQSLNPAGYPSIEPKIDQTGKDLEFVATLEVYPEIELKSIDGTVVERPKTEITDADIDTMIETLRGQRAKFQPVERAAENGDQVKIDFQGFLGDEPFEGGAAEGHELELGSNRFIPGFEEQLIGAKAGEEKRISVTFPEDYQAEHLAGQEATFKVTVHEVSAKALPEVDADFIKEFGVEDGDADKFRAEIKSNMEREVKQAAQNRVKQQALDALQKANDVTVPQSLVDQETEGLKRQAAQQFGLGEDFDVSQLPNELFADQARTRVKVGLLLAEVIKQHELDASDDEIRARAEELASQYQQPEQAVEQYMQNDELKGQI…
assembly_data_contig_1	CDS	assembly_data_contig_1_38860+621	38860	39480	+	ATP-dependent Clp protease proteolytic subunit ClpP (EC 3.4.21.92)		PLF_404432_00000069	PGF_00285620			atgcgtaacgagttcgacatcagtaatgctggcggcctggtcccgatggtggtggagcagagtgcgcgcggcgagcggtcgtacgatatctactctcgtctgctcaaagaacgtgtcatcttcctggtcggcccggtcgaggactacatggccaacctggtcgtggcacagctgctattcctggagtccgaaaatcctgacaaggatattcatctctatatcaactcgccgggtggttcagtgacggcgggcatgtccatttatgacaccatgcagttcatcaagccggatgtctcgacggtctgtatcggccaggcggccagcatgggcgcgctgttgctggctggcggcgcgaaggacaagcgcttctgcctgccgcattcgcgcatgatgatccac…	MRNEFDISNAGGLVPMVVEQSARGERSYDIYSRLLKERVIFLVGPVEDYMANLVVAQLLFLESENPDKDIHLYINSPGGSVTAGMSIYDTMQFIKPDVSTVCIGQAASMGALLLAGGAKDKRFCLPHSRMMIHQPLGGYQGQAADIEIHTREILTIRQKLNRILANHTGQDIDKIAQDTDRDNFMDGSQAVEYGLIDAVLDKRPVS
assembly_data_contig_1	CDS	assembly_data_contig_1_39544+1281	39544	40824	+	ATP-dependent Clp protease ATP-binding subunit ClpX		PLF_404432_00000346	PGF_00016338			atggccgacggtaaaggcaaagacgacaacggcaagctgctgtactgctcgttctgcggcaagaaccagaacgaagtgcgcaagctcatcgcaggcccgtctgtctacatctgtgacgagtgtgtcgatctctgcaatgacatcattcgcgaggaggttctggaagccgacgccgagagcgatgaagaccgtcttcccgtaccccgagagattcgtaatacgctcgacgactatgtgattggccaggatcgcgccaagatggtgttgtccgttgcggtctacaatcactacaagcgtctacgcagtggtggcaagagcgacggcatcgagctgggcaagtccaacatcctgctgattggcccgacgggcagcggcaagacgctgctggcggaaacgctg…	MADGKGKDDNGKLLYCSFCGKNQNEVRKLIAGPSVYICDECVDLCNDIIREEVLEADAESDEDRLPVPREIRNTLDDYVIGQDRAKMVLSVAVYNHYKRLRSGGKSDGIELGKSNILLIGPTGSGKTLLAETLARLLNVPFTIADATTLTEAGYVGEDVENIIQKLLQKCDYDVEKAQRGIVYIDEIDKISRKSDNPSITRDVSGEGVQQALLKLIEGTTASVPPQGGRKHPQQEFLQVDTGNILFIVGGAFAGLDKVIRDRAEKGGIGFNAAVKSKESNKGVGDVLADVEPEDLVKFGLIPEFVGRLPVIATLTELTEDALVQILTEPKNSLVKQYAHLFEMEGVELDFREDALRAVAHKAMERKTGARGLRSILESVLLETMYDVPSLDGVTKVVID…
assembly_data_contig_1	CDS	assembly_data_contig_1_41022+2403	41022	43424	+	ATP-dependent protease La (EC 3.4.21.53) Type I		PLF_404432_00000357	PGF_04438983			atggcgcagagctctgaccagacattgacgcttccgctcttgccgctacgtgacgtggtagtctatccgcagatggtcataccactgttcgtggggcgggaaaaatcgatccgggcgctggaaaccgcgatggagcacgacaagcgcgtgctattggtcgcgcagcgtgaggcggctcatgacgaccccggtgtcgacgatcttttcagtatcggcacggtggccgatatcatgcagctgctcaagcttcccgacggtacggtcaaggtgcttatcgaagggagcttccgggccgatatccaggaggtttcgcaggacgaggacggcttcatcagcgcgcaggcagtggcgcgggatagtgagccgctgagcgaacgtgagcaggagtctctggttcgc…	MAQSSDQTLTLPLLPLRDVVVYPQMVIPLFVGREKSIRALETAMEHDKRVLLVAQREAAHDDPGVDDLFSIGTVADIMQLLKLPDGTVKVLIEGSFRADIQEVSQDEDGFISAQAVARDSEPLSEREQESLVRVLLNQFEQYVKLSKKVPGEVLSSLQEIEDPSRLVDTICAHLSLKIDDKQELLEMDRVRDRVEHLMALIESEIDLLQVEKRIRSRVKDQMEKSQREYYLNEQMKAIQKEMGELENVPNEAEKYEQRIKEAGMPHEAVDKATQELGKLKMMSPTSAEATVVRSYLDWVLSVPWKKRTRVKHDLPHAAKVLDEDHYGLEEVKERILEYLAVQKRVKKLKGPVLCLVGPPGVGKTSLGQSIARATNRRYVRLALGGVRDESEIRGHRRTY…
assembly_data_contig_1	CDS	assembly_data_contig_1_43561-135	43561	43427	-	hypothetical protein		PLF_404432_00006935	PGF_10132668			atgcgcaatcagagacgcgatcacgatttcaacaagtgggcattttatagcaatgccgagtttctgctgtcaatcgagatcatcagaaaaaccgcgtcatatcgggcttggcgcacgaaatttacgcatcgatga	MRNQRRDHDFNKWAFYSNAEFLLSIEIIRKTASYRAWRTKFTHR
assembly_data_contig_1	CDS	assembly_data_contig_1_43602+273	43602	43874	+	DNA-binding protein HU-beta		PLF_404432_00000621	PGF_04636538			gtgaataaatccgagctgattgaagccattgctgcgtctgccgatattcccaaggcggctgcaacacgcgctctcgacgcgatgatcgagtccgtgtcagacagcctgaagaagggtgactctgtagcactggtagggttcgggacttttgcggtgaaagagcgcgcagcgcgtactggccgtaacccgcagactggcaagccgatcgagattagcgctgccaaggtgccgagcttcaaggcaggcaaggcgctcaaagacgcggtgaactga	MNKSELIEAIAASADIPKAAATRALDAMIESVSDSLKKGDSVALVGFGTFAVKERAARTGRNPQTGKPIEISAAKVPSFKAGKALKDAVN
assembly_data_contig_1	CDS	assembly_data_contig_1_44113+1824	44113	45936	+	Peptidyl-prolyl cis-trans isomerase PpiD (EC 5.2.1.8)		PLF_404432_00001300	PGF_08442788			atgctgcaacgaattcgtgagggctcccaagggtgggtggcaaaagtcatcgtgggggccatcatcgtgacgttcgcgcttttcggcgcggaatccctggtcagttacttctcggcaggtagcaacgatgcggcgacggtcaatggtgaatccatcaatcgtcaagcggtcgaaacgcaagtgcagcgcggcattcgttcggggcaagtgccgcccgaacaggagcggcagtttcgcggtcaggtgctcgatcagctgattcgtcagcgtacgctggaccaatacgcgagcgagggcgggcttcatatctcggatagtcagctggatcgattgatcgtctcgctgcccgaattccaggatcaggatggtcgcttctccgacgaactattcaccaatcga…	MLQRIREGSQGWVAKVIVGAIIVTFALFGAESLVSYFSAGSNDAATVNGESINRQAVETQVQRGIRSGQVPPEQERQFRGQVLDQLIRQRTLDQYASEGGLHISDSQLDRLIVSLPEFQDQDGRFSDELFTNRLAQAGYTPASFRRELRADTLRRQVQQGLAASAFLLPSEKARLASLQQQQRTFRYAALTAADLEQPVTPSDADLQQYYDQHQDDFLRPEQVKVNYLVLNQEDVAKDVEVTDEQLRQAYEQAKAAAPREVSHILVTFGDDRTEQEARDRIAEVQQQLEQGADFTALAREYSDDSSSAGDGGDLGAIQKGFFGDSFDNAAFSLDPGQVSQVVQTQYGLHLIKVTGIDIPSFEEDREALTRQVKLEQSESLFNERVQKLTDDAYEADDLA…
assembly_data_contig_1	CDS	assembly_data_contig_1_46057+1005	46057	47061	+	Putative oxidoreductase YncB		PLF_404432_00002305	PGF_00042843			atgaccgtcactcgatacttcgtactgctcgagatcccccatggattgccgcagccgaatcaattcgccatcaaagaagaggcgttgtcggatctggcgccgaacgaagtccgaatccgcaatcgctggctatcagtggatccctacatgcgtggccggatgagcggtgttgcgacttatgtcgaaccctatgcgcttggcaagccgatgtccggtggcgccgtgggagaagtcatcgcctcccgtcatccgcactttcagcagggggaccgggttcgacatatggccggttggcgggatgtcgctcaattgcccggagaagaggtcgagccgctgccgaagttcgacgtgccggaacaggcttacctcggcgtgttggggatgccgggcatgacggcg…	MTVTRYFVLLEIPHGLPQPNQFAIKEEALSDLAPNEVRIRNRWLSVDPYMRGRMSGVATYVEPYALGKPMSGGAVGEVIASRHPHFQQGDRVRHMAGWRDVAQLPGEEVEPLPKFDVPEQAYLGVLGMPGMTAWTGLNLIAGLQSRQRVLVSAASGAVGSLVVQLAKAANCHVVGVAGSPAKCEWLESMGATAVNYRGKDVDALSQALHEASPEGYDIYYENVGGPLLEAALANLRDHARIAICGMIDRYNATGPSGGPGNLNQLLFRKARMEGFIVGEHWSHYQTFLEQVAPEVEREAIRYRETVVEGLEQMPDAFLKLFSGENEGKMLVRLP
assembly_data_contig_1	CDS	assembly_data_contig_1_47342-252	47342	47091	-	UPF0153 protein YeiW		PLF_404432_00003034	PGF_06949038			atgagctgtcgagccggctgcggcgcgtgctgcatcgcgccttcgatcacctcgcccatccccggcatgcccaacggcaaacccgccggggagcgctgcgtacaactggatgaaaacaatctgtgccggttgtttggcgatcctcggcgtccggccgtctgccatcaattcgaatacgacagacagctatgcagcgatgatcgcgaacaggcgctcagcattttggcagaatgggagcgcgccactcggtag	MSCRAGCGACCIAPSITSPIPGMPNGKPAGERCVQLDENNLCRLFGDPRRPAVCHQFEYDRQLCSDDREQALSILAEWERATR
assembly_data_contig_1	CDS	assembly_data_contig_1_48206-855	48206	47352	-	6-carboxy-5,6,7,8-tetrahydropterin synthase (EC 4.1.2.50)		PLF_404432_00000310	PGF_03051420			atgaccctgttcgtgaacaacctgaccaatatcgacgcctcgatctggtcaccccaacgcggcctgagcggcgccagctggcacgtcgatgtcgagctcgacggcgaactgggggaagacggcatgctgttcgatttcggtgaggtcaaaccctggatcaagtcacgtctcgacgccggcctggaccacaccttgctcgtgccaacccaggcggcgggcgtcaggatcgaggagtgcagcgaagggctgcacatggcggcggaactccccttccccttcgaggtgcgcgctccgcgccaaggcttcacgctgttcccgtggggggaaatcactgcggagcggctgggagcacatctcagtaacgagctcagcaaaagaccgccacctcgcgtcgaggcg…	MTLFVNNLTNIDASIWSPQRGLSGASWHVDVELDGELGEDGMLFDFGEVKPWIKSRLDAGLDHTLLVPTQAAGVRIEECSEGLHMAAELPFPFEVRAPRQGFTLFPWGEITAERLGAHLSNELSKRPPPRVEAIRIRLREELADGAIYSYSHGLKHHKGNCQRIAHGHRSHLRIWRNGQRDPELEAFWAQRLDNGYLVDDADIVDPRRNDEIMRVRYRSGQGQFQLQLPKERCHILPAPTTVENIATWLANQIAQSTGAHIRVQAFEGIDKGALAESRGTTTLN
assembly_data_contig_1	CDS	assembly_data_contig_1_48859-654	48859	48206	-	7-carboxy-7-deazaguanine synthase (EC 4.3.99.3)		PLF_404432_00000315	PGF_02386833			atgtatagcgtcaaagaagccttctacaccctgcagggggaaggcgcccaagccggtcgcgccagtgttttctgccgttttgccggttgcaacctctggtcgggtcgggaacgggaccgtgccgccagccagtgcactttctgtgataccgacttcgtcggcaccgatggtcagaatggcggccaattcaacgatgccgacggcctggcttcacatctcgaacaactctggccgacgcctgctcgaggcgacttcacgcgttatgtggtcttcaccggtggcgaacctctgctgcaactggacccggcgctgatcgctgccatgcatgccagaggattcgagatcgccgtcgagaccaatggcacgatccaggcacccgaaggcatcgactggatctgc…	MYSVKEAFYTLQGEGAQAGRASVFCRFAGCNLWSGRERDRAASQCTFCDTDFVGTDGQNGGQFNDADGLASHLEQLWPTPARGDFTRYVVFTGGEPLLQLDPALIAAMHARGFEIAVETNGTIQAPEGIDWICVSPKGDTTLRQTRGNELKLVYPQAGVDPETFAGLNFTHFFLQPMDLAPGAIVTDGSPMEATVEYCMRHPQWRLSLQTHKIAGID
assembly_data_contig_1	CDS	assembly_data_contig_1_49675-690	49675	48986	-	7-cyano-7-deazaguanine synthase (EC 6.3.4.20)		PLF_404432_00000316	PGF_00625415			atgacatcctcgacttcccagactacgtccagaccggccgtcgtgatctattccggcggcatggactcctacacggtcttgcatagagcgttgcgcgagggccatgacgtccatgcgctatcgtttcactatggtcagcgccatgctcgcgagctcgatgtcgctcgccaggtatgcagcgatttgggtgtctcgcaccgaatcgtcgatatccgtgccattcatcagttgatcggcaattcggcgctgaccgacagcgatcgagccatgcccaaggcggactacgccgagggcaatctggccgataccgtggtccccaatcgcaacatgatcctgttgtctctggcgatcggtcatgccgtcaatatcggggcaccgatctgtttctatggcgcccat…	MTSSTSQTTSRPAVVIYSGGMDSYTVLHRALREGHDVHALSFHYGQRHARELDVARQVCSDLGVSHRIVDIRAIHQLIGNSALTDSDRAMPKADYAEGNLADTVVPNRNMILLSLAIGHAVNIGAPICFYGAHGGDHVLYPDCRPAFVERMNDVAAIANFEAVRIEAPYLHSDKAQILADGIEMGLDYAQTWTCYLGEATACGECGSCRERLAAFASQGKTDPLLYAKR
assembly_data_contig_1	CDS	assembly_data_contig_1_50804-1059	50804	49746	-	L-asparaginase I, cytoplasmic (EC 3.5.1.1)		PLF_404432_00000999	PGF_00016047			atgcgcctcacagctaacgaccaagcccctccccctattctggtgatttacaccggcggcaccatcggcatgcgcgacagcgaccgcggcctggtggccgccggtaacttcggttcccgcatggcggcagcgctgtcgacactgccgcccgaccgacagggcaagctgccccggtatgcagtctgggaaacaccacgcccgatcgactccagcagtgccacgccagccgactgggctgcgctggcactgctgatcaccgagcgatatcaggattatgccgggttcgtggtgcttcacggcaccgataccctcgcctggtgtgcgtccagtctggcatttcagcttcagggcttgtccaaaccggtcatcgtcacgggttcgcagaagccactgggtatc…	MRLTANDQAPPPILVIYTGGTIGMRDSDRGLVAAGNFGSRMAAALSTLPPDRQGKLPRYAVWETPRPIDSSSATPADWAALALLITERYQDYAGFVVLHGTDTLAWCASSLAFQLQGLSKPVIVTGSQKPLGIEGSDALDNLEASLMFATQTDLREVCVSFANRLMRGCRTRKWYTQDAQGFESPNWPLLGEIVDHAPVIYAARCSGIQGAPRFELATGPTPVVVRLTLWPGIRAQDVDRWLDDDRIRGVVIECWGSGNLPEDEALLGVLARASAEGKVLVAISQCPFGGVHLGIYAAGRILEEIGILSGDDMTPEAAHCKLIHLLAQGSSQETLRQRFLTPLVGERGAFAT
assembly_data_contig_1	CDS	assembly_data_contig_1_51434-624	51434	50811	-	hypothetical protein		PLF_404432_00002415	PGF_03888764			atggccaacacacttcacccttcaaaggtccatttttcggcgctgaccctggaaaacctggatggtgtcagcggcattgtacagccggcaacccagacgcaatccgtgacgctggaaagctccgccaccatgctggtcacagatttcagcgtcagtcatccgtataccctgcctaccgggagctctattgcgcaagcgctggaaacgatgaagcaggccggcgtacgcctgctgatgctggtcaatgccagcggcaatttcaccggcgtggtcaatgcccgcgaactgattggcgggcgtcgcatcacactggcgatgcagaaacaccagatcggccgggacgaagtcaccgcagagatgatccagaccccgcgcagcgagctgcattcgctctcgtat…	MANTLHPSKVHFSALTLENLDGVSGIVQPATQTQSVTLESSATMLVTDFSVSHPYTLPTGSSIAQALETMKQAGVRLLMLVNASGNFTGVVNARELIGGRRITLAMQKHQIGRDEVTAEMIQTPRSELHSLSYAKISHASVGDLVETLKSSGDQHVLITEPDGSGGSRIRGIISASNISRALGVDLNHPPEARTFSSICQVILGHDL
assembly_data_contig_1	CDS	assembly_data_contig_1_52006-501	52006	51506	-	hypothetical protein		PLF_404432_00001974	PGF_00234498			atggacgctaactccctgcatgccaattatcgcctatggcagcgttttcagcgccaggaacaactggggcgcgaacaccaggcggcactgcgcaagctggcggataccggtgcgatggcgtctcgcgttaccgaagcctatcgcagcatggcggatcgcgccgcgaaagagggagcgagctatcgcacggtgttccagcgtcaacgtgacaatggcgacaatttcgcctgcgaaggctggttgttcgtgcgtcgcgtgctggccgaaggtggcacgacgcgagttcgcgccacacttttcgaaaccttcaccctggaagacggcgatatcacgccctccgcggagagccccaaaaaggtcacgctggacatttacgacgaacttctggtccagaagacc…	MDANSLHANYRLWQRFQRQEQLGREHQAALRKLADTGAMASRVTEAYRSMADRAAKEGASYRTVFQRQRDNGDNFACEGWLFVRRVLAEGGTTRVRATLFETFTLEDGDITPSAESPKKVTLDIYDELLVQKTMKLGCRIDRQDDECDTRFITFLDSVRGDLRQYL
assembly_data_contig_1	CDS	assembly_data_contig_1_52242+1404	52242	53645	+	Flagellar cap protein FliD		PLF_404432_00000786	PGF_03233642			atggctaccatatcgtcactgggtatcggctccggactggatctgagtggactgctcgaacagttggaagatgcggaaagcgaaaagctcacgccgatcgtgtcgcagcagcagagctacaagaccaaactgtcggccttcggtacgctagaaagctcgttgaccgcgttgcgcgacgccgcgaccaagttgagcgatcccgagacgttcactgcagttaccagttcgatgaccggtgatgccgtgacagccagcaccaccggcgatgcggtcgcgggtcgctatcaggtcagtgtttcgcagctagcgcagtcccagtcggtagtatcgaagggctacgggctcgaagactctctggaaatgtctggcacgctgacttttagcgtcggagaagatagc…	MATISSLGIGSGLDLSGLLEQLEDAESEKLTPIVSQQQSYKTKLSAFGTLESSLTALRDAATKLSDPETFTAVTSSMTGDAVTASTTGDAVAGRYQVSVSQLAQSQSVVSKGYGLEDSLEMSGTLTFSVGEDSFNVEVADGDTLADLRDAINAKKGGVSATIINDGTASRLVLSSGETGTDSVMSVKSAADGDALDQAFGFTTTTATDENGNLKSSIVGTSMTQSVAAQDAKLQVNGIDITSQSNTVEDALQGVTLNLTSTTESAETLSVSKDTESMTKAVKAFVDAYNSFQSTADNLTSYDSESDTAGTLLGNSTMRSIESRLRSVLSYSDSEGAFSMLSDLGIERQLDGTLEIDDDKLSDAIANDSDAVSQFFSGADGEGGLVASIDDTLGSILDDG…
assembly_data_contig_1	CDS	assembly_data_contig_1_53661+414	53661	54074	+	Flagellar biosynthesis protein FliS		PLF_404432_00000785	PGF_03774796			atgatgaataccagacgtggtgccggtgcgtatgccagggtcggggtcgagtcggcggtcatgtccgccgatccccatcaattgatcgtcatgctcttcgatggtgcgcaagcagccatcaatagcgcccgtctgcatatgcaggatggcaatcgtgcagccaagggggccgctatctccaaggcgatagacatcgtcaataatggtctggcggcagcgctggaccatgagcgcggtggggatatcgctgccaatctcggtcaactctacgattacattgcacgattgctgttgcaggccaatctgcgtgacgatattgccaagctggaccaggcggcggtactgctcgacgatatcggttccggctggcgcgagcttcggcattcgtcggccgagttg…	MMNTRRGAGAYARVGVESAVMSADPHQLIVMLFDGAQAAINSARLHMQDGNRAAKGAAISKAIDIVNNGLAAALDHERGGDIAANLGQLYDYIARLLLQANLRDDIAKLDQAAVLLDDIGSGWRELRHSSAELAGGA
assembly_data_contig_1	CDS	assembly_data_contig_1_54079+381	54079	54459	+	hypothetical protein		PLF_404432_00002494	PGF_09002015			atgacatcaggctcgccggtgatcgaccagtatcatcagttgctggaggtgtcgacccagatgctgggtctggcgcgggagcagcaatgggacgcgctcgttcaatgcgaggcgggctatctggtgtctttgcagcgtgtgaaatctctggatcgcgagcagtcgttgaatggctcggagcgtgagcagaagcgcgatctgctcgagcggattctggagcaggatgccgagactcgtcacatgctggagtctcgccgggaagagttgagccatcttatcggcagctcgcggcggcagcaggcgctagggcaggcgtatcaggcgggacgaggcagcattgcttcgcgcctgcgcgcggtgccaaccgatgaacggccgtga	MTSGSPVIDQYHQLLEVSTQMLGLAREQQWDALVQCEAGYLVSLQRVKSLDREQSLNGSEREQKRDLLERILEQDAETRHMLESRREELSHLIGSSRRQQALGQAYQAGRGSIASRLRAVPTDERP
assembly_data_contig_1	CDS	assembly_data_contig_1_54456+1230	54456	55685	+	hypothetical protein		PLF_404432_00001975	PGF_08225224			gtgagcggcatcacgccgctaatcgacaccctgctgcatcaagttctcggcagacgggtcgatacgccggttgtcaaggatcagccattgccggtttcagcgacggcatcgacggatgccatccagccggcgcgtagcgactcgagattgcatcagcagggcggggaaagagtttccgccatgccctctggcgcagggcgtgaaggtgtctctcagctaccagtagcccctgggctggcgaaagtcccctcggcgcagttgcacttgagccataccgcgaccgagattgccgatatcctctcgcgctttcctgcgactcaatccccctcgattcggccattattggcgctcatggctcatccgatagagaagcccgacgtgctggcggcggcgctttca…	MSGITPLIDTLLHQVLGRRVDTPVVKDQPLPVSATASTDAIQPARSDSRLHQQGGERVSAMPSGAGREGVSQLPVAPGLAKVPSAQLHLSHTATEIADILSRFPATQSPSIRPLLALMAHPIEKPDVLAAALSQSVRESGVFYESHLLRWMSGQYPRASLMREPQAWLSLTFRPFTPTSLLTSYGFPFAASDGRAAPRPGASSGTMTGANSSTQSASSSSVGRGGDVPAASMVSDRSLPSAARSGTAGEWASSGKGMAEDPSSLSMTRAHQLSQSSSDALQALVRQQLELIAAPNLRWEGQLWPGVSMTMMLTELPRESIPDDAGDSAGRSEQEEGASDWRAEVQVRLPSLGVIDIIFVTRRNAALQVEVKPAEETTRVQLRQELIPMRERLASLGMSV…
assembly_data_contig_1	CDS	assembly_data_contig_1_55678+306	55678	55983	+	Uncharacterized homolog of the cytoplasmic domain of flagellar protein FhlB		PLF_404432_00001849	PGF_00960894			atgagtgacgacgatagcgtgtccgactctcggcgacgtgcggtcgctctggcttatagcggcgaacgcacggatgcgccacgggtggttgccaaaggctacgggaatctggctgatcgtattctcgagctcgccaatcaggaaggggtcttcgtccatgagtcccctgagctggtcgctctcctgatgcaggtcgacctggacgcccgtatccccgagtcgctctatcaggtgatagcagagttgctggtgtggatcgggcagatcgaccgctcgataatatccagggcagacgagaagcgttga	MSDDDSVSDSRRRAVALAYSGERTDAPRVVAKGYGNLADRILELANQEGVFVHESPELVALLMQVDLDARIPESLYQVIAELLVWIGQIDRSIISRADEKR
assembly_data_contig_1	CDS	assembly_data_contig_1_56298+333	56298	56630	+	Flagellar transcriptional activator FlhD		PLF_404432_00000798	PGF_02336950			atgcactcgaatagtcttctggatgacatccaggatctcaatctttcctatcttctgctggttcagcgcctgctgaacgaagatcgcgagacggccatgtttcgactggatctgaatgcggatctggcggatgtcattggcaggctgtcgatcaagcagttgactcagctgtcgcgtagcaaccagttgctttgcaacttgcgcttcaccgatgcggaccagctgaatctgttgattcacaatccgcgtgcgcaagggctcgagcagactcatgcctcgctattgatggcgggcgcgagccatgcccggtcttctgttcagcagaggaactga	MHSNSLLDDIQDLNLSYLLLVQRLLNEDRETAMFRLDLNADLADVIGRLSIKQLTQLSRSNQLLCNLRFTDADQLNLLIHNPRAQGLEQTHASLLMAGASHARSSVQQRN
assembly_data_contig_1	CDS	assembly_data_contig_1_56634+591	56634	57224	+	Flagellar transcriptional activator FlhC		PLF_404432_00000797	PGF_00005630			atggcagataagagtctcgttgcggaaatgctccaggtccagctggcaattgaattgatcgagttgggtgcccgcttgcaggttctcgagacagagaccgacctgagtcgcggccgtttgatcaagctgtacaaggaagtcaaggggatgtcaccgcccaagggaatgttgccgttctctgctgactggttcatcacctggttgccgaatatccattcgtcgctgttttacaacatctatcgtcgcctcaatgaagagttggggtgcgagcggatgccggccttcgtcaaggcttaccgcctttatctcgaacaggtcgaactcgatggcgtggagccgactctgggtctgacgcgtgcctggacgttggtgcgttttttcgagagcgatctgctgcag…	MADKSLVAEMLQVQLAIELIELGARLQVLETETDLSRGRLIKLYKEVKGMSPPKGMLPFSADWFITWLPNIHSSLFYNIYRRLNEELGCERMPAFVKAYRLYLEQVELDGVEPTLGLTRAWTLVRFFESDLLQLSRCKGCHGDFVAHAHSPVHDYVCGICQPPSRAGKTRKAKEVAKSAGRTFIPVEVPLARRLAV
assembly_data_contig_1	CDS	assembly_data_contig_1_57232+120	57232	57351	+	hypothetical protein						atgtcttcccaaggcgggccatcatggcccgccttttttgcctttgcggtttccattccaggcatgagcatgatgtcgatggattcgtcgcactattgtcgacgaatcacgcttttctga	MSSQGGPSWPAFFAFAVSIPGMSMMSMDSSHYCRRITLF
assembly_data_contig_1	CDS	assembly_data_contig_1_57432+888	57432	58319	+	Flagellar motor rotation protein MotA		PLF_404432_00000791	PGF_06889881			gtgctgattctattgggctacatcatcgttttgggtagtgtgttcggtggctatgtcgccatcggcgggcaccttggtgccctggtgcagcctgccgagttcgtcatgatcatcggcgctgcacttggggctttcgtatgcgccaataatggtaaggcgatcagggcaacgctgcgttcattctcgaagctcaagcgcaccaagcgctacaacaagatgatgtacatggagctgatggcgcttcagtaccggcttctgaccaaagcgcgtcgcgatggcatgctggcgatcgagcgagatatcgattcgcctcaggacagcgccatttttgcggattaccccaagattctgtcggatcccatgatcatggcattcctgaccgattatctgcgcctgatg…	MLILLGYIIVLGSVFGGYVAIGGHLGALVQPAEFVMIIGAALGAFVCANNGKAIRATLRSFSKLKRTKRYNKMMYMELMALQYRLLTKARRDGMLAIERDIDSPQDSAIFADYPKILSDPMIMAFLTDYLRLMVSGNMDPFEIDALMEHEIETFQHEAELPSHSLAAVGDGLPAFGIVAAVMGVVHALGSADQGAAVMGQMIAQALVGTFAGILLAYGFVTPIAHHINLQVTEATKMLQCIRVTLMASLNGMAPQLAVEFGRKALFTAVRPSFSELEEHVRSSGQTLRSTGTDNS
assembly_data_contig_1	CDS	assembly_data_contig_1_58316+915	58316	59230	+	Flagellar motor rotation protein MotB		PLF_404432_00000792	PGF_01899924			atgagtgccggtagtgaacggcgccccatcatcgtcaagcgcaagcgcgtccgggcagccgggtatcacagcggttcatggaaaatcgcctacgccgatttcatgacggcgctaatggctctgttcctcgtgttgtggatattgtccaccgttaacgatcacgaactcgaaagtatcgccgaatacttccgtaccccgttggccgtcgccttgacgggtggggacaaaacgacagcgagcaccagtgccattccgggtggcggtaaagacccgaccaagaccgagggtgaagtgcgccgtgtgagccctcatgagcagacacgccctagcgatgagcagcgtgacttgcgcttcctgcgcgatcgtctggaacgcgtaatccagaatgacccgcagctt…	MSAGSERRPIIVKRKRVRAAGYHSGSWKIAYADFMTALMALFLVLWILSTVNDHELESIAEYFRTPLAVALTGGDKTTASTSAIPGGGKDPTKTEGEVRRVSPHEQTRPSDEQRDLRFLRDRLERVIQNDPQLRELRSQLRMDFSPEGLRVQIVDSDKRPMFELGSDRLEPYMQKILRRIAPVLNEMPNPISISGHTDNLPYAGGEKGYSNWELSADRANASRRELVAAGLSPDKLLRVAGMGSRVTLPNTLPSDDVNRRISIVVLDNRAAKAIEQQEQAPLSDSVPVPAEGSGVTATGQDSAD
assembly_data_contig_1	CDS	assembly_data_contig_1_59280+2163	59280	61442	+	Signal transduction histidine kinase CheA		PLF_404432_00001577	PGF_08121553			atggatatttcagatttttacgagactttctttgaagaagccgaagagctgctggcggatatggagcgcctgctgctggatctagatgtcgacgatccggatgtcgaggatctcaacgcgatctttcgcgctgcacactccatcaagggtggcgcgggtaccttcgggtttaccgtcctgcaggagacgacccacctgctcgaaaacttgctggaccatacccggcgtggcgaactcagtctgcggcgcgatatcgtcgacacgtttctggaaaccaaagatatgcttcatgaccagttggatgcctaccgtaatggcggcgagcctgatgccgaggcgttcgaacggatttcacgtgtcctgcagcagatagcgctggatgagttgggccagcagcaa…	MDISDFYETFFEEAEELLADMERLLLDLDVDDPDVEDLNAIFRAAHSIKGGAGTFGFTVLQETTHLLENLLDHTRRGELSLRRDIVDTFLETKDMLHDQLDAYRNGGEPDAEAFERISRVLQQIALDELGQQQMETKASATPVSEPIPPAQTPGGEAAQSSVDDQATRDGAENAKRRLSIALLGVSDKDRVLLVEELQHFGTIVSQSGDAQRYQVSLDSAESQDDIEAVLCFIIEPEQLSIEVDGSASPGAGTEALEASAAPAEREPAEEASAPISEPAAPAIPEQTTSPEPAKSQAAPARAAGKSGGKSAKGSESSTIRVPVDKVDQIINLVGELIITQSMLEQTASDLDIVSHGPLVNGMNLLQRNARDLQESVMSIRMMPMDYVFSRFPRLVRDLA…
assembly_data_contig_1	CDS	assembly_data_contig_1_61439+501	61439	61939	+	Positive regulator of CheA protein activity (CheW)		PLF_404432_00001359	PGF_07311230			atgagcccgcaagcgaacatggatgcccacatcgctgacgcagtgagcagtgaatatctggtcttctccctcggcgatgaggagtatgccgtcgatattctcaaggtacaggagatccgcggctacgaaaatgttacccggattgccaacgtgcccgagttcatcaagggggtgaccaatctgcgtggcgtcatcgtacccatcatcgatctgcgactgaagttccatctcgacaaggtcgaatacggcggacagacggtagtgatcgtggtcaatgtcgacgatcgcatcgtcggcattgtcgtggatggcgtctcggatgtaatgagcttagcaccggatcagatcaagccggcaccggagttcggtgtcacgctatcgtcggattatctcagcgga…	MSPQANMDAHIADAVSSEYLVFSLGDEEYAVDILKVQEIRGYENVTRIANVPEFIKGVTNLRGVIVPIIDLRLKFHLDKVEYGGQTVVIVVNVDDRIVGIVVDGVSDVMSLAPDQIKPAPEFGVTLSSDYLSGIGSLEDRMLVLVDIEKLLTHEEMQLVERTAESV
assembly_data_contig_1	CDS	assembly_data_contig_1_62038+117	62038	62154	+	hypothetical protein						gtgatctatcggcgggccgatgaaacctctgccgcgctgaaaaatcggcttcatggaagcgagcgtggcacctttctagtgaatatttcgagcaatccgggtgagatgtcatgctaa	MIYRRADETSAALKNRLHGSERGTFLVNISSNPGEMSC
assembly_data_contig_1	CDS	assembly_data_contig_1_62148+1635	62148	63782	+	Methyl-accepting chemotaxis sensor/transducer protein		PLF_404432_00001115	PGF_06837078			atgctaagttttcgtgagtggacgatgcgtcggaagttatggaccacgttagggctaatgtgggttggcttgatcatggtggcgggttggtcgctctattccatgcgggaaaacctgctggagcagcgtgttcaaagcctgcagtacttcatcggtagcgcaaagcaactggtcgataattacgttgatcaagctgaaaatggtgcgttgagcgaagcggatgccaagcagcttgcacgcaatgccctggcgcatctcagttttggcgccgatggctacattttcgttttcgattccaacctggaaatcgtccagcacccgagacgcgcagtcggtgatagcatgcgggattatcaggatcccaatggtgtctatctctatcgggacatgctcgctgcc…	MLSFREWTMRRKLWTTLGLMWVGLIMVAGWSLYSMRENLLEQRVQSLQYFIGSAKQLVDNYVDQAENGALSEADAKQLARNALAHLSFGADGYIFVFDSNLEIVQHPRRAVGDSMRDYQDPNGVYLYRDMLAAAQQPDGGLVSYASRRSDGDAMYDKLSYAMRVPQWDWQIATGVYIDDIDAMLIDGAVVYLALIAVVGGLLSLIVAWIIRNVLGRLGGDPGHARNSIQKIAAGDFSQALVLKPKDTDSLLFAIESMRQRLSRTFADIRASAEWVNVGAGQIASGNQDLAVRTDQQSAAIVETASSMEQLTQTVRHNADNAEAVTQAAEQTRQRAQQGGEMMREIETTMSHIQGGSRQMSEIIDMIDNIAFQTNILALNASVEAARAGSAGRGFAVVAE…
assembly_data_contig_1	CDS	assembly_data_contig_1_63910+2175	63910	66084	+	Methyl-accepting chemotaxis sensor/transducer protein		PLF_404432_00002714	PGF_06837078			atgcgaaacaatcagcctgtcaccgaccaggaattcgtgataagcgaatcggattacctgatctcgcgaaccgatctgaaaggcaggatcacctacgccaatccggctttcgtccggatcagcggcttcagccgcgaagagctgatcggtgcacctcataacatcgttcgccacccggacatgcctccggcggctttcgagaatctctggaaaacgctgcagaagggcgagaactggtctggggtcatcaagaatcgtcgcaaggacgggtcgcattactgggttcaatcgaccgttactcccatcgtcgaagggggcaaggtcgtgggctacacctcggtgcgggtcaaggtcaccgataaatcgcgccgtctggcggaaaagcactatccacagctg…	MRNNQPVTDQEFVISESDYLISRTDLKGRITYANPAFVRISGFSREELIGAPHNIVRHPDMPPAAFENLWKTLQKGENWSGVIKNRRKDGSHYWVQSTVTPIVEGGKVVGYTSVRVKVTDKSRRLAEKHYPQLLAGRKRGVKLDHGELKPRGVLPAIRRLNLRSLKGRLVSMTVLALVVLAGSGGVSLYALHESGQRLQQLTNDGLEDLARLQKIDQLMSKGRDLVDKPVSNPMAADLAPVNKQVDALIAELNNTWDAYYQDRPANQTAAAETFAADLQSYRDDGLKGVMAALNGGDFYQSYVAYNDVLEANSDKISSDLNVLVEAKRASGAEMAISAAESQRTTMLIFISLLAVGAILLIAVGWTTIRATLKPVREALEFSLQIASGNLGATLKQRGD…
assembly_data_contig_1	CDS	assembly_data_contig_1_66099+897	66099	66995	+	Chemotaxis protein methyltransferase CheR (EC 2.1.1.80)		PLF_404432_00000521	PGF_08449066			atgttttcgagccccggatcccagggtggcaacggtgacaatggcacaggtttcacgcgagacctcgatttcacttcgcgcgatttcgagcgggttcgagacctgatctaccgccgtgccggtatcgtcatggcggacaataagcgcgaaatggtctacagccgcctggccaaacggctgcggctgcacggcatgaatcgtttcagcgattatctggacaggctcgagcgtcggtcagattccaaggagtgggaagcctttaccaacgccttgaccacgaacctgacagctttcttccgtgaagcccatcacttcccggcgttggccgaagaggttcgtcggcgcgggcccggcatcaaaatctggtgtgccggtgcgtctaccggggaagagccttat…	MFSSPGSQGGNGDNGTGFTRDLDFTSRDFERVRDLIYRRAGIVMADNKREMVYSRLAKRLRLHGMNRFSDYLDRLERRSDSKEWEAFTNALTTNLTAFFREAHHFPALAEEVRRRGPGIKIWCAGASTGEEPYSLAMTVRETLGAAASQVKILATDIDTEALNVARAGIYPLEVVEKLGEARCRQFFQRGSGARAGKARVRPELAAMIDYRPLNLVTGTWSINGPFDIIFCRNVMIYFDRETQTNILRRFASQMKPDGLLFAGHSENFSFLSQAFRLRGQTIYTLASPSARTTPDVSR
assembly_data_contig_1	CDS	assembly_data_contig_1_67007+1065	67007	68071	+	Chemotaxis response regulator protein-glutamate methylesterase CheB (EC 3.1.1.61)		PLF_404432_00000524	PGF_00417580			gtgaatccgaagatcaaagtactttgtgtcgatgattcggcgctcattcgcgacttgatgaccaagatcatcgatgcccagccggacatgaccgtggttgccacggcgccggatccgctggtagcgcgggacctgatcaagaagcacaatcccgacgtcctgactctggatgtcgaaatgccgcgcatggacgggctggattttctcgagcgtctgatgcgtttgcgtccgatgccggtgctgatggtttcctcgctgacgcagcggggttccgaaatcacgctgagggcgttggagttgggtgccgtcgatttcgtcgccaagccggaagtcggaatccgcgatggcatgctggaatatgccggcatgatcgccgagaagatccgggctgccgcgcaa…	MNPKIKVLCVDDSALIRDLMTKIIDAQPDMTVVATAPDPLVARDLIKKHNPDVLTLDVEMPRMDGLDFLERLMRLRPMPVLMVSSLTQRGSEITLRALELGAVDFVAKPEVGIRDGMLEYAGMIAEKIRAAAQARPSRQGALAKPAAPRKVLKAPMLSSEKIIIIGASTGGTEAIRQVIEPLPANSPAVLITQHMPGGFTRSFAERLDRLCRVTVKEAEDRERVLPGHVYIAPGDWHMRLTRSGANYVIALDDGPPVNRHRPSVDVLFQSAAACAGRNALGVILTGMGRDGAAGLLQMREAGAHTVAQDEASCVVFGMPKEAIALGGATEVIALNDIAGHLVQQMHLAGRAQRV
assembly_data_contig_1	CDS	assembly_data_contig_1_68148+390	68148	68537	+	Chemotaxis regulator - transmits chemoreceptor signals to flagellar motor components CheY		PLF_404432_00000522	PGF_10238627			atggctgacaagaacatgagcattctggtagtggacgatttcccgaccatgcgtcggatcgtccgcagtctgctcaaggaactcgggttcgaaaacgtggaagaggccgaggatgggcaggaagcgttgaccaagttgcgagccggtggcttcgaattcgtggtctccgactggaacatgcccaatctcgacggcctggagatgctcaaggaaatccgtcaggacccgaagctctcctcgctacccgtgttgatggtgacggccgaagccaagaaggaaaatatcatcgcggctgctcaggctggcgccaacggctacgtcgtcaaaccgttcacggcagcgacgctcgaggagaagctcaacaaaatttttgaaaaactgggcaagtga	MADKNMSILVVDDFPTMRRIVRSLLKELGFENVEEAEDGQEALTKLRAGGFEFVVSDWNMPNLDGLEMLKEIRQDPKLSSLPVLMVTAEAKKENIIAAAQAGANGYVVKPFTAATLEEKLNKIFEKLGK
assembly_data_contig_1	CDS	assembly_data_contig_1_68557+669	68557	69225	+	Chemotaxis response - phosphatase CheZ		PLF_404432_00000523	PGF_07267579			atgagtggtgccacccctcaaggcagcggtgcggaaagcgtggcttccgacgatctgattcgccgtatcggccatttgacgcgcatgctgcgcgagaacatgcgtgagctgggcctcgataaagaggtagagaaggcggcacaggcgattccggatgctcgtgaccggctcagctacgtcgcgtcgatgaccgaacaggcggcggaacgcgcactcaatgccattgatcatgcccagcccctgcagaatgcgctcgagagcgaagcgatcgcgctcgacaagcgttgggacaagtggtttgccgaacccaaggcgctcgacgaggccaaggcgctggtcaaggacacccgttcctatctgcagaacgtgcccaagcagaccagcgccaccaacgcccaa…	MSGATPQGSGAESVASDDLIRRIGHLTRMLRENMRELGLDKEVEKAAQAIPDARDRLSYVASMTEQAAERALNAIDHAQPLQNALESEAIALDKRWDKWFAEPKALDEAKALVKDTRSYLQNVPKQTSATNAQLLEIMMAQDFQDLTGQVIKKMMDVIHEIEQQLLQVLIDNAPEGTERRERTNRVADQPDSLLNGPQVNPQAADVVSSQDQVDDLLDSLGF
assembly_data_contig_1	CDS	assembly_data_contig_1_69376+1164	69376	70539	+	Flagellar biosynthesis protein FlhB		PLF_404432_00000779	PGF_02186693			ttggccgagcagaacgacagcgatcaggaaaaaaccgaaccggcgacgcccagacgaatcgagaaagcgcgagaagaggggcaagtcgcaaggtcacgtgaactcgccaccttcctgttgctggtcagcggtgtactgggcctgtgggtcatgggtaacaatctctatgacgagctgagcctcgtcatggagcagtccttccttttcgatcacgggctggcattcgacagcgctcggatgctgagccacgtctgggtgctggggcagcatacgctattggcgttgctgcccctgttcctgttgttcacgaccgcggcgatcctggggccgacgatgctgggtggctggctggtctcggcgaaatcgctcaagccgcagttgggtaagctgaacccgttc…	MAEQNDSDQEKTEPATPRRIEKAREEGQVARSRELATFLLLVSGVLGLWVMGNNLYDELSLVMEQSFLFDHGLAFDSARMLSHVWVLGQHTLLALLPLFLLFTTAAILGPTMLGGWLVSAKSLKPQLGKLNPFKGLKRMFSTQALAELAKAIAKSVLVGGVGVAYLWSQHGTLLGLMEMPIQQALATAMRLAAVGCALIVASLILVILIDVPYQIWSHNKKLRMSREDIRQEHKESEGDPHVKGRIRSQQQAMARRRMMSKVPTADVIVTNPTHYAVALSYQQDSMSAPRVVAKGADHVAAKIRELGDENRIPRLEAPPLARALYHHVDLEQEIPGDLYTAVAEVLAWAFRLKQVETDGGDIPPTPRDLPVPPALDEAASDSSKESE
assembly_data_contig_1	CDS	assembly_data_contig_1_70536+2085	70536	72620	+	Flagellar biosynthesis protein FlhA		PLF_404432_00000778	PGF_00005384			atgaacgcgctcacccagtggttcggtcagcgcaagtggccggctgacacgcagttcaagatcctggccggccctgtgctgatcatcatgatcttgagcatgatgatcctgccattgccgccattcgcgctcgatctctttttcaccttcaatatcgcgctgtcgatcatggtgctgctggtcagcatgttcacggaaaagccgctggacttcgcggcgttcccggcggtcctgctgttctcgacgctgctgcgactgtcgctgaacgtggcatccacccgtgtggtgctgatggaaggccacgaagggggcgatgccgcgggcaaggtgatcgaggccttcggcgagttcctgatcggcggcaacttcgccgttggtctggtggtgttcttgattctg…	MNALTQWFGQRKWPADTQFKILAGPVLIIMILSMMILPLPPFALDLFFTFNIALSIMVLLVSMFTEKPLDFAAFPAVLLFSTLLRLSLNVASTRVVLMEGHEGGDAAGKVIEAFGEFLIGGNFAVGLVVFLILVVINFMVITKGAGRIAEVGARFTLDSMPGKQMAIDADLNAGLIGEEEARRRRTEINQESEFYGSMDGASKFVRGDAMAGLLIMVINLIGGLMIGVAQHGLPFGEAVKTYTLLTVGDGLVAQIPALVISTAAGVTVSRVNTDQDVGQQLLSQLFNNPRVMFLAAGVMGLLGLIPGMPNVVFLLFAVILGSLGWWMSRREQVKAVRAVEEKAPPAVQETPEASWDDVQLVDTLGLEVGHRLIPLVDQRQQGELLGRIKSVRKKFAQDV…
assembly_data_contig_1	CDS	assembly_data_contig_1_72731+411	72731	73141	+	hypothetical protein		PLF_404432_00003723	PGF_09056003			atgctagtcggtgcgatcgccaccggggtgatggtcttcatgggagcgatcgcgccagtttcggcggcccagagcacttggataggccaactgccgcgccagacgatcgtcgtgtcggagcgccccctggaaagtgcgccgatcacgctgccgccgtcagcggaacagggcgagatcgcgaacgttcgctgggttttccagaccgatacgccagcgccgacattgaagacctggctctgccatggacagctctgtctaccgctggttcgagcgcggggggaaacgcagcgctttgcggggcgagccgcgtcccttccattccggctgcgcttcctgttgccaccgggagagcatgccaatggcaaccgggtaatctccagcggccaactgatcgtcgac…	MLVGAIATGVMVFMGAIAPVSAAQSTWIGQLPRQTIVVSERPLESAPITLPPSAEQGEIANVRWVFQTDTPAPTLKTWLCHGQLCLPLVRARGETQRFAGRAASLPFRLRFLLPPGEHANGNRVISSGQLIVDYRQ
assembly_data_contig_1	CDS	assembly_data_contig_1_73271+699	73271	73969	+	RNA polymerase sigma factor for flagellar operon		PLF_404432_00001449	PGF_00046377			atgtataccgcacagggcaaaatcgatcagcatgcattgattgagcagtacatgccgatggtgagacgccacgcgctctccctccaggtgcgcctacccgccagcgtggaactcgatgatctcgttcaggccggcatgctcggtctgctggacgccatggggcgctatgacaattcgcacggcgcgagcttctcgacttatgccaaccagcgcattcgcggcgcgatgatcgatgagctccgtagtcgtgactggatgccgcgcagcgtgcggcgaaacgcccgggcactggatcaggccgtgcgccggctggagcagcagttgggacgggcgccggacgaacgcgagatcgcccaggagatgggcatatcccgggacgactatcatcaattgctgatc…	MYTAQGKIDQHALIEQYMPMVRRHALSLQVRLPASVELDDLVQAGMLGLLDAMGRYDNSHGASFSTYANQRIRGAMIDELRSRDWMPRSVRRNARALDQAVRRLEQQLGRAPDEREIAQEMGISRDDYHQLLIDANNGFLLTYDESDTENGVATVAEGSLPSPLEALLDADNRTNVMAAIDALPEREKLLLGLYYQEELNLKEIGAVLGVSESRVCQLHSQAVARLRSRLNH
assembly_data_contig_1	CDS	assembly_data_contig_1_74773-630	74773	74144	-	hypothetical protein		PLF_404432_00002755	PGF_09037171			atgatgaagtcgtccctgccccgttggcgccgagttggcgccaccgccctgctggcgatcgccgccgcggcgcttgccggctgcgcctcccagtcgacgccgaccaaccggtataccttgccgaaggccgacagtccgcagcaggcgagcgaaccttctccgcaagcggccacgctggcggtcggtcctgtcgaggtggccagctacctcgaccaggaagggatcgtcatgcagaccagcgatatcgaactcaacgcggccaaccagaacctgtgggccgagtcgctggggcagcaattgacacgccgtctgcggcaatcgctggcagcggatttgccgaatgtcgtggtgctgaataccagtcgcagcgaagcgggcgcgcaacgactgacgctcagt…	MMKSSLPRWRRVGATALLAIAAAALAGCASQSTPTNRYTLPKADSPQQASEPSPQAATLAVGPVEVASYLDQEGIVMQTSDIELNAANQNLWAESLGQQLTRRLRQSLAADLPNVVVLNTSRSEAGAQRLTLSVDQFQGRYDGQAVASGEWQLHEGNDLVAQRHFAVTQPLSDDGYPALVRTLGAVWDDVARQIADDIRAVSTTSPVAD
assembly_data_contig_1	CDS	assembly_data_contig_1_76422-1653	76422	74770	-	Paraquat-inducible protein B		PLF_404432_00001286	PGF_12719092			atgcctgattcgatgcaacgcgccaaacgggtgtcgcagtcgcggctctccccgatctggatagtgccgctgctggccgccctgattggcgcctggatggtctgggacaatttctccagccgcgggccgctgatcaccttgaacatgaagaatgccgagggcatcgaggccggcaagacacagatcaagacgcgcaatgtccaggtcggacacgtggaggccgtgcggctgtcggatgatctgtcgcataccgtcatcactgcgcgcatgtccaacgatgcggcacgcatgctcaacagcgatacgcgcttctgggtggtcaagccgcgtatcgggcgcgaaggcatcagcggtctgaacaccgtgctctcaggggcgtacatccagctcgcgccgggc…	MPDSMQRAKRVSQSRLSPIWIVPLLAALIGAWMVWDNFSSRGPLITLNMKNAEGIEAGKTQIKTRNVQVGHVEAVRLSDDLSHTVITARMSNDAARMLNSDTRFWVVKPRIGREGISGLNTVLSGAYIQLAPGKSEESQDSFDVLEQPPVAPPDAPGLRINLVSQVGNSLSAGDPITYQGYTVGRVESTDFDPDKREMRHRLFIQAPYDSLVTDTTRFWSSSGIDVQLDSEGVNVNLDSFETLISGGVTFGVPEDITRGNPAKQDATYTLYNSEESAREGTYDQYIEYVLLVDDTVRGLSRGAPVEYRGVRVGTVVSVPWHFTAPQPDSLTQFAIPVLVRIEPQRLESNEDINTDIDDQEVRNRFETMFKEYGLRATLKAGNLLTGALFVDLNFSDDAP…
assembly_data_contig_1	CDS	assembly_data_contig_1_77866-1452	77866	76415	-	Paraquat-inducible protein A		PLF_404432_00002283	PGF_04602939			atgcatgcgcgtatgtattcgagtaagatggccgtttacgcagcgcgacgcttcctcaattctgcttccgtgttaggtactgctttggcatcaggcatcaacgacaacggcaccgaaaaggcgactttcctgacgccccggcgtacacgacgccgtcttcgcgcttgtcacgaatgtgacttgctggtcgcgttgccgccgttgcaacccggccagcgagccagttgcccgcgctgtgaccataccttgagccatcgccattttcgtccggccgaacgcagcctcgcgtttgccatcagcgccttgatcgcgctcgtggccgcgctctgctttccattcatcagtttcgaggcacgcggcgtcagcaacgccatccagctcaccgacacctcggcaagc…	MHARMYSSKMAVYAARRFLNSASVLGTALASGINDNGTEKATFLTPRRTRRRLRACHECDLLVALPPLQPGQRASCPRCDHTLSHRHFRPAERSLAFAISALIALVAALCFPFISFEARGVSNAIQLTDTSASLVSLHEPFVGILVLLTIVVLPAFYLLAVIWLHLGLLQRRPLPRSHRIARALSHLGPWMMADVFVIGTLVSLIKIAGMASIDLGLSFWSFCVYALLLLLTARSIDTDWMWFSLAGEPLAPEGCRPGQSAAEQDLTGCPTCGLVTRLSHFGRGRCARCGEPLRFRSPHSLQKTWALLIAATLCYIPANLYPIMTTTSLGDSTPSTIIGGVLIFLGHGDWPIALIIFTASVVVPIGKVFALAWLCVTVRRSGESRFKHKRQTLYRITEL…
assembly_data_contig_1	CDS	assembly_data_contig_1_78178+972	78178	79149	+	Inner membrane protein YrbG, predicted calcium/sodium:proton antiporter		PLF_404432_00000960	PGF_00709681			atggcgcttggggccattgtggccggtcttgtcgtactggtatggagcgcggatcgcttcgtggatggggcggctgccaccgctcgtcatctcgggctgccgccgctgttgattggcatggtggtgatcggctttggcacctccgcgcccgaactgatggtctcgacgctggcggctgtccagggaaatcccggcctggccctgggtaatgcctatggttccaacatcaccaacatcgctctgatcgcggggctggtggcgttgatcagtccgttgaccgtgcattcccaggtcattcgccaggagctgccggtgctcggcatgatgacattgatttcgctctggtgtctcttcgatggcgtgatctcacgcatcgatgccgtcatcctgctgttgctg…	MALGAIVAGLVVLVWSADRFVDGAAATARHLGLPPLLIGMVVIGFGTSAPELMVSTLAAVQGNPGLALGNAYGSNITNIALIAGLVALISPLTVHSQVIRQELPVLGMMTLISLWCLFDGVISRIDAVILLLLLGGFLGYSIWRSRRPGTKDALQTDVEADAAGQNMSLKRSVMWTLVGLVLLIISSRFLVWGAVSIAEAFGVSDLVIGLTVVAIGTSLPELASSISAVRKNEHDLVIGNVVGSNLFNTLAVVGLAGLIQPIGVDPEVLVRDWPVMAALTLALLVFGIGIKGQGRINRLEGALLLASFVAYTAWLVYSVIGAR
assembly_data_contig_1	CDS	assembly_data_contig_1_80132-942	80132	79191	-	anion-transporting ATPase		PLF_404432_00002898	PGF_02474526			atggccaagagcctcttcttcggcggcaagggcggtgtcggcaagaccagctgtgccaccgcctatgcgctgagctgcgcggcggctggctggcggaccttattggtctccaccgacccggcgcacaacctggccgatctgttcggacgcgcgccggggccgacgccaacgcgcatgcaggccgatctcgatgtcgtcgaactcgaccccgaccatgaaacgcagcgctacctggagcaagtgaaggccacactgcgacctctggtcagcggcgagcgtagcgcggcggtgtttcgccagctcgacctggcacggcacgctcccggcaccgaggaagccgccctgttcgacgccctggtcggcctgttgctggataccggcgataagtacgatcggctg…	MAKSLFFGGKGGVGKTSCATAYALSCAAAGWRTLLVSTDPAHNLADLFGRAPGPTPTRMQADLDVVELDPDHETQRYLEQVKATLRPLVSGERSAAVFRQLDLARHAPGTEEAALFDALVGLLLDTGDKYDRLIFDTAPGGHTVRLLALPEIMGAWVEGLMQRRRKVRSDYKAWLGDGEVVDDPIQETLMRRRGRLAAAREHLTCPAHSAVILVANPERLPALETARTRELLESHGLHVGAVVINKCLPAEVDSQWLANWREEQRPWIEHLEASFPDRERIRIDHQPHAPASSDDLAPLQEALGGLAPWHAHA
assembly_data_contig_1	CDS	assembly_data_contig_1_80480-270	80480	80211	-	FIG059250: hypothetical protein		PLF_404432_00002620	PGF_00003232			gtgatcgccctgtggcgatcacggttacaccgcgcgatccagggttacgatgcggtcctgagcttgccgcatcgccgcgaaatcgcccgggagctgcaggatgaggaggatctcttcatgctgctgtgcttctgcgacatgatgggcatccccaatcccgccagcgacatgaccctggagctctacccgcacatgctcgaccgcttccacgagtggcacacacgccagggcatgccgcgttcgcccctggcgggcttccgctgctgttag	MIALWRSRLHRAIQGYDAVLSLPHRREIARELQDEEDLFMLLCFCDMMGIPNPASDMTLELYPHMLDRFHEWHTRQGMPRSPLAGFRCC
assembly_data_contig_1	CDS	assembly_data_contig_1_82251-1758	82251	80494	-	Carbon starvation protein A		PLF_404432_00002628	PGF_00416506			atgaacgctatctggatcgccctgtttggcgccgtgtgtttcgcgatgggctaccgtttctattcgaagttcatcgccgaacgcatctaccgactcgacgccgatttccaaaccccggcgcacacctatcgtgacggcgtcgactacgtccccaccaacaagtggattctctggggccaccatttcacctcggtagctggtgcagcgcccatcgtggggccggccatcgcgatctattggggctggttgccggccatcctgtgggtcgtgctgggcaccgtattcgccgccggggtgcatgacttcggggcggtagtgctttccaaccgccacaagggccactcgatcggcacgctggccaaccggctgatcggacagcgtgccaagctgctgtttttg…	MNAIWIALFGAVCFAMGYRFYSKFIAERIYRLDADFQTPAHTYRDGVDYVPTNKWILWGHHFTSVAGAAPIVGPAIAIYWGWLPAILWVVLGTVFAAGVHDFGAVVLSNRHKGHSIGTLANRLIGQRAKLLFLFIILILVLMVNAVFAWVIAKLFITFPASVLSVFIQIPLAVWIGYRVYRHSGSMLLPSVIALAGMYGAVLLASEVPWLQFDLVSWFGGPDAPVVGGFNGTSMAFLVWIVVLMVYVYIASTLPVWKLLQPRDYINSHQLVVGLALLYLGLLFGAPEMTAPSVNSEADISWYPLLFITIACGAISGFHGLVASGTTSKQLDKETDARMIGYGGALGEGMLAMIAIIAVGTLFASGADFTATYSSFSAAGSNGLGSFVRGAGQLAGNLGI…
assembly_data_contig_1	CDS	assembly_data_contig_1_83649-1230	83649	82420	-	Multidrug resistance transporter, Bcr/CflA family		PLF_404432_00001144	PGF_06767689			gtgaccgacccagccacatcgacatcttcctccgctacgcaagccacgccggcacgcgcggtgccagcactatggatgctggtcctcatcacgctggcgggtacgctggccatgcatatcttcgtgccggcactgcccattgccggcgaggcgctgagcgccgacaacgctcagatgcaattgaccatcagtctctacattctggggctggcgatcggccaactcttctacggaccgctgtccgacaccctgggtcgaagaccggccctgatgctgggcatgctgatctacagcgtggcggggatcgttgcctggcaggcgcaaagcgtcgagacgctgattacggcgcggttctttcaggccttcggcggctgcgccgggctggcgctggggcgcgcc…	MTDPATSTSSSATQATPARAVPALWMLVLITLAGTLAMHIFVPALPIAGEALSADNAQMQLTISLYILGLAIGQLFYGPLSDTLGRRPALMLGMLIYSVAGIVAWQAQSVETLITARFFQAFGGCAGLALGRAMIRDTAAPDRAVQRLAVLNLVVAIGPAMAPLIGSLLTTTLGWRTVLLALCLMGVGNLLFVWRLMPETAKPSGRVDLPNLAHEYRTLIRSPAFIGYAIGGGCVTTAMFAFVASAPFIFVEQLGKPASHVAYYLSLLILSISLGNFITNRTIHRIGLVRLMLAASLLSLTGGISMLIIVLAGWASAVTLEVSVLLFTFGVGMTGPTALTLAVGVNPRVVGSAAGLYGFAQMGIGALCTGLAGLGDNPAQAAAVVLATAAIIGQIALRS…
assembly_data_contig_1	CDS	assembly_data_contig_1_84230+1413	84230	85642	+	Cytochrome d ubiquinol oxidase subunit I (EC 1.10.3.-)		PLF_404432_00000566	PGF_01605461			atggcgttagatcctatcctgctttcacgattgcagttcgctttcgtggtttcttttcatgcgatcttcccggtcttcacgatcggactcgcctcctatgtggcggttttgcaaggtctcttcgtcgcgacgggcaacacggtctgggatcgtctgggccttttctggaccaagatctttgccgtcgtcttcggcatgggcgtggtttccggcatcgtcatggcgtttcagttcggcaccaactggagcaacttttcccagttcgcctcgaacttcatcgggccgatgctgagctacgaggtcattaccgcgttcttcctggaagcgggtttcctcggggtgctgctgttcgggcgtcaccgcgtctcgccatcggtgcatttcttcgccgccttgatg…	MALDPILLSRLQFAFVVSFHAIFPVFTIGLASYVAVLQGLFVATGNTVWDRLGLFWTKIFAVVFGMGVVSGIVMAFQFGTNWSNFSQFASNFIGPMLSYEVITAFFLEAGFLGVLLFGRHRVSPSVHFFAALMVAVGTFISAFWILATNSWMQTPQGYEIREGMVHVTSWIEAIFSPSFPYRFAHMAMAAFLTGGFVVCGVSAWFLLRRRDVEAHKRALSMTMWLLLILTPLQAWIGDEHGLNTLEHQPMKIAAMEGNWETQSNVPLLLFALPDRDLQANRAEIGIPNGASLILRHDADGVIPGLKEIPVEEQQPVWIVFYSFRVMVALGVLMIAFAIAGLVLRRGGRLYTSRWFLHGLQGMSLAPFVAVLAGWFVTEIGRSPWLVYGVLSYADAVTPS…
assembly_data_contig_1	CDS	assembly_data_contig_1_85647+1002	85647	86648	+	Cytochrome d ubiquinol oxidase subunit II (EC 1.10.3.-)		PLF_404432_00000567	PGF_10109529			atggaaatgtacgatctgtcgctgatctgggccatcatcatcgcctttggcgtcatcatgtacgtgctgatggacggtttcgatctgggactcgggatcctgttcccgttcgctccggacgaggatgcccgagacgtgatgatgaattccgtcgcgccggtgtgggatggcaatgaaacctggctggtactcgggggcaccggactcatcgcggccttcccgctggtctacaccatcttgttgccggcgctttatctgggcgtcttcctgatgctggctggcctgatcttccgcggggtggcgttcgaattccgcttcaagtccaagcgcacgcgcggctggtggaatgccgcgttcgccggtggctccttcgttgcagcgttcgcgcagggctgcgtg…	MEMYDLSLIWAIIIAFGVIMYVLMDGFDLGLGILFPFAPDEDARDVMMNSVAPVWDGNETWLVLGGTGLIAAFPLVYTILLPALYLGVFLMLAGLIFRGVAFEFRFKSKRTRGWWNAAFAGGSFVAAFAQGCVVGAYIQGFETADRVYTGGAFDWLTPFSILTGLGLVVGYTLLGATWLVLKSEGHVREWARGLIPKLLIGVLAVFVIVSLWTPWIDPGVFDRWFDHMQVIWLLPFAALLCAVGIYVATRRRREGLAFLLTLGLFIFTYLGLLVSRWPYVIPPDYTLWDAASAPESQFFILIGVLFVVPIVLTYTAWSYWVFRGKVRVGEGYH
assembly_data_contig_1	CDS	assembly_data_contig_1_86666+1749	86666	88414	+	Efflux ABC transporter for glutathione/L-cysteine, essential for assembly of bd-type respiratory oxidases => CydD subunit		PLF_404432_00000682	PGF_00596539			atgggtccgtcacgtatgaatgcttcacgtacggtcgcttcacgtacgagcgcttcgagagagtggttgaagcagcaagcggccggtgtccggccctggtatcgaggcgccgtcggctgcggtctgctggcgggcctcgccaccctgatccagatgggcgcactggcctgggtcgtcgatgatgtcgtgtcgaaccaggccacgctgggcgatgtcgccatcggcgtcgcgctgatcgtgatcgccattgccgcccgtgccctggcgcaatgggggcaggaggtctgcggtcaggcttgcggcctgcgggtcaagcaacaggtaagggcgcgcctgctggtgcgtctgcaacaactggggccggtgcgcctggcttcccgccatagcgcggggctggcc…	MGPSRMNASRTVASRTSASREWLKQQAAGVRPWYRGAVGCGLLAGLATLIQMGALAWVVDDVVSNQATLGDVAIGVALIVIAIAARALAQWGQEVCGQACGLRVKQQVRARLLVRLQQLGPVRLASRHSAGLASQLVDQVESLEGYYSRFLPQMVLAALIPLVYLVVVFWLNWLAAIWLLIAAPLIPLFMALIGMGAQRLNEAQFQAVTRLSGHFLDRVRGIATLQLFGLAERSVEEVSEVAHDYRRRSLKTLRVAFLSSAVLEFFAAVSVAVVAIYIGLGLLGYIQYGPAEQLDLFSGLFILLLAPEFFQPLRTLSQHYHDRASALGAAEGLVALLEPDADEEAAPAGSTRPDETASRELTPGAVELVNVELRHAGRERILGPLSLRVDSGEVVALIG…
assembly_data_contig_1	CDS	assembly_data_contig_1_88411+1677	88411	90087	+	Efflux ABC transporter for glutathione/L-cysteine, essential for assembly of bd-type respiratory oxidases => CydC subunit		PLF_404432_00000681	PGF_04183997			atgaaagcactgctatccctgcggccatggctcggcgtcctggccgagcgtcgcgggcgcctgctgctgggggcggtgctgatgctggccacgctgctcagcgcattggggctgctgtcgctctccggctggttcattaccgccacggcgatcgcggcggtcagcgcctcgggctatctggacgtgttcacgccggggggcgggattcggttcttcgccgtctcgcgtaccgtcagccgctatctggagcggctctacaatcacgacaccatactgcggctgctcgccgatcttcgcgggcgcgtgttcgcgaggctggtcaccctggatgcgcgcacgctggcacgggcacgcgcttcccagtggctcaaccggctgacggcggacatcgacaccctc…	MKALLSLRPWLGVLAERRGRLLLGAVLMLATLLSALGLLSLSGWFITATAIAAVSASGYLDVFTPGGGIRFFAVSRTVSRYLERLYNHDTILRLLADLRGRVFARLVTLDARTLARARASQWLNRLTADIDTLDNLYLRLLAPPLVALISILAFAAFAAAFLPIAGIVLLAILLPLGLVATAGCAWWGWRASHRRVDRQEQLRVRAIEQVEGLAELTSYRALAAHRELWHREERALLDDQRRLGQRTATGNLAVTVGIQLATLAVLLLGLEAFRSGQVSGPVMVMLALGTLAVSEGLGNLPMAFTQLGATVRAAERLNAQAELKTPLTGERLTSGGAAPSLDYRNVEVAHGARFVFSGLNLSLAPGQRIGIIGASGIGKSTLAQLAVRAFDPQGGHVEF…
assembly_data_contig_1	CDS	assembly_data_contig_1_90322+1179	90322	91500	+	Glutaryl-CoA dehydrogenase (EC 1.3.8.6)		PLF_404432_00000865	PGF_00008393			atgtccgccttccaatgggacgacccttttctgttcgaccagcagctcagcgacgaagagcgccagattcagcaactggcgcgcgactactgtcaggagcgcctgcagccgcgggtgctcgaggccttcgagaaggatcacttcgattgcgagatcctgcgcgagatgggcgggctcggcctgctgggcgcgacggtggccgagacctatggtggcgccggcgccaatcacgtggcctacggactgatcgcgcgagaggtcgagcgggtcgactccggctaccgttccgccatgagcgtgcagtcctcgctggtgatgtatccgatcgaggcctacggcaccgaggcgcagaagcagcgctacctgcccgagctggcgagcggcgaaatggtgggctgc…	MSAFQWDDPFLFDQQLSDEERQIQQLARDYCQERLQPRVLEAFEKDHFDCEILREMGGLGLLGATVAETYGGAGANHVAYGLIAREVERVDSGYRSAMSVQSSLVMYPIEAYGTEAQKQRYLPELASGEMVGCFGLTEPNAGSDPGSMQTRAKKVEGGYRLSGQKMWITNSPIADIAVVWAKSDAHEGKIKGFVVERGAEGFSTPTIQAKASLRASVTGEIVLDDVFVPEEALLPGASGLGGPFGCLNKARYGISWGTMGAAEFCWHAARQYTLDRQQFGRPLAATQLVQLKLADMQTEIALGLQACLRVGRLLDDGQATPEMISLIKRNHCGKALDIARVSRDMHGGNGISLEFGVIRHMINLETVNTYEGTHDVHALILGRAQTGIQAFG
assembly_data_contig_1	CDS	assembly_data_contig_1_91497+1263	91497	92759	+	L-carnitine dehydratase/bile acid-inducible protein F		PLF_404432_00001001	PGF_04701892			gtgagcgcgatgagcgatgtcacccagccactggccgggctcaaggtgctggatctctcgcgggtgctggccggcccgtggtgtacgcagcaactggcggatctcggcgccgaggtggtcaagatcgaaaggccaggccagggcgatgatacccgtgcctgggggccgccgtggctggaagacgcagagccggaatcgacaccgggtacggagcaggagacgaaagcctccgcctattttctcagcgccaatcgcggcaagcgctcggtcgccatcgatctttcgacggccgaggggcaggagctggtccgccggctggcagcgaaggccgacgtggtgatcgagaatttcaaggtcggcgggctggccgcctacgggctcgattacgccagcctcaaa…	MSAMSDVTQPLAGLKVLDLSRVLAGPWCTQQLADLGAEVVKIERPGQGDDTRAWGPPWLEDAEPESTPGTEQETKASAYFLSANRGKRSVAIDLSTAEGQELVRRLAAKADVVIENFKVGGLAAYGLDYASLKRLKPELVYCSITGFGQDGPYAGRAGYDFLIQGMGGLMSLTGEPDDRGGEPMKVGVAITDIFTGLYAANAILAALRRRDATGEGGYIDMALLDVQVGVLANQALNYLTSGQTPQRMGNAHPNIVPYQAFAASDGHLIVTVGNDTQFRHLCEALGESEWAADPRFATNAQRVAHRELLVARLSERFVARPRDEWLALLEAHGVPCGPINTLDQVFDDPQVRHREMVVERTMSDGHPARLVANPITLDGQRMTSPHSPPRLGEHTESVL…
assembly_data_contig_1	CDS	assembly_data_contig_1_93610-798	93610	92813	-	CsiR, transcriptional repressor of CsiD		PLF_404432_00000549	PGF_00419733			atgcgtctctcgtcgagtgccttttggctcgacacgggcgtcgatatttttattcaatatcgacagacgctgaatgacacacccatcgattccgacatggcccgagacatgaccgcgattcccgaccgttctcccaccgcgctcgatgtctatcatcgcctgaaggcggacatcatccgcggcctctacgcgccgcaggaaaagctgctgatgagccggctcaaggcccgctacgacaccggtgtcggccccctgcgcgaagcgctgacccggctgatcggcgagcgcctggtcaccggcatcagccagcggggctatcgggtggcgccgatgtcgatttccgagctggaagcgatctacgacgcgcgggcggaactggaagggttgctgattcggctc…	MRLSSSAFWLDTGVDIFIQYRQTLNDTPIDSDMARDMTAIPDRSPTALDVYHRLKADIIRGLYAPQEKLLMSRLKARYDTGVGPLREALTRLIGERLVTGISQRGYRVAPMSISELEAIYDARAELEGLLIRLAIERGDDEWEATVLARTHTLAKVTRVQDADEMLERWDARHQALHDAMVAGCGCLPLLQSRAALFDQAQRYRHLWLRQTVFSEQALAEKQREHQALLDTILTRDASAASVLMREHLMTPVPIIRERLQEQGWV
assembly_data_contig_1	CDS	assembly_data_contig_1_93615+141	93615	93755	+	hypothetical protein						atgggcctggccgacgaccagactggcaaagaagacttcgacgttgccacggccaggcgcatggttcgtcgtgagagacgctcgcgtcgttctcgatcgggagacgttcgcggcgaagcgtcgttctcgatcacgaaatag	MGLADDQTGKEDFDVATARRMVRRERRSRRSRSGDVRGEASFSITK
assembly_data_contig_1	CDS	assembly_data_contig_1_93810+1209	93810	95018	+	D-mannose isomerase (EC 5.3.1.7)		PLF_404432_00000589	PGF_00421008			atgccgctgaccacaccgcaccagatcgagcagcacatcgccaggatcatggcgttctaccacccgcgctgtatcgaccctcaggcggggttccatcactacctcaccgacgacgggcatctctacaaccgccaccatcggcatctcgtctccagcgctggctacgtgatcctctatgcccgctatgccatgcagacgggcgacccggaatacctgggttgggcgcggcacggactgaagtttctggaagagagccattaccagacccgcacccagggctatgcctggacgctggacaacggcaaacccgatgacaccacccagcactgctacgggctggcctcggtcatgctggcctacgccacggccctgaaggcaggaattgccgaagcccgagcc…	MPLTTPHQIEQHIARIMAFYHPRCIDPQAGFHHYLTDDGHLYNRHHRHLVSSAGYVILYARYAMQTGDPEYLGWARHGLKFLEESHYQTRTQGYAWTLDNGKPDDTTQHCYGLASVMLAYATALKAGIAEARAGLDRVHALQTRRFFEPNRQLYAAEADDQWQLTGYRGQSANLRSCEALIGAFDATGDAAFLERALNIARTLWHKLAPMGDGWLWEHYDRDWHPDFDYHRDQPDDLFRPWGFQIGHQTTWARLMVVLSRHCPRETWLIPTAKRLFIEAVEKGWDTRYGGLVYGVDFNRQFLNRDKVYWVQAESLAAAAMLGDLTGEARYWRWYDKIANYCWQHMIDHEYGAWYRILTPDNRRYSREKSPAPKTDCQTLGACCDILPVMRRQHGERQAA…
assembly_data_contig_1	CDS	assembly_data_contig_1_96845-1839	96845	95007	-	Sulfate permease		PLF_404432_00002809	PGF_08030327			atgagcctttggcgccgactgaggggaaccgacacccgagagcagatccatttccgtgctcgtctggcacgttattttccgatcatcagttgggcgccctattacaaccgccacctcctcaacgaggacctggtggcatccattatcgtcacgctgatggtgatcccccaggcgctggcctatgccattctcgccgggttgccggcgattaccggcctctacgccagcatgctgccactgattctctactcgatcttcgggaccagccggacgttggccgtcgggccgatggcgatcgtctcgctgatgacggccgccgcgctctcgccgctgttcgccagcggtacggcggcttacagccaggccgcgacgacgcttgccatgctttcgggtctggtg…	MSLWRRLRGTDTREQIHFRARLARYFPIISWAPYYNRHLLNEDLVASIIVTLMVIPQALAYAILAGLPAITGLYASMLPLILYSIFGTSRTLAVGPMAIVSLMTAAALSPLFASGTAAYSQAATTLAMLSGLVLAVMGLLKLGFFANFLSHPVVSGLLTASGVLIAASQFASLIGVGGSGFTLIDQLAHLLTHLNDVHWPTLILGASALVFLLLMRRAGPVLRKMGLRAGVATFIVRLGPVMAVAITTLISWSLDLPALGVDVVGHIPAHLPPLSLPSFDPGLLRDLLLPAFLISVVGFIESVSLAQMLAARRRERISPDQELVGLGTANLAAAFTSGMPVTGSLSRTVINFDSGARTPAAGAFAALGVGLVILFLTSLIAYLPIATLAASIIVSAMTL…
assembly_data_contig_1	CDS	assembly_data_contig_1_97355-381	97355	96975	-	hypothetical protein		PLF_404432_00006055	PGF_10081960			atgcctatttcgcgagaccactccccactgagcactgacggcaagctattcgcccgggacctcgttcacgatctgattcccaagctcaagacgacgcaaaatctcgtgaacgatacgcttcgcgttagagttgcaaaggctggcaatgacgacgaacgcagccactaccagcttctgcagcaggaattcgagctggaaatcatgatgatcaacatgaacctggagcacctgctgcaacgctacgctcaggaaatccggaatatcgccgaatctgacggcagcctgaccggccccatgctggaactggatcgacatgaacgctttgccatcgatagcgccaggaaactctatgagcgggcgcgggccatccagaccgcctga	MPISRDHSPLSTDGKLFARDLVHDLIPKLKTTQNLVNDTLRVRVAKAGNDDERSHYQLLQQEFELEIMMINMNLEHLLQRYAQEIRNIAESDGSLTGPMLELDRHERFAIDSARKLYERARAIQTA
assembly_data_contig_1	CDS	assembly_data_contig_1_97953-393	97953	97561	-	Flagellar protein FlaG		PLF_404432_00002200	PGF_10343437			atgcctaaccccgtcgatatggcgacactccatctgaacctgtcatcgaacagctcatcccagcagcggctcgacattctgctcaacgacacggagcgaatgccgaagccgacgctcgaacagcatggcgatacccctgttgccgattcagcgtctgtcttcagcggccagctggccgaccgggtcgatgagctcaacgaagtcatgcggcagtatggcctgcgcttcgagctgagcgagttcgacagccgtgtcatcaccaaggtggtggacaaggagaccggtgatgtcatccggcagattccggcggaggaggtgttgcggattgccgaggcgttttccggccatttttccggagatctgggaagagggttggtcgacgcttcggcatga	MPNPVDMATLHLNLSSNSSSQQRLDILLNDTERMPKPTLEQHGDTPVADSASVFSGQLADRVDELNEVMRQYGLRFELSEFDSRVITKVVDKETGDVIRQIPAEEVLRIAEAFSGHFSGDLGRGLVDASA
assembly_data_contig_1	CDS	assembly_data_contig_1_98149-177	98149	97973	-	hypothetical protein						atggcaaactgcatcggcacgctcgaaggtatcaatagtgctcgtatgcaggcgattgacgatggcgaagtcgcttcccgacgggtggttcgaatcagccgccggtatcaggggaagccggtgccatcatgtatggcgttcatggcatcagcgcggtattccgacattctggtttga	MANCIGTLEGINSARMQAIDDGEVASRRVVRISRRYQGKPVPSCMAFMASARYSDILV
assembly_data_contig_1	CDS	assembly_data_contig_1_98556-237	98556	98320	-	hypothetical protein		PLF_404432_00003893	PGF_10235609			atgacaatagaagactacgaattcgtgttggcagagctgcagcggctcgtcgacgacgccaagtcgctgatgacgaaattcgaagccacgggatcgaaccagcaaatgccgggtgaataccacatgctacatgagctctatgcccgggcggtgaaggctcaaaagcgttatacccatgaggcattggatctcatcgaatccgacacttcggcactggaaaattttaattttaattaa	MTIEDYEFVLAELQRLVDDAKSLMTKFEATGSNQQMPGEYHMLHELYARAVKAQKRYTHEALDLIESDTSALENFNFN
assembly_data_contig_1	CDS	assembly_data_contig_1_99590-711	99590	98880	-	hypothetical protein			PGF_08880305			atggccaataacgcgccaactctagcaatcatccctgcgcgtcaaggcagcaagcgtttacttggcaagaatatgttgcctttagtaggaaagcctttgattcaatggagtattgaggctgcgcaaaagagtcgtgcagttgatgaggtactggtaaccagcgatgatccgtctgtattggcgttggctcgacagctgggcgttgaccatgtgttggaaaggcctcgcgcgttggcctctgatacagccaagacctcagatgtgatcttgcatgcattggaatatagaacgaggttggacgatagtctcggggcgatctgtttgttacaggctacttcaccacttcgcacggcaaaggacattgatgccgcatatgatttttatgaaactaggaatgcc…	MANNAPTLAIIPARQGSKRLLGKNMLPLVGKPLIQWSIEAAQKSRAVDEVLVTSDDPSVLALARQLGVDHVLERPRALASDTAKTSDVILHALEYRTRLDDSLGAICLLQATSPLRTAKDIDAAYDFYETRNALSVISVCELEHPLAWCSTLDKNLFMKGFVDKICHDKRSQDHEKSYRLNGAVYIASASFFMERGSFLTNETLAYVMPKSRSIDIDDEFDFRLTEAILKDREMQR
assembly_data_contig_1	CDS	assembly_data_contig_1_100638-1059	100638	99580	-	D-glycero-alpha-D-manno-heptose 1-phosphate guanylyltransferase (EC 2.7.7.71)			PGF_01370898			atgaaaagatgggagcgggctctcgtagtacccaatacgacgctgagcgaggcgatcgaggtgctggatcgtgaagccctgcgcattgctctgatcgtcgatgatcagagacgcttacttggcaccctgaccgatggcgatgtcaggcgtgccctgttagataagcaaacgctggaagtgtctgtcgagtcgatcatgtttcgtcaacctaaggtggcttatcggggctggagcaaggcccgcatgttggcctggatggagcagcatgatctcttgcagttgcctatcgtcgatgataatcacaggctcatcggcctagagacactgcatggtctgctgcagaagccacgtcaggacaaccccgtcttcttgatggccggcggcttcggcaagcgcctt…	MKRWERALVVPNTTLSEAIEVLDREALRIALIVDDQRRLLGTLTDGDVRRALLDKQTLEVSVESIMFRQPKVAYRGWSKARMLAWMEQHDLLQLPIVDDNHRLIGLETLHGLLQKPRQDNPVFLMAGGFGKRLRPLTNTCPKPMLRVGNKPILELILEGFVNAGFYRFYISTHYMSAQIRDYFGDGSQWNVSIQYIHEETPLGTGGALGLLPHDEINKPLFMMNGDLLTNLNYLSLLAFHEEHGGSATMCVREFEYQVPYGVIEVDGHRAKTIVEKPVHTFNINAGIYLLSPELVKSVAPREQIDMPSLLEKEMSGDRGVNFYPLEGYWLDIGQMDDFQRAQLDIGEMFHGQ
assembly_data_contig_1	CDS	assembly_data_contig_1_101302-651	101302	100652	-	hypothetical protein						gtgagtttgctgcccatcatcctgctgggggcaggtgggcacgccaaggtggtgctcgatctaattcatgccctaaaccgtcagattctgggtatctgtgatccggggctcgcgactcagggtgccaaggtctggcgcggcctgtctgtgctgggcaatgacgaggtgatcgagcgctacgcgcccagccacgtagagttggccaatggcaccggtagcctcccaggcagccatctgcggcggcgcctgcacgtacagttcacgcgccggggctatcgcttcgccacgctggttcatccaagcgccatcctcggctcgggcgttgagctggggcggggggtgcaaatcatggccggcgcgatcgtgcaggccgacacccgcatcggcgataacgccatc…	MSLLPIILLGAGGHAKVVLDLIHALNRQILGICDPGLATQGAKVWRGLSVLGNDEVIERYAPSHVELANGTGSLPGSHLRRRLHVQFTRRGYRFATLVHPSAILGSGVELGRGVQIMAGAIVQADTRIGDNAILNTGARIDHDGDIGRHVHVAPGAVISGDVKIGKACHIGAGATLRQGICIGSDAIIGMGTTVIVDVASGHQQTGQPPRAPRRIN
assembly_data_contig_1	CDS	assembly_data_contig_1_102375-1077	102375	101299	-	N-acetylneuraminate synthase (EC 2.5.1.56)			PGF_06907304			atgccgagccagccagccatttatgtgattgccgaagccggggtcaaccacaatggcgatcgccagcgtgccttcggtctggtcgacgcggcggccgacgccggagccgatgctgtgaagttccagaccttcaatgccaagcgactggctgtcttgaccgcacccaaggcggcttaccagcagcagaccaccgaagccaatcagagccagctcgaaatgctcgagaccttggagctacctctcgaatggcacggcccgctgcaggctcatgctcaccaacgtggcatcgagttcctatccactgccttcgacacacaaagtctcgctttcctagagaccctcaacctgccgttctacaaggtgccctcaggggagttgaccaacggccctctgttatgg…	MPSQPAIYVIAEAGVNHNGDRQRAFGLVDAAADAGADAVKFQTFNAKRLAVLTAPKAAYQQQTTEANQSQLEMLETLELPLEWHGPLQAHAHQRGIEFLSTAFDTQSLAFLETLNLPFYKVPSGELTNGPLLWAFARTGKPLVISTGMATLSEVEQGLAVVGHALTHDQPPVSLNEVWQCWSDSQTRTALVGQVSLLHCTSQYPTPMHEVNLKALDTLAEVFRLPVGYSDHTQGTLIPAAAVARGAAILEKHFTLDRQLPGPDHKASLEPNELKRMVEEVRAIAQALGDGLKVPQPSEWDTRGAARQNLVAAATIRQGECFTTDNLTTARAGQGELAMTYWDRLGQPATRAYQPGDAV
assembly_data_contig_1	CDS	assembly_data_contig_1_103538-1164	103538	102375	-	UDP-N,N'-diacetylbacillosamine 2-epimerase (hydrolyzing) (EC 3.2.1.184)			PGF_06487367			atgcgtcggatcgcggtcttcactggtactcgggctgagtacggcctgctgtattggctgatgaaggatattcaggcaaatcccaagctggaattgcaggtgatcgccgcggccatgcacctttcgcctgagttcggtgatacttggcagtcgattgtcgacgacggcttttcgattaatgccaaagttgaaatgttgctctcatccgatacccgggtaggtgtcgccaagtccatgggccttggcactataggcctagccgatgctctggatcgattggctcctgacgctctggttattctaggtgatcgtttcgaggcgctggcagcagctcagactgccttggtaatgaacattccgattgtgcacttgcacgggggggaggtctctgaaggggct…	MRRIAVFTGTRAEYGLLYWLMKDIQANPKLELQVIAAAMHLSPEFGDTWQSIVDDGFSINAKVEMLLSSDTRVGVAKSMGLGTIGLADALDRLAPDALVILGDRFEALAAAQTALVMNIPIVHLHGGEVSEGAYDDAIRHAITKMSSLHGVAAEPYRQRVIQMGESPERVLNVGALGLDHLTRSPRLSRRALAESLGFALDAPYLLVTYHPVTLADEPPAESFQALLDALDRWPDYKIILTYPNADNGGRAILPLLEGYAARQPGRVLAIPSLGFKRYLSAVAEAAAVIGNSSSGLIEVPSFGVPTVNIGQRQGGRLAADSVLHCVPQADAINASLRQALSPTFRTGCNHTRNPYGQGNAAQQIVAALATLPLDTLKTFHDLPGSIN
assembly_data_contig_1	CDS	assembly_data_contig_1_104695-1158	104695	103538	-	Aminotransferase, DegT/DnrJ/EryC1/StrS family			PGF_03753601			atgctgcaatcccttatcgacttcgtgcgtgaccactatcgcactaacgacttcattccgttgcatgcaccgatcttcggtggcaacgagaagacttacgtggccgagactatcgattccaccttcgtctccagtgttggtgccttcgtcgaccgcttcgaacaggacatggcatcctacaccggcagtccgcgagcggtggccacagtcaatggcactgcggcgttgcacgtagccctgcggttggtagacgtggggccgggcgactatgtgatcactcagccgttgacgttcgtcgcgacctgcaatgccatctcctactgcggtgcggtgccgattttcgtggacgtggatcggcataccctgggattgtcccctgcggcgctggcggattggctc…	MLQSLIDFVRDHYRTNDFIPLHAPIFGGNEKTYVAETIDSTFVSSVGAFVDRFEQDMASYTGSPRAVATVNGTAALHVALRLVDVGPGDYVITQPLTFVATCNAISYCGAVPIFVDVDRHTLGLSPAALADWLEANAYRDDHGYCHRREDNGVIRACLPMHTFGHPADLDGLVRICHEWGLTLVEDAAESLGSTYHDRHTGTFGALGTLSFNGNKVITTGGGGMILANQVLGERAKHLTTTAKQPHAFEYAHDELGYNYRLPNLNAALGCAQLEQLDAYLAEKRKLAADYAACLSGSDFTFFTEPEGCSSNYWLNAVVCADQAQRDELLQATNQQGIMTRPIWQLMNCLPMYAAAPAGDLNNAMWLEARVVNLPSSVRAKTKESS
assembly_data_contig_1	CDS	assembly_data_contig_1_105693-990	105693	104704	-	UDP-glucose 4-epimerase (EC 5.1.3.2)			PGF_01033123			atgtctgagattaaaaaagtgctgatcacaggtgcagatggcttcattggctcccatctgacagagctacttgtccggcagagctatcaggtcaaggttctttcccagtacaactcttttaactattggggctggctggaagatattgactgtcttgatgaggtggaagtgctcaatggtgatgtgcgcgatccgcactattgcaagcatatcacccaagatgtcgatgtggtctatcatctggcagcgctgatagccattccgtattcctatgtggcaccggatagctacgtcgatactaacgtcaaggggaccctgaacatctgccaggccgcgttggagaacggcgtcaagcgggtaattcacacctcgaccagtgaggtgtatggcacggcacag…	MSEIKKVLITGADGFIGSHLTELLVRQSYQVKVLSQYNSFNYWGWLEDIDCLDEVEVLNGDVRDPHYCKHITQDVDVVYHLAALIAIPYSYVAPDSYVDTNVKGTLNICQAALENGVKRVIHTSTSEVYGTAQYIPIDEDHPLQPQSAYSASKIAADAMAMSFYNAFDLPVTVARPFNTYGPRQSARAVIPTIISQIANGMKQIKLGDVSPTRDFNYVEDTCRGFLALANCDAAVGQTVNIASNYEISVGDTLNIIRELMNSDVEFIIDEQRLRPGKSEVFRLWGDNTRIRELTGFAPQHDIRAGLQKTIDWFTQPQHLAKYKADLYNV
assembly_data_contig_1	CDS	assembly_data_contig_1_107044-1254	107044	105791	-	hypothetical protein			PGF_01837933			atgcttacacatgaaaagtttgacatttttaatgagatcgtgtctagcatccctgacgagatttcattaacttattctcctctgatacgtgaagggtttcacttttgcctcaaacatgttgatcgaaaggatacagttccttttaaaggtgaaatatccctttccggggtgagttctactagctatcctagaaagcggagcatagagaaagtaggttttttttatgatcaagaatttttgcaaaatatcctttttgcgttttcaagggaaggtttagaaatagaacagctgaagcttcttcatcctcgaatgaaaaaggtgctcagtaataagcagaaggaagaaattagttattttgattcgaagttgaaagaaggctttggcatcagcattcgtgat…	MLTHEKFDIFNEIVSSIPDEISLTYSPLIREGFHFCLKHVDRKDTVPFKGEISLSGVSSTSYPRKRSIEKVGFFYDQEFLQNILFAFSREGLEIEQLKLLHPRMKKVLSNKQKEEISYFDSKLKEGFGISIRDALVERFHLMNGMVAGYYELLKASGVDALVLRVYYGLYYFPIILACKMLGITVIDVQHGMNGLRHPCYSKFNKNEIDSPLLPDVFWTWSDMATRMLKKDSAIGSGVHIVEGGNPKFGKKIKPGKKDSILYTHQPQSKGVRVPYEEIKKVFEIQKEIVAVRPHPLHVAEAKDIQNNLRHMGVKSNLIDPEKETIHESLSKASVHVTNYSTCALDALNFGVPTVYCSEFIRDIEREFSTGLLFDVNELSGKKIERMPERAIDYSIGSKE…
assembly_data_contig_1	CDS	assembly_data_contig_1_109355-2292	109355	107064	-	hypothetical protein			PGF_08225224			atggccaagcccccttctacgcccgccacccaaaaacgcaagccacgcttgctctgggccaaccccttttgcctcctagacacctctagtggtgccagcatgacggttcgccaaatgctcatgcagttggtatccaaaggttacgaaattcatgtactgggtgccactgtgttcgacaatcccaaggggatgggaaggcttaaagaacagttcaagaatctcagcgcttatcaacatcagctgatcgaagccgaagatggcgtgctaactcacgagcttttagtgagctatagttataatcgtgaccatttcacaacgcatgaagaagggctctggtacagtcagtatgtgtatcttctggattctttcaaaccggatatcgtttggttttatggaggc…	MAKPPSTPATQKRKPRLLWANPFCLLDTSSGASMTVRQMLMQLVSKGYEIHVLGATVFDNPKGMGRLKEQFKNLSAYQHQLIEAEDGVLTHELLVSYSYNRDHFTTHEEGLWYSQYVYLLDSFKPDIVWFYGGLTLDLLIADEARDRGIPTAFYLANGNYKAARWCRDVDLILTDSQATAEMYRKEIGYTAKPIGKFIDPDLFVSKKHERKRLLFVNPSWQKGVSIFIQLAEKLERQRPDIEMEVVEARADWHRMLQETTRLMGHERSSLKNIVVTPNTSDMREPYSRARVLIAPSLWWESSGRVLAEAMLNGIPALITNRGGMPEMIDDAGIAFDFPEACYEDPYQHLLSEEELQPIYDAILTLFDDEALYQEYVNRAWRVGEQKHHINKATERLHNA…
assembly_data_contig_1	CDS	assembly_data_contig_1_110486-855	110486	109632	-	Flagellin FliC		PLF_404432_00000115	PGF_04066041			atggcagttatcaataccaatatcacagcgttgatcggtcagaacaacctgaacaagtctcagaactctctgcagacatccatggagcgcctctcttccggtctgcgcatcaacagcgccaaggacgacgccgccggccaagccattgccaaccgtatgtcggcccagattaccggcatgaaccaggccagccgtaacgccaacgatggtatttcactcgtacaaaccatggaaggcggtctgaaccagatcaacgacaacctgcagcgtattcgcgagctggcggtgcaaggttcgagtgataccaataccgcagacgatcgttctgcaattgcaaccgaaatcaacgagcgtctggctgagattgatcgcgttgccggcagcaacaacttcaacggc…	MAVINTNITALIGQNNLNKSQNSLQTSMERLSSGLRINSAKDDAAGQAIANRMSAQITGMNQASRNANDGISLVQTMEGGLNQINDNLQRIRELAVQGSSDTNTADDRSAIATEINERLAEIDRVAGSNNFNGTKLLNVSGGGTLNIQIGANTDSEDVISVKTIDATVSGLGLSGSGLSGSTFTPSASGAHSDFQALIDTVDDAVKTLDTNRATLGATLNRFDSVVDNLATTSTNLSEARSRIEDADYAVEVSNMTRANILQQAGTSVLAQANQSPQSVLSLLQ
assembly_data_contig_1	CDS	assembly_data_contig_1_110887+150	110887	111036	+	hypothetical protein						gtggtgccgtcgttgacttcagagtcgatacaactgctggcgggcattgatctggcctgtagaacctcgggcgggctggaggggcgggtggtggatgcgccaacggttttccctccgccccgcctgggcttgatggccgaggcggaatga	MVPSLTSESIQLLAGIDLACRTSGGLEGRVVDAPTVFPPPRLGLMAEAE
assembly_data_contig_1	CDS	assembly_data_contig_1_111238+246	111238	111483	+	hypothetical protein		PLF_404432_00002460	PGF_00115107			atgcctcgcacgatggatgaacgtgaaaaactccgtaagtttcgtgaactcgatgatgcttttgcccaggcgctccgtgatctcgacggtgggtctcgatccggtcgatcggtagaagcggagccggaaaatacgcttccggcgttcgaggaacgcctgcacagcctgatggccgagtacgagttgagccagagctgtgtgcatgaaatgctgagcacgttactggagtacaagagaattcgataa	MPRTMDEREKLRKFRELDDAFAQALRDLDGGSRSGRSVEAEPENTLPAFEERLHSLMAEYELSQSCVHEMLSTLLEYKRIR
assembly_data_contig_1	CDS	assembly_data_contig_1_111763+132	111763	111894	+	hypothetical protein						atgcgccagggatgcggtgaagccaaggcagcggcggtggtggctccaggcgctgcgatggttccatacagcgaatggcgcctgccgctcgggcatcggggccagcgaaccatcgaaagccgtccccggtaa	MRQGCGEAKAAAVVAPGAAMVPYSEWRLPLGHRGQRTIESRPR
assembly_data_contig_1	CDS	assembly_data_contig_1_112105+1266	112105	113370	+	hypothetical protein		PLF_404432_00008171	PGF_12150423			gtgtacgccgctctgggtatcgcggcacatccgctgaaagacgtcatcgagccttacatggcgtttctagggctggtttccctgctgatttttgggggttggcgccgaaggagcgctgccctgggattgctggttgcgatctgcctggtgcagctcctcagttggtggcttgccatcgctgatcatccgcagtgggccaggcccaacccggataccgagcggatggcgaagcttttcatcttcattgccattgcctggtggctgcgtgggagtctccgccatgttttctgggtctgggggctggcgctcctggcgttcctgctgacgacggtgatcttccccgaagggcgtgattcatgggccgctggcctgcagggcgagcgcgtcggctttggtatc…	MYAALGIAAHPLKDVIEPYMAFLGLVSLLIFGGWRRRSAALGLLVAICLVQLLSWWLAIADHPQWARPNPDTERMAKLFIFIAIAWWLRGSLRHVFWVWGLALLAFLLTTVIFPEGRDSWAAGLQGERVGFGIQNNQHASMLFGVALIGLMAFAKRFCWSGGLRWGRACLWLGLTLMTLVGILFGQTRAVWLALLVSSVVALAVVGWYARKRYQVRLWNRTTISIGVVLVVAGGIVAASFGHVLTDRVFTEGQVIAQLLSGKLDTLPYTSIGIRIHSWVAATHWIAERPWLGWGSNGRELVIEHTPWLPEFVKAHFGHLHNFLLETLVNYGVLGLAVMGALVAWVAVISWKAWKRGDMPNDVALFALAFFFYWLVVNQFESYLSFWTGIYVHNLIVAGL…
assembly_data_contig_1	CDS	assembly_data_contig_1_113440+1356	113440	114795	+	UDP-glucose 6-dehydrogenase (EC 1.1.1.22)		PLF_404432_00000006	PGF_10410292			atgcgaatcacgattttcggtaccggatatgtgggcctggtgaccggcgcctgcctggctgatgccggccatgaagtcatgtgcatggatatcgacgaggggaaggtcgcgcgcctcaagcagggcgagattccgatctatgaacccgggttggaaacgttggtcatcgagaacgtcggccagcagcgtctatcgttcacgaccgatgcggcggaggcggtggcgttcggcacgttgcagttcatcgcggtgggcacgccgcccgatgaggatggcagtgccgatctgcagtatgtgctggcggtcgccaggaccattggtcagcacatggatgattataaggtcgtgatcgacaagtccacggtgccggtcggtacggcggaccgcgttcatgaagcc…	MRITIFGTGYVGLVTGACLADAGHEVMCMDIDEGKVARLKQGEIPIYEPGLETLVIENVGQQRLSFTTDAAEAVAFGTLQFIAVGTPPDEDGSADLQYVLAVARTIGQHMDDYKVVIDKSTVPVGTADRVHEAIASTLTERGAKLDFDVCSNPEFLKEGAAIEDFTHGARIVVGTESDRVKSLMRECYAPYNRRVEKLMFMDVRSAELTKYAANAMLATKISFMNEIANLAERLGADIEQVRRGIGSDPRIGYHFIYPGCGYGGSCFPKDVQALARTASQIGYDPQLLNAVEAVNDRQKATLFSKLSQAFDGQLEGKTVAVWGLAFKPNTDDMREAPSRHLMEALWAAGAKVQAYDPEAMEECRRIYGERDDLTLADGRDAALNGADALVICTEWKSFR…
assembly_data_contig_1	CDS	assembly_data_contig_1_114932+1434	114932	116365	+	Mannose-1-phosphate guanylyltransferase (EC 2.7.7.13) / Mannose-6-phosphate isomerase (EC 5.3.1.8)		PLF_404432_00000024	PGF_09170204			atgctgattcccgttgtcctggccggcggttccggctctcgtctgtggccgatgtcgcgggcgagccatcccaaacagttccttcggatcacgggggcgcgcagcatgctggtggaaacgctggcgcgcttcgagcccctggatgtcgcggagccgatcgtcgtctgtcaggaggcgcaccgctttctggtggccgagcagttgcgcgaagcgggccggtcggcggatatcctgctcgagccggcgatgcgcaacaccgcaccggccatcgcgctggccgcgttgcaggccatgagccgtgatccggatgcgctgatgctggtattgccggccgatcacgcgatcgccagccccgaggcgctgatccaggcgatggcgccggcgcaggcagcggccagg…	MLIPVVLAGGSGSRLWPMSRASHPKQFLRITGARSMLVETLARFEPLDVAEPIVVCQEAHRFLVAEQLREAGRSADILLEPAMRNTAPAIALAALQAMSRDPDALMLVLPADHAIASPEALIQAMAPAQAAARQGKLVTFGVTPTRAETGYGYIEIGIETGIDIEPDEASGADAIPIRRFVEKPDAETAQAYVASGRYLWNSGMFLMRADRYLQELEQQRPAMREAVTNAWEGRQADLDFLRIAAEPFIACDAESIDCAVMENTADASVVALDAGWSDVGSWQSLWEISPKDGNDNVLRGDVIAEDVNGCLLHSDSRLVAAVGIRDLMVIETPDAVMVAHRDAAQAVKVIAERLKRQNRPEWDQHRRVHRPWGSYDGVHAAERYQVKHIRVTPGGRLSL…
assembly_data_contig_1	CDS	assembly_data_contig_1_117851-1407	117851	116445	-	Membrane protein		PLF_404432_00003326	PGF_00019937			atgaatgcatcggttaccaatgcaacgtttatcaataccctgatcgtgcagtggcttgatgcgctgccgttctggatcatagcagcggccatcatcggcgcgaccgtcgtcgcccatgggctgctcaagtacattcacttccgcctgcgaaggctcaacgacagtcgtctgcacctgatgagcacgacggcgatcgccatccacccaccgctggttggcgtcctgtggacatacggattgtttggcgcggcgtatttcctgattccgccggccgtgcagggtcactcgctgatcatgacggcggcgcacttctgcgcggcgctgctgggtgtatggctgctggtgcgaatgtcacgacgtctcgtcagggtcatggatcgctgggccggccggcgcaag…	MNASVTNATFINTLIVQWLDALPFWIIAAAIIGATVVAHGLLKYIHFRLRRLNDSRLHLMSTTAIAIHPPLVGVLWTYGLFGAAYFLIPPAVQGHSLIMTAAHFCAALLGVWLLVRMSRRLVRVMDRWAGRRKSMLERFLVPFMVRCLAVLIPIFVLFSLFPIFVTSVRLDTALHNLASLILIASIAGILIHGVNISERALSERYRFGDEEDAIARKVHTQITVLRKLINFVIIVLAVASMMMVFEKVRQLGTSILASAGILGVVLGFAAQKVLGNLIAGIQIALTQPVQLNDAVIVEGEWGWVEELTLTYVVVRLWDWRRLVLPITYFVDHAFENWTRRDKDLIGTVILYADYHLPMEPLREEAQRLAEASPLWNRRVCVVQTLEMTERNKQLRVLVS…
assembly_data_contig_1	CDS	assembly_data_contig_1_118993-987	118993	118007	-	Tripartite tricarboxylate transporter TctC family		PLF_404432_00001769	PGF_07969468			atgaccccacgtagcctgaaaacgctgatcgccggcggcctgctcttgagcgccgccagcacttcccaggccttcgagcagagcggcaaggtagactgcatcgccccggccaatcccggcggcggctgggacttcacctgccgctccgtcggccgggtgctcggcgatctcggtctggtcgacggcaacgtgcagaccaccaacatgccgggtgccagcggcggcgtcggcttctcccacgtggtccagaagcgcgccggacaggagaatctgatcgtcgccgccagcaccgtgaccacgacaggcctggcacgcggccagttcccgggaatgaacgccggcatggtcaactggatcggcacgctgggagcggactacggcgtgattgcggtcgccgcc…	MTPRSLKTLIAGGLLLSAASTSQAFEQSGKVDCIAPANPGGGWDFTCRSVGRVLGDLGLVDGNVQTTNMPGASGGVGFSHVVQKRAGQENLIVAASTVTTTGLARGQFPGMNAGMVNWIGTLGADYGVIAVAADSPYQSLNEVMAALKEDPRALTFTGGTASGGWDHLKLLMTANEAGVDDLARIAYLGYNGGGEAVTQTLGGHVDAFTGDISEVVSFIESGDLRPLAILSEERLPGKLHQWPTAREQGIDTIAPNWRGFYMPADVSEDAYEWWVDTIDTLYASDEWKGVMTQNGLMPFEMHGEAFTTFVNDQIAQIEDISRQIGLSQ
assembly_data_contig_1	CDS	assembly_data_contig_1_120176-996	120176	119181	-	Transcriptional regulator, LysR family		PLF_404432_00001726	PGF_07987589			atgaaacgactcgacttcgtcaccctcaagctattcgtcgcgattgccgattcgcgcagcctgacccgtgcagccgaacgcgagcacctggcgctggcggcggtcagcaagcggatcagcgatctggaaacgcagctttcgacgacactgctctaccggcgcccgcgtggcgtcgagctgacgcccgccggccatgccctgcttcatcacgctcgccacatgctcgacagcctcgatcatctcaacgccgacttgagcgagtacagcgtggggatccgtggccacgtgcgcctgcatgccaacacctcggcggtgatcgaattccttcccgacgacctgagcgatttcaccgcgcgctatccgcagatccgcatcgacatgcaggagcgcttgagccac…	MKRLDFVTLKLFVAIADSRSLTRAAEREHLALAAVSKRISDLETQLSTTLLYRRPRGVELTPAGHALLHHARHMLDSLDHLNADLSEYSVGIRGHVRLHANTSAVIEFLPDDLSDFTARYPQIRIDMQERLSHEIIAAVRDGLTDIGIFSAHIPAEGLAIHPYRRDRLVLVTARDHPLATRQRLAFAETLDYDFIGLEQDSSLHALLHQDSQRLAQPLRMRIQVRSFEGICRMIDRGMGIGILPARAVAAYRESLSLATIPLIDEWAERELVIGVRDLEALPLIARQMVEHLAGASSRDPGPDTDTDADADVDADAEDARNSASAGVTTKV
assembly_data_contig_1	CDS	assembly_data_contig_1_120357+1236	120357	121592	+	L-carnitine dehydratase/bile acid-inducible protein F		PLF_404432_00001003	PGF_04701892			atggcgaccagcgacgacaaggcggtcagcgacaatgcacaggcgctggcgggactcaaggtggtggagctgggccagctgatcgcggggcctttcgccagcaagttgctgggggaattcggtgcggatgtggtcaagatcgagccgccgggaacgggcgatccgctgcgcaagtggcgcgtgctcaaggacgacacctcgctgtggtggcacgtccagacccgcaacaagcgctcgctggcactcgacctgcgctccgaggagggccaggagatcgtgcggcgtctggtcgacgaggcggacatcgtgatcgagaacttccgccccggtacgctcgagaagtgggggctgggttgggagacgctgagccaacgcaatcccggcctgatcatggtgcgt…	MATSDDKAVSDNAQALAGLKVVELGQLIAGPFASKLLGEFGADVVKIEPPGTGDPLRKWRVLKDDTSLWWHVQTRNKRSLALDLRSEEGQEIVRRLVDEADIVIENFRPGTLEKWGLGWETLSQRNPGLIMVRISGYGQTGPYRDRPGFGVIGEAMGGLRYLSGHPDQPSVRVGISIGDSLSALYGVIGALLALQERHRSGQGQYIDVALYESVFAMMESLIPEYDGADVIREPSGSALPGITPSNAYPCASGEGVGEEYVLIAGNGDSIFKRLMTAIGRQDLADDPRFAHNDGRSRHAELIDGAIADWTRQHERDYVLDVLESAYVPVGYPYTAKDIVADPHYLAREMIETIRLGDGESLKVPGVLPKLSRTPGRIEGGGPALGQHTQDVLDELGIDR…
assembly_data_contig_1	CDS	assembly_data_contig_1_121592+966	121592	122557	+	Pyruvate:Oxaloacetate transcarboxylase domain protein		PLF_404432_00001439	PGF_03124227			atgaccgattcgatgattgattcgatgaccgggacgaacacccagacccgcgtcgccatcaatgacgtggcgccgcgagacggccttcagatcgaatcgcgcttcgtgccgacggaagagaagattcggctgatcgacgcgctgtcccgtactggcctggccaagatcgaagcgacctcgttcacctcgcccaaggcgattcccaacctgcgcgacgccgaagaggtcatgcgtggcatcgagcgcgtgccgggggtcgactatgtcgtgctggtgcccaacgagaagggggccgagcgcgcgctggcctgcggtgtcgacgagatcaacctggtgctgtcggccagcgacagccatggtcgtgccaatctgcgcatgacggcggaacaatcgctcgag…	MTDSMIDSMTGTNTQTRVAINDVAPRDGLQIESRFVPTEEKIRLIDALSRTGLAKIEATSFTSPKAIPNLRDAEEVMRGIERVPGVDYVVLVPNEKGAERALACGVDEINLVLSASDSHGRANLRMTAEQSLERFANILEITKGSEVFVNASISTAFGCPFEGEVPFKRVLSITEKLLALGVQGISLCDTTGMANPRQIADLCRETLSRWPWLPVTLHVHNTRGMGLANALVAWQNGITRFDASLGGLGGCPYAPGATGNVCTEDLVHMFEQMGVDTGVDLERLIAAAELLPAMIGHDVPGQVVKAGTSDRRYPLPASARA
assembly_data_contig_1	CDS	assembly_data_contig_1_123963-1326	123963	122638	-	Guanine deaminase (EC 3.5.4.3)		PLF_404432_00000908	PGF_00010332			atgaacacgcaccaacgcctgcttcgcggccctctgttcacctgcctcggcgaccccggcgaggaggcgacgccactgcccgataccacgcgttacctggaggacggcgcgatctggatcgtcgacggccatatccaggccgtcgaacctttcgaggcgctggccgagcggctgccggcggatatcgagatcgtcgattaccgcgacaagctgatgatgccgggcttcatcgacagccacgtgcattacgtccagctcgacatcatggcgtcctacggtcgccagctgctcgactggctcaacgactacaccttccccgccgaatgccggtttgccgacgccgcttatgcccaggccggcgccgagcggttcctcgacgagatgctgcgcgtcggcacc…	MNTHQRLLRGPLFTCLGDPGEEATPLPDTTRYLEDGAIWIVDGHIQAVEPFEALAERLPADIEIVDYRDKLMMPGFIDSHVHYVQLDIMASYGRQLLDWLNDYTFPAECRFADAAYAQAGAERFLDEMLRVGTTTAQVFCSSHPVSVDSFFSAAQRRQLRMIAGKVLMDRHAPEALTDDTLGGVRDSERLIADWHGRDRLSYTLTPRFAPTSTREQLDAVGGVLRNASDLYLQTHLSENRGEVAWVAELFPESRDYLDVYERYDLVGPRSTFAHGIHLNDEQRRRLAQRGANVAFCPTSNLFLGSGLMDRLACRDAGLATSLASDVGGGTSLSGLGTLQGAYQVGALLGQALTGWQGFYRLTLGNARALHLDDRIGSLQAGFEADIVVLDPESTPLMAR…
assembly_data_contig_1	CDS	assembly_data_contig_1_124953-957	124953	123997	-	Xanthine and CO dehydrogenases maturation factor, XdhC/CoxF family		PLF_404432_00001900	PGF_00734221			atgagcgctggcggctctctcgcaatccgagattggcgcgaaagctggcacgccgcgctgcatcggctgcaggaaagcgggacgccccatgccctggccagcgtggtcggcgccgccggttcgaccccgcgggaacccggcgccaagctgatcgtcacgccgacagacgtgatcgacaccctgggcggcggccacttcgaacagcaggtgatcgagaccgcccgccagcatctgacgacgacgcccgtctcgtccggcacctacctcgaagcgttcccgctgggcgggcgctccggccagtgctgcggcgggttcgtccatgtgctgatcgaggttttcgccggcgccgaaagccacctgacgctgttcggcgcggggcatgtcggccaggcgctggtg…	MSAGGSLAIRDWRESWHAALHRLQESGTPHALASVVGAAGSTPREPGAKLIVTPTDVIDTLGGGHFEQQVIETARQHLTTTPVSSGTYLEAFPLGGRSGQCCGGFVHVLIEVFAGAESHLTLFGAGHVGQALVELLAPLPWRIDWYDSRAEAFPFQDEQGDEHGNGHEGYPARVRPMRLSPDAEGVARAVAAIPPASHVLVMTHDHAQDRNLIAALLSPENPGREALNSIGMIGSTSKWASFRSRLTAAGFDDTALARVRCPIGLGATETKRPREIAISVAAELLAQSRPSNRPAQRGIAPETLRHTFSAARHRATRP
assembly_data_contig_1	CDS	assembly_data_contig_1_127514-2565	127514	124950	-	Xanthine dehydrogenase, molybdenum binding subunit (EC 1.17.1.4)		PLF_404432_00001902	PGF_10370701			atgcgtacgctcactaaacgggtcttcaatgcttcgcgtgccgcggatttgcaaaccatggattcgcacgccacggccggagcggaccagccgcagcaagcgcccatgaccgaaccctcgctggcgcctcggatcgaatccgaatcgacgggcgctgacggagagatcggtcgtctcgaaggcgacgagccggtagcacgcgataccgtctcaccgcgcccgaagcggcatgacgtcaaccacgcccaggcccacgaaagcggcaccaagcacgttaccggacgcgcccgctacatcgacgatctgccggcgccgcatggcacactgcacgccatggtgggcctcagcgacgtggcccacggtcgggtgacgcgactcgatctcggcgcggtacgggaa…	MRTLTKRVFNASRAADLQTMDSHATAGADQPQQAPMTEPSLAPRIESESTGADGEIGRLEGDEPVARDTVSPRPKRHDVNHAQAHESGTKHVTGRARYIDDLPAPHGTLHAMVGLSDVAHGRVTRLDLGAVREMPGVIDVITAQHIPGHRDIGPVFPGDPMFADEEVSYVGQPLFAVAATSYLEARRAVKAAVVEIEPLPPRFDPVAAADAGEFVRPTHVQVSGDWQQALESAPHVLEAEQFVGGQEHFYLEGQACLVVPGEDEGVTVCTSNQHPSETQKLVAEVLDIPFHAVTVENRRMGGGFGGKETQAAPWACMAALLARRTGRAIRLRLPRADDTRATGKRHPFHNRYRLGFDDDGVIVGGEMTLIGDCGHSPDLSEAVVDRAMFHADNAYSLGA…
assembly_data_contig_1	CDS	assembly_data_contig_1_129000-1503	129000	127498	-	Xanthine dehydrogenase iron-sulfur subunit (EC 1.17.1.4) / Xanthine dehydrogenase, FAD binding subunit (EC 1.17.1.4)		PLF_404432_00001901	PGF_04251132			atgatcgaattctttctcaacggccaacgccaacgcgtggccgccgcgcccgacacgagcgtgctcgaactgctgcgcggaccgctctcgcactgcggcaccaaggaaggctgcgcttccggcgactgtggcgcctgcaccgtcgccatcgcctccccggaagatgaccggcagttgctcgcttaccgcaccgccaacgcctgcatcacgccggcgcatcagcttcagggcgcgcacctgattactgtcgaagggctcgctcgcggtgacgccctgcacccctcgcaggcgtcgatggtggcttgtcatggcagccaatgcggattctgtacccccggtatcgtcatgtcgctgttcgcgctgcatgaacagcagcgcgccacgccggcaccacggcag…	MIEFFLNGQRQRVAAAPDTSVLELLRGPLSHCGTKEGCASGDCGACTVAIASPEDDRQLLAYRTANACITPAHQLQGAHLITVEGLARGDALHPSQASMVACHGSQCGFCTPGIVMSLFALHEQQRATPAPRQPLDDHRLEAALGGNLCRCTGYRPIRDAALSMDERADTRPPWADDPELEREIRHLAPLVDSKSQDSKNQDSKSQAHYLTPATLADLTAAMQRHPQARLVAGATDLWLDVTQRLEPFETLIDLRQVRELRQIEETADGWWIGAAVTYREWEPLLAEHYPAFAHLLTRLGSAQIRNRGTVGGNIANASPIGDTPPVLLTLDARLRLAGPEGTRELPLASFFLDYKQTALEPGECVAAIYLPKPKAGLEQRVWKLSKRREDDISTLLGAF…
assembly_data_contig_1	CDS	assembly_data_contig_1_129346+648	129346	129993	+	Transcriptional regulator of pyrimidine catabolism (TetR family)		PLF_404432_00001697	PGF_02237971			gtgggcaatcacaatcttcccgaagccacggtccgggagcgcaacgagcagcgcattttcgatgctgcggagagcgtattcgctcggcatggctaccgtggtgcgagcattcaggcgatcgcggcggcggccggacttccgaagtcgaacgttctttattacgtcggtagcaagcggcggctctacatcacgctgctggagcgcacgatgtggcgctggaacgagatgctgagcgatatcagcgccgacgatgatccggcggaggtgctggaggctttcattcgcagcaagatgcgcctgagccagacccatccgcagagctcgcgactgttcgccagcgagatattgcagggggcgccgttcctgaaggaatcgctcttcggtgacatgcgggaatgg…	MGNHNLPEATVRERNEQRIFDAAESVFARHGYRGASIQAIAAAAGLPKSNVLYYVGSKRRLYITLLERTMWRWNEMLSDISADDDPAEVLEAFIRSKMRLSQTHPQSSRLFASEILQGAPFLKESLFGDMREWVESRTQVFREWAERGLMDPVDPVWLIFLIWSATQHYADFETQIVGITQREALDAEDFQSASDFLCQVILKGCGVRRRDASTP
assembly_data_contig_1	CDS	assembly_data_contig_1_130187-156	130187	130032	-	hypothetical protein						ttgcatcgatttcgctttcaccggtttcgcttcgactctctcctgctttcccgcgtttgctccagttcctggctttgcgctttcttgatttatcactcttcttgtcattccactctttccgtactgatgatcctcgtcatcggcaatgccgaatag	MHRFRFHRFRFDSLLLSRVCSSSWLCAFLIYHSSCHSTLSVLMILVIGNAE
assembly_data_contig_1	CDS	assembly_data_contig_1_131630-1092	131630	130539	-	Molybdenum ABC transporter ATP-binding protein ModC		PLF_404432_00001127	PGF_06842926			atgagcagcgccgatgccctggaatgccacgtgcagaagcgcctgggcgacttcagcctcgatatctcgctttcggtgcctgccagcggcgtgacggccctgttcggccagtcgggcagcggcaagaccagcctgctgaggctgattgccggcctcgatcgccccgatgccggtcgtgtccggctcggcgagcgcaccttgaccgacgtcgcgaaccggactcacgtgccgatccacaagcgtcaactgggcgtcgtgtttcaggaggcgcggctgtttccgcactaccgcgttcgcggcaatctcacctatggcatgccgtcgagcgctcgcccgcgcttcgatgacctggtgtcgctactgggcatcgagcctctcctggaacgcctgccaggcacg…	MSSADALECHVQKRLGDFSLDISLSVPASGVTALFGQSGSGKTSLLRLIAGLDRPDAGRVRLGERTLTDVANRTHVPIHKRQLGVVFQEARLFPHYRVRGNLTYGMPSSARPRFDDLVSLLGIEPLLERLPGTLSGGEARRVAIGRALLTQPRLLLMDEPLTGLDGERKQELLRYLVRLTREIDIPVVYVSHDTAEISAIADHLALIEQGRLTAHGQLDELMMRLDLTDRLGGFDAATRLSAKVIDHDSRYSLTRVALDDGQTLRIPAIEQPPGTPIRLRVGVRDVALAHAMPEGTSYRNGLSAVIEAIEPSPQAPSASEVRLRVGRQRLRARLTRQACDEMQLEAGKTVIALIRSVAFDSRF
assembly_data_contig_1	CDS	assembly_data_contig_1_132340-714	132340	131627	-	Molybdenum ABC transporter permease protein ModB		PLF_404432_00001128	PGF_09402727			atgctagttgaggcgatggcgctctccgacgccgaatggcaggcgatcgtgctcagcctgaagatcgccggcagcgctgtcggctggatcctgatccccggcatcgccgtcgcctggctgctggcgcgtcacgaatttcgcggcaaggcgctgctcgacggcctgctgcatctgccgctggttctgccaccggtggtggtgggctatctgctgctgctctcgctggggcgcaacggctggctgggccagtggctgtatcagggattcggcttctcgctccctttcacctggcaaggcgccgccgtcgctggtggcgtgatggcgtttccactgctggtccgcgcggtcaggctctcgctcgaggccgtcgatcccaagctggaagccgccgcaggtacg…	MLVEAMALSDAEWQAIVLSLKIAGSAVGWILIPGIAVAWLLARHEFRGKALLDGLLHLPLVLPPVVVGYLLLLSLGRNGWLGQWLYQGFGFSLPFTWQGAAVAGGVMAFPLLVRAVRLSLEAVDPKLEAAAGTLGANRCRVLFTITLPLAIPGLLTGTVLAFARALSEFGATITFASNIPGETRTLPLALYTLIQTPGKEAAAARLCVLSIVIAMLSLIASEWLARRARLRLEERDR
assembly_data_contig_1	CDS	assembly_data_contig_1_133140-786	133140	132355	-	Molybdenum ABC transporter, substrate-binding protein ModA		PLF_404432_00001129	PGF_05572422			gtgacttcatcggtccgcaaaacgtccttctgctttctggcgctggtgctctcaatgccgcttgccgctcatgccgacaacgagccggttcaggtctacgccgccgcatcgatgaccgatgccatggacgaggcgatccgatcctacgaatccgatcacgacgtcgacatcgtcccgatctacgcctcgtcttcgacgctcgcgcgccagattgccaatggcgcgcccgccgatatctacgtttccgccaacgaacagtggatggactggctcgagaagcagaacgtgccggtcgacgagcgcgtggatctgcttcgcaaccggctggtgctgatcgcccccgccgccggtgacatcgcggatttcacgccgggcggtgatatcaccatcgcctctcgg…	MTSSVRKTSFCFLALVLSMPLAAHADNEPVQVYAAASMTDAMDEAIRSYESDHDVDIVPIYASSSTLARQIANGAPADIYVSANEQWMDWLEKQNVPVDERVDLLRNRLVLIAPAAGDIADFTPGGDITIASRLGDGERLSVGETSHVPAGLYAKQALQSIGEWDALEPRLANGDNVRAAMALVERDEAPLGIVYETDAKASDRVREIGVFPDDSHDPITYPLAVVNPAPSDATDAFRQWLAGDDALAIFSRYGFTPVDAN
assembly_data_contig_1	CDS	assembly_data_contig_1_133662-417	133662	133246	-	hypothetical protein		PLF_404432_00002530	PGF_09220872			atgacccgtacgcaccaccccacgccacgccttcagattcgcctggtcgccgacaaggagatcgtgatcggccccggcaagatcgacctgctggaagcgatcgagcgacacggctcgatcgcggcggcgtgtcgcgagatgcgtctgagctacaagaaggcctggcaactgctcgataccatgaaccgccacttggcagcgccggtggtcaataccgccaccggcggcacccagcgcggtggcgccacgctgaccgacctgggccgagagatcatctgccactaccgccagctggccgcggacctgacggaacatgccagcggccgagccctgctggacagcctcgctacccgccaccaggccgagccgcctccgcttgccgagtcgaagccggattcg…	MTRTHHPTPRLQIRLVADKEIVIGPGKIDLLEAIERHGSIAAACREMRLSYKKAWQLLDTMNRHLAAPVVNTATGGTQRGGATLTDLGREIICHYRQLAADLTEHASGRALLDSLATRHQAEPPPLAESKPDSDSEPD
assembly_data_contig_1	CDS	assembly_data_contig_1_135180-1419	135180	133762	-	Uncharacterized iron-regulated membrane protein; Iron-uptake factor PiuB		PLF_404432_00001851	PGF_07980372			atggataccgtctcgtcggcgaccggccgccgccagcctccctcgtggattgcgttgatcactcgccttcatttttacgtcggcctgttcgtcggcccctttctgctcgtcgccgcgctttccggcattgcctatgcgctgacgccgcagctcgaaaactggctctatcaagacgccctgaccacccagagtcgcggcgaatcccaaccgctgtcacaccagatcgaagccgcccagcatattgctggcatcgctgcctcacccgccgccgttcgccctgcgccagagccgggaacgaccactcgagtgatgttcgatggcgaagcattcggcccctccgaacaccgggcgctgttcgtcgacccggtcacgctggagattcgcggcgacatgccggtc…	MDTVSSATGRRQPPSWIALITRLHFYVGLFVGPFLLVAALSGIAYALTPQLENWLYQDALTTQSRGESQPLSHQIEAAQHIAGIAASPAAVRPAPEPGTTTRVMFDGEAFGPSEHRALFVDPVTLEIRGDMPVYGTSGILPLRTVIDQFHRSLLLGDLGRLYSELAASWLWIAALSGAFLWWRQCRITRQAAGRPRLRRRHATLGIVALIGLLFFSATGLTWSQWAGGNIAQLRHAWGWGTPAVSTELAASHSDSKRGADPHAAHHAAAEHAGMNMAQPSPLSPGDFDHALSAARAAGIDADSVEIVPPPSPHQAWAIREVAREWPTQVDQVALDPQTFAVTNRADFATFPLAAKLTRWGIDLHMGILFGLPNQLVLVAFATGLATLVCWGYLMWWRRR…
assembly_data_contig_1	CDS	assembly_data_contig_1_135698-396	135698	135303	-	hypothetical protein		PLF_404432_00002531	PGF_08225224			atgacatctttctggcaccgctggtatcgcccgctgaccgcgctcgcgctgttcgccatgctgctggcgttcacggggccgctgatcagccagatgcagcggctgatggaaatgccggtcggcaccatggcggaaatgccccgtcatggcgacgccgaacctcacgcccacggccagccacaggcggtggatgaggtccatattctccaccatttcgacatggccgcgtgtggctactgcgaactcttcctgcacgcgccggggctcgagctcccgcaagtgctgccgccgtcggcgccaccgccagcgaccttccatccgcccgccgtcgtggtcttgccctccatcacagcggcctatccccgctacgcctcccgcgcgccgccccgcgcctga	MTSFWHRWYRPLTALALFAMLLAFTGPLISQMQRLMEMPVGTMAEMPRHGDAEPHAHGQPQAVDEVHILHHFDMAACGYCELFLHAPGLELPQVLPPSAPPPATFHPPAVVVLPSITAAYPRYASRAPPRA
assembly_data_contig_1	CDS	assembly_data_contig_1_136341-561	136341	135781	-	Methylated-DNA--protein-cysteine methyltransferase (EC 2.1.1.63)		PLF_404432_00001116	PGF_10483430			atgaacaccttctcgccattgagtgattcgcgcctgccgctgcgtcacgacgactacgtccagatctatcgaccgcccgagacagtcccgctcggccccatcgagatacgggcgaccgatcacggcctcacctggctcgccttttcgagcagcccgaacgtggtcgagcgcggcaatgccctcacggcgcgctgcgccagccagctggagcgttatttcctgggcgagctgacgacgttcgacctgcctctggcaccacgcggtaccgatttccagctgagcgtgtggcaagccctgcagagcgttccctacggccagacgtgcagctatcgggaaatcgccgtcgccatcggcgcgccacgcgcggtgagggccgtcggcgcggcgaacgggcgcaac…	MNTFSPLSDSRLPLRHDDYVQIYRPPETVPLGPIEIRATDHGLTWLAFSSSPNVVERGNALTARCASQLERYFLGELTTFDLPLAPRGTDFQLSVWQALQSVPYGQTCSYREIAVAIGAPRAVRAVGAANGRNPLCLVVPCHRVIGANGKLTGYAGGLDRKRWLLQHERALIGEDQQPEQLTLGAT
assembly_data_contig_1	CDS	assembly_data_contig_1_137816-1479	137816	136338	-	Methylphosphotriester-DNA--protein-cysteine S-methyltransferase (EC 2.1.1.n11) / DNA-3-methyladenine glycosylase II (EC 3.2.2.21)		PLF_404432_00001121	PGF_03858132			atggccgcgcactataataagcccgatacgaataagcccgatacgaatgagcccaagacgaatgggctcgagaagacgaatgagctcgcgacgacgaccaggacgcatgccatgctcgaccctcagcaatgccggagtgcgcgactggcgcgcgatgcccgtttcgacggccgcttcttcatcgccgtcagcaccaccggcatcttctgtcgccccgtctgcccggcgacgctcccgcaggaacggcacgtgcgctacttcgagtcggcggtcgccgccgccaacgccggttttcgcccctgcctgcgctgccggccggacagcgcgccggattcgcccgcctggatgggttcccgaaccacgctgacccgagcgattcagttgatcgacagcggcgcc…	MAAHYNKPDTNKPDTNEPKTNGLEKTNELATTTRTHAMLDPQQCRSARLARDARFDGRFFIAVSTTGIFCRPVCPATLPQERHVRYFESAVAAANAGFRPCLRCRPDSAPDSPAWMGSRTTLTRAIQLIDSGALQGGNVARLCERLGIGERYLRQLFQRRFGVSPKAYALYRQCLFAKKLLHETTLPVVEVAHASGFSSLRRFNDAFKRQMALTPTEIRRRRSRKSAALTLKLAYRPPYQWERLRHFHALHAIEGLEWVGEHMLGRTIRHGTTTGHFEARHDARRHQFDVTLVLSELGDLHAIVRRIRRMLDLDADTQTIEAHLRQSVPALPLAEGLRLPGSWDVFEAGIRAVLGQQVSMAAANRLIQQLVDRLGESDEEGRRRFPTAEAIAASELGFL…
assembly_data_contig_1	CDS	assembly_data_contig_1_138026+846	138026	138871	+	2-Keto-3-deoxy-D-manno-octulosonate-8-phosphate synthase (EC 2.5.1.55)		PLF_404432_00000032	PGF_00039342			atgaaatccgtatcggtcggcgggctggcagtcgccaacgacgcgccctttaccctgtttggtggcgtcaacgtgctggaggatctggacagtacactcgcggcgtgcgaggcctatgtcgaggtgacgcagaagctcggcattcccttcgtgttcaaggcttccttcgacaaggccaatcgctcgtcgatccactccttccggggcgtcgggctcgacgaggggttgaagatcttcgaggcggtcaagcacaagttcggcgtgccggtcatcaccgatgtgcacgaggtcgaccaggcgcaagccgtggccgaagtggcggatgtgatccagttgccggcgttcctggcccgtcagaccgatctggtcgtcgccatggcgaagacgggcaagccgatc…	MKSVSVGGLAVANDAPFTLFGGVNVLEDLDSTLAACEAYVEVTQKLGIPFVFKASFDKANRSSIHSFRGVGLDEGLKIFEAVKHKFGVPVITDVHEVDQAQAVAEVADVIQLPAFLARQTDLVVAMAKTGKPINIKKPQFLSPGQVKNIVDKCAEAGNEQVILCERGSCFGYDNLVVDMLGFREMMDVSGNAPVIFDVTHSLQRRDPTSEASGGRRRQVLELARSGMAVGLAGLFLEAHPDPDNARCDGPSALPLDKLEPFLAQIKAVDDLVKSLPRLEID
assembly_data_contig_1	CDS	assembly_data_contig_1_138892+555	138892	139446	+	3-deoxy-D-manno-octulosonate 8-phosphate phosphatase (EC 3.1.3.45)		PLF_404432_00000261	PGF_06894101			atggcgcgtccggatcgtcgtgcccagatcgagctggtgctgttcgatgtcgatggcgtgctgaccgatggcacgctgctgatcggcccggaaggagaagcgctgaaaccgttcaacgtgcgtgacggcgtcgcggttggcctgctgcgccagcacgggatcaagagcggcgtgctctcggccaaatcgagccagcccttgatcacgcgagccacacagctcggcatggacgtgatcaagattggcttcagccacaagctcgaggccattcgccagattgccgaggaggagggtatcgccgcggatcgcattgctttcgcgggagacgacatcatcgatattccggtgatgcgggacgtcgccacggcctacgcgccggccgatgcgcaccctctggtc…	MARPDRRAQIELVLFDVDGVLTDGTLLIGPEGEALKPFNVRDGVAVGLLRQHGIKSGVLSAKSSQPLITRATQLGMDVIKIGFSHKLEAIRQIAEEEGIAADRIAFAGDDIIDIPVMRDVATAYAPADAHPLVIEAADHVTKANGGCGVAREIAEDLLSARGLDLSQMYAHLLGDDDALRRVVQ
assembly_data_contig_1	CDS	assembly_data_contig_1_140230-729	140230	139502	-	LrgA-associated membrane protein LrgB		PLF_404432_00001068	PGF_00017655			atgaacggcctcggtctcgagcaggcatgggtctacctttccgccagcccgcttctgcatctgctggcgaccttgctggccttcatcgccgctaccagaatcaaccgctgggcgggcggaacgccactccttcatcctgtcatcgtggccattgcgctgctgatcggtttcctgctggtgaccggcacggactatcccacctatttcgccggcgcccagttcctgcactttctgctggggccagccacggtcgcgctggccattccgctctacgaccaccgcgaacgcgtgcgccgtatgctgtggcccatcgtcatcggcacgatgaccggcatcgccagtgcagtcgtttccgccgtcggtatcgccatgatcctgggcgccgacaccgagacggtg…	MNGLGLEQAWVYLSASPLLHLLATLLAFIAATRINRWAGGTPLLHPVIVAIALLIGFLLVTGTDYPTYFAGAQFLHFLLGPATVALAIPLYDHRERVRRMLWPIVIGTMTGIASAVVSAVGIAMILGADTETVLSLAPKSVTSPIAMGIAEKLGGIPSLTAGLVLLTGVVGCIVGPWIFRLTRVTDPTIQGYSMGLAAHGFGTAYCFASVGAVAGAFSGLAMGLSGLVTAFVLPPIVHLFGL
assembly_data_contig_1	CDS	assembly_data_contig_1_140595-369	140595	140227	-	Antiholin-like protein LrgA		PLF_404432_00000423	PGF_01151115			atgtcgttgattatcggcatgagcattctgctcggctgtcagtttctgggagaagtcatcagccgcgctttcacccttcccgttcccgggccggtcctgggcatgctgattctgctgatcggcttgatgatccgaggcagtgtgccgggaagcctacggaccatgggcgaaggcctgctcaaatacctgacgctgctgttcgtacccgccggcgtagggctcatccagcatttcggcctgatcagtcgagaaatctgggtcttgatcattacgctgatcgtatcgacgtcggtaacgattctggtgaccagccagacactgcagcgcctcgcccgaaaaagaacacctgccaaggagcacgacgcatga	MSLIIGMSILLGCQFLGEVISRAFTLPVPGPVLGMLILLIGLMIRGSVPGSLRTMGEGLLKYLTLLFVPAGVGLIQHFGLISREIWVLIITLIVSTSVTILVTSQTLQRLARKRTPAKEHDA
assembly_data_contig_1	rna	assembly_data_contig_1_140826-77	140826	140750	-	tRNA-Pro-GGG						cggagcgtggcgcagcttggtagcgcgctgcaatggggttgcagaggtcgcaggttcgaatcctgtcgctccgacca
assembly_data_contig_1	CDS	assembly_data_contig_1_142460-1455	142460	141006	-	Sodium-dependent anion transporter family		PLF_404432_00001584	PGF_03754400			gtgacggacaccgcagatcaagcgccaagcgcaccctcgatagccgctcgaatcggcctcattctcggccccatctgggtcatcgtgacgcaagtcatgccagcacccgccggtatggaacccgctgcctggtactgcgtcgggctcgccctgctgctggcgacctggtgggccaccgaggccattccgatcccggccacctcgctactccccatcccgttggcacccgccctcggcattgccgacctcaagggcaccgccgccagttatgccaacccgacgatcttcctgttcctgggcggctttttactgggcatcgccatgcaacgctggaatctgcatcgtcgaattgcgctgcgcattctgaacgtcgtcggccagaaacccaagcaacagatc…	MTDTADQAPSAPSIAARIGLILGPIWVIVTQVMPAPAGMEPAAWYCVGLALLLATWWATEAIPIPATSLLPIPLAPALGIADLKGTAASYANPTIFLFLGGFLLGIAMQRWNLHRRIALRILNVVGQKPKQQIAGFMLATGFISMWVSNTATAIMMLPIGMSVVSLFANADSGEVKRYATALLLAIAYSASIGGIATLIGTPPNAILAGYLSSEQNIELGFAQWMVLGLPVSIAMMAVAWWWLTRGGFKLQLDDGSGNVIGDELAKLGKLSPAEARVGIVFLLAALAWVTRPLLNDWGVEWLSDTSIALLAGVALFLIPSGNERYRPLLQWEDAKDLPWGILLLFGGGLALASTISGSGLADWIANQLNVFGTLPLILLIGAIVLVIIFLTELTSNTAT…
assembly_data_contig_1	CDS	assembly_data_contig_1_142651+807	142651	143457	+	3'(2'),5'-bisphosphate nucleotidase (EC 3.1.3.7)		PLF_404432_00002579	PGF_02893929			atgacgacatctctgcattccctcatcgcgcctctcgtggcgctgtcccgtaaagccggtgaagcgatcgaggcgatcgggcgagacgccttcgatactcagcgcaaggcggatgacagcccggtaacggctgccgacctggcggctcatcaggtgatcgtgcgggggttgccatcgatcggttgtcgcgattggccgattctgtccgaggagtcggcctcgattccctggtcggagcgccggaactggtccacttactggctggtcgatccgcttgacggcaccaaagaattcattcgcggttcggatcagtacaccgtcaacattgccttgatcgatcagaaccagcctgtgctgggcgtcgtggaaaaacctcgaaccggcgaggtctggatcggc…	MTTSLHSLIAPLVALSRKAGEAIEAIGRDAFDTQRKADDSPVTAADLAAHQVIVRGLPSIGCRDWPILSEESASIPWSERRNWSTYWLVDPLDGTKEFIRGSDQYTVNIALIDQNQPVLGVVEKPRTGEVWIGEPARGAWYQSGLDGPWQALQVRDSLPLRLVVSRFHRGASTRRLIESLPDVEVEELGSSLKCCRVAEGLADLYPRFGPTSEWDTAAAQAVVEGAGGHLVDCEAWKPLRYNTQDSLLNPAFVACASLDGAWRPFWAR
assembly_data_contig_1	CDS	assembly_data_contig_1_143581+483	143581	144063	+	hypothetical protein		PLF_404432_00002461	PGF_01834756			atgtcgttgtctcttgcggcggggctttccgccctcgccatcctgatcattgtctcgctcgctgcttatgcctggcgtctgtggcgcgaggtcgagcggcgaaaagcgtttcgggctgccgaaatcgcccgcgccaatcaaaactgtatcgatagcttgagtgccctgtcgcaggccatggtcgagcgccaggtggacatgatagagggggcattacgctgcaaggtgctgctcgatatcatcgataatcgactggtggagcgtgatgcgtggcgggtgctcggcgaggtgcagtccgaggcggaatccctgcacacgcaccaggcgcgtcgcgagttgtcaccacgagaacgccatcgtgaggatcttgttcgtgaggagatcgctcagcgacacgac…	MSLSLAAGLSALAILIIVSLAAYAWRLWREVERRKAFRAAEIARANQNCIDSLSALSQAMVERQVDMIEGALRCKVLLDIIDNRLVERDAWRVLGEVQSEAESLHTHQARRELSPRERHREDLVREEIAQRHDGRLHLAAIEIQAFCQDWTQAISASSRK
assembly_data_contig_1	CDS	assembly_data_contig_1_144461+882	144461	145342	+	OmpA/MotB		PLF_404432_00001239	PGF_00027186			atgaaaaaatcaacgactggcttgctactgggttctgctctggtagtcggtctttctggctgtgccagttccggtatggaatccactggcagctcgtccgaccaggcttggtatcaatctccgttcgtctgcggcattgccggcggtctgatcggtggtggtgtcggttacgctactagcggcgattccgatgaagatactggtgccgcggttggtggtgttgctggcgcgactgccggcgcgctgctgtgtgccgactactcttcggacgtcatggacagcgatggcgacggcgtgcccgacgatcgtgaccagtgcccgaacacgccggctggcgtagcggttgatgccgttggctgcccgctcgacaccgacggtgacggtgtgccggactacatg…	MKKSTTGLLLGSALVVGLSGCASSGMESTGSSSDQAWYQSPFVCGIAGGLIGGGVGYATSGDSDEDTGAAVGGVAGATAGALLCADYSSDVMDSDGDGVPDDRDQCPNTPAGVAVDAVGCPLDTDGDGVPDYMDQCPGTPAGVEVNAQGCPLDSDGDGVPDYQDQCPDTPAGAEVNSLGCVEDLVLRDVNFEFDSAQLTANAEAILDGVSEKLMTNDQLRIRLEGHTDSVGPAAYNKELSQRRADSVKSYLVNKGFSADNITTIGYGEEQPVASNDTAEGRAQNRRVELGEWE
assembly_data_contig_1	CDS	assembly_data_contig_1_145649+1911	145649	147559	+	Threonyl-tRNA synthetase (EC 6.1.1.3)		PLF_404432_00001662	PGF_01175575			atgcctattgtgacgctgcctgatggcagtcagagaagctttgaagagcccattaccgtcatgcaactggccgagtccatcgggcccgggctcgccaaggcgtgtgttgccggcaagatagacggcgttgaagtcgatgcagccgatgtcatcgatcatgacgccgaagtggctatcttgaccgcccgcgatgaggaaggggtggccatcattcgccattcctgtgctcatttgctgggacacgcggtcaagcagttgtatccgaacgccaagatggcgattggcccggtcatcgacgatggcttctactacgacgtcgacttcggagagtccatttcttcggaagatctggaagccatcgaagcgcggatgaagtcgttgatcgaccaggattacgac…	MPIVTLPDGSQRSFEEPITVMQLAESIGPGLAKACVAGKIDGVEVDAADVIDHDAEVAILTARDEEGVAIIRHSCAHLLGHAVKQLYPNAKMAIGPVIDDGFYYDVDFGESISSEDLEAIEARMKSLIDQDYDVVREYVDQAKALSTFASREEPYKQEIVEGIPEGETIRLYHHQEYIDMCRGPHVPNTRHLKAFKLTKLAGAYWRGDASKPMLTRIYGTAWADKKSLKAYLQRLEEAEKRDHRKLARRFDFFHMQEEAPGMVFWHPRGWTLWQIVEQYMRGVYKSSGYQEIKCPQIMDVSLWKKSGHWDNYAENMFFTESEKREYALKPMNCPGHVQVFNSGLRSYRELPIRYGEFGGCHRNEPSGALHGIMRVRAFTQDDGHVFCTEGQIESEVTAF…
assembly_data_contig_1	CDS	assembly_data_contig_1_147714+420	147714	148133	+	Translation initiation factor 3		PLF_404432_00000179	PGF_00060478			atgcaggaggctctcgaacgcgccgaggaagccggtatggatctcgtccagatttccaatgccgatcctatcgtctgtaaaatcatggactacggcaagttcctcttcgagcagaaaaagcagaagtctgctcagaagaagaaaaccaaacagatccaggtcaaggaagtgaaattccgtcctggcacggacgagggcgattatcaggtgaagttgaaaaacctgattcgtttcctcgaaggtggcgacaagggtaaggtcaccctgcgcttccgtggtcgtgaaatggcacaccaggacatcggtcgccgactgatggaacggattgccgccgacctggaagagctggctgctgtcgagtccttccccaagatggaaggccgtcagatgatcatgatt…	MQEALERAEEAGMDLVQISNADPIVCKIMDYGKFLFEQKKQKSAQKKKTKQIQVKEVKFRPGTDEGDYQVKLKNLIRFLEGGDKGKVTLRFRGREMAHQDIGRRLMERIAADLEELAAVESFPKMEGRQMIMILAPKKK
assembly_data_contig_1	CDS	assembly_data_contig_1_148226+195	148226	148420	+	LSU ribosomal protein L35p		PLF_404432_00001035	PGF_03818138			atgccgaaaatcaagagtaacagcggcgctgccaagcgcttcaagaagactggtaacggcttcaagcacaagcagtctttccgtagtcacatcctgaccaaaaagtctaccaagcgtaagcgtcagttgcgcgggatgaagcaggtacacgctgccgacaagcagctcgttacccgcatgctgcccaacctgtaa	MPKIKSNSGAAKRFKKTGNGFKHKQSFRSHILTKKSTKRKRQLRGMKQVHAADKQLVTRMLPNL
assembly_data_contig_1	CDS	assembly_data_contig_1_148457+351	148457	148807	+	LSU ribosomal protein L20p		PLF_404432_00001026	PGF_00016358			atgtctcgcgtcaagcgtggtgtcgtcgcacgtcgtcgtcacaagaagatcatgaagcaggccaagggctactatggtgcgcgttcgcgcgttttccgcgtagctaagcaggccgtcatcaaagccggtcagtatgcctatcgtgaccgccgccagcgtaagcgccagttccgcgctctgtggatcacgcgtatcaacgcggcagctcgtgtcaacggcatgtcctacagccgtttcgtggcaggtctgaaaaaggccggcatcgaaatcgaccgtaaggtgctggctgatctggccgttcacgagaaagcgacgttcgcggcaatcgtcgagaaagccaaagctgcataa	MSRVKRGVVARRRHKKIMKQAKGYYGARSRVFRVAKQAVIKAGQYAYRDRRQRKRQFRALWITRINAAARVNGMSYSRFVAGLKKAGIEIDRKVLADLAVHEKATFAAIVEKAKAA
assembly_data_contig_1	CDS	assembly_data_contig_1_148954+1020	148954	149973	+	Phenylalanyl-tRNA synthetase alpha chain (EC 6.1.1.20)		PLF_404432_00001313	PGF_02019462			atggatcatcttcctgccctggtcaacgaggcgaaagcggccattgccgcggccgaagacgcccaggctctcgaccaggtgcgtgtgcgttttctgggcaagaaaggcgagattacggcgttgctcaaggggttggggcaactatcacccgaagagcgaccggctgccggtgaacgcatcaacgaagccaagcaggcgttgcagcaggagctcgagcatcgcaagcaggtgatcgaacggtccgccatgcaggctcggctcgaggcggagcgcatcgacgtcaccctgccgggacggggcgaagccaacggtggcctgcaccccgtgaccaagacgctggagcgtatcgaatccctgtttcaacacattggcttcgaggtcgccgtcggtccggaaatc…	MDHLPALVNEAKAAIAAAEDAQALDQVRVRFLGKKGEITALLKGLGQLSPEERPAAGERINEAKQALQQELEHRKQVIERSAMQARLEAERIDVTLPGRGEANGGLHPVTKTLERIESLFQHIGFEVAVGPEIEDDFHNFEALNIPAHHPARGMADTFYFDATRLLRTHTSPVQVRTMQSQEPPIRIVCPGRVYRSDSDLTHTPMFHQVEGLLVDEGVSFADLKGTIADFLQAFFERDDLEVRFRPSYFPFTEPSAEVDIQCVMCQGAGCRVCSHSGWLEVMGCGMVHPAVFRHSGVDAERYTGFAFGMGAERLAMLRYGVNDLRLFFDNDLRFLSQFN
assembly_data_contig_1	CDS	assembly_data_contig_1_150002+2382	150002	152383	+	Phenylalanyl-tRNA synthetase beta chain (EC 6.1.1.20)		PLF_404432_00001314	PGF_00033095			atgaagttttccgaagcgtggctgcgcgaatgggtttcaccggcgctcgatacgcaggccctggcagacgccattaccatggcgggcctggaagtcgatgccgtcgagccggtcggtgccatttttcagggcgttgtcgtggccgaggtcgtcgccaaatctcagcatcccaatgcggacaagctcaatgtctgccaggtcgatgacggttccggggagccggttcaggtcgtctgcggtgcgcctaacgtcgatatcggccagaaggtgcctttcgcgcgtgtcggcgcagtgcttcccgagaatttcaagatcaagaaagccaagctgcgtggcgtcgaatctcgcgggatgatctgttctgcctccgaactcggcctggaagaagggcgctcggag…	MKFSEAWLREWVSPALDTQALADAITMAGLEVDAVEPVGAIFQGVVVAEVVAKSQHPNADKLNVCQVDDGSGEPVQVVCGAPNVDIGQKVPFARVGAVLPENFKIKKAKLRGVESRGMICSASELGLEEGRSEGIYVLPQDAPVGEDFRAWLQLDDHTIEVDLTPNRGDCLSLRGMAREVGCVTGTEAVEPSIAPVEARHDAQFPVAVSDEERCPRYLGRIIRDVDVTASTPLWMQERLRRSGIRSIDPAVDVTNYVMLELGQPMHAFDLDALKGGIEVRRANADERLTLLDGQEVVLNEDTLVIADQDRALAIAGVMGGEATGVTGETRNLFLEAAYFSPLAVAGKARDFGLHTDASHRFERGVDPEITRPAMERATELLIAIVGGSPGPITEVMQPA…
assembly_data_contig_1	CDS	assembly_data_contig_1_152412+309	152412	152720	+	Integration host factor alpha subunit		PLF_404432_00000972	PGF_03793164			atgggagcgctgacgaaagctgagcttgcggagcatcttcacgccgaactgggtttctccaagcgggaggccaagtacatggtggaaacgttcttcgaggaaattcgcggttgtctgcgcgagaatgagcaggtgaagctgtccggattcggcaacttcgatttgcgggacaagcgggagcggcccggacgtaatcccaagacgggagaggagattccgatctccgctcggcgagtcgttactttccgccctggccagaagctcaaggccaaagtggaaggctttgacggcgagctgcaagaggactga	MGALTKAELAEHLHAELGFSKREAKYMVETFFEEIRGCLRENEQVKLSGFGNFDLRDKRERPGRNPKTGEEIPISARRVVTFRPGQKLKAKVEGFDGELQED
assembly_data_contig_1	CDS	assembly_data_contig_1_152851+462	152851	153312	+	Hypothetical flavoprotein YqcA (clustered with tRNA pseudouridine synthase C)		PLF_404432_00000944	PGF_00013066			atgcccaagctgaaaattttcgtcggcaccgtttatggtggtgcactggatgtcgcggaacaggtttcgccgttattcgagcaggcgggttacgacgtgtccgtcatcgaacagccgagtgtgaatgacctgaccgaagacatgccggatctggcgttgttctgcgtctctaccacggggagcggcgactttcctggcgacttcttccctttcgtgcgtgaattgaagtcgcagccgccgagtctcgctgctctgcgctatggtctgatcgccttgggggacagctcctatggcgacactttctgcggttccggtagggcgctggacgaactgcttgccgacctgggcgggcgacgtctgggcgaacgtctcgaaatcgatgcaatggaaactttcatg…	MPKLKIFVGTVYGGALDVAEQVSPLFEQAGYDVSVIEQPSVNDLTEDMPDLALFCVSTTGSGDFPGDFFPFVRELKSQPPSLAALRYGLIALGDSSYGDTFCGSGRALDELLADLGGRRLGERLEIDAMETFMADDAAVPWVEAWIESEGLAT
assembly_data_contig_1	CDS	assembly_data_contig_1_153309+390	153309	153698	+	hypothetical protein		PLF_404432_00003090	PGF_08605562			gtgacggagccgcagtcatcggctgcggcgagaacgttgacggccacgcgctggagtacgctgctgggcctgtggctggtcatgctggtatcgctgccccgttactggttgcagcacgatacgacgcgcctggtgctgctcgcgattctgatggtcgcgatcgccttggcattgatcggattctggcgactgatggcctcgtcacagcgggagcgttgtcccgccgcgatcaagcatctgggtggatgtctgttgatcggttgcctgttgattggcgcctggcactggatggacgtggcggccgatcattgggcggtcatcctgtcgcaaggtgcggcgctgggtctgctgctccatgtggtcattcgcatctggcggcgtcgtcattga	MTEPQSSAAARTLTATRWSTLLGLWLVMLVSLPRYWLQHDTTRLVLLAILMVAIALALIGFWRLMASSQRERCPAAIKHLGGCLLIGCLLIGAWHWMDVAADHWAVILSQGAALGLLLHVVIRIWRRRH
assembly_data_contig_1	CDS	assembly_data_contig_1_155315-1365	155315	153951	-	Pyrimidine/purine nucleotide 5'-monophosphate nucleosidase PpnN (EC 3.2.2.4) (EC 3.2.2.10)		PLF_404432_00000161	PGF_00422655			atgcctgagacgctatcaaccatcgtttcccccgagggtagtctcgaggtgctgtctcaatccgaagtcaatcgactgcgggacacgtcgacgagcggccttcacgatctggtcagacgctgcgcgctggcgattctcaattgcgacacgcccaccgacgatggcctggcggtgatggaagcctatcaggatttcgacatcgaggttctgcagcaggatcgcggtatccgactcaagctctccaatgccccggcctgcgcgttcgtcgacggacgcatgattcgcggcgtgcgggaacagctctccgcagtgctgagagacatcgtctacgtctacaacgagatccagaacaatcccaagttcgacctggaaaccaacgaggggtcgaccaacgccgtc…	MPETLSTIVSPEGSLEVLSQSEVNRLRDTSTSGLHDLVRRCALAILNCDTPTDDGLAVMEAYQDFDIEVLQQDRGIRLKLSNAPACAFVDGRMIRGVREQLSAVLRDIVYVYNEIQNNPKFDLETNEGSTNAVFHILRNASTLRTAQEPSMVVCWGGHSITREEYDYTKAVGYHMGLRGLDICTGCGPGAMKGPMKGANLAHAKQRRKDSRYLGISEPGIIAAESPNPIVNELVIMPDIEKRLEAFVRIGHGIVVFPGGVGTAEEILYLLGILMHPKNRDIPFPVIFTGPESARAYFQRIDEFLRYTLGEDVGRYYRIVVDDPVTVSRLMRDGIQEVAEFRREQNDAFYFNWRLNIERGFQEPFEPTHEAMAALALHHDQPNHILAANLRRAFSGIVAG…
assembly_data_contig_1	CDS	assembly_data_contig_1_155637-288	155637	155350	-	hypothetical protein		PLF_404432_00002532	PGF_09849749			atgtctgatccctttgcgcagcgcgccaaggccgtgcagcaaacgctactcgtgatggaagaaaatgccgatgacagcgagcttttcgccctaggctacatgattccgcaaatcggcctggtacaggaaatggccgaatacgatccggctgaagtcgaggccgaagatttcgatgcgacctactggcagtggctggagagcacgttcgcccaggacaacatgagcgaagccgatcaagagcagatcgcctctctctggcagaccgccgccgcacgcgccgctctttga	MSDPFAQRAKAVQQTLLVMEENADDSELFALGYMIPQIGLVQEMAEYDPAEVEAEDFDATYWQWLESTFAQDNMSEADQEQIASLWQTAAARAAL
assembly_data_contig_1	CDS	assembly_data_contig_1_155937+936	155937	156872	+	Transcriptional regulator, LysR family		PLF_404432_00000178	PGF_07987589			atgttcaacgcccagtatttccgtacttacatgatgctcgtcgagacgggtagctttacccagaccgcgcgcaaactcgacatgacccagccaggcgtcagccagcacgtgcgcaagctcgaggagtatctcggccgctccctgctcaatcgtcacggccgccgtttctcgttgaccgatcccggccgtcgggcctacgactatgcggtcaagctgtttgccgagcacgaacatttccgccattcgctggatgacgactctccggacagcggtgagtgtcggatcgcctctccgggtagcgtcggcctgatgttctatccgttcctgttgggttatcagcagatgcaccccgggttgacggtcaactacagttttgcgttcaaccatgaaattgcgcat…	MFNAQYFRTYMMLVETGSFTQTARKLDMTQPGVSQHVRKLEEYLGRSLLNRHGRRFSLTDPGRRAYDYAVKLFAEHEHFRHSLDDDSPDSGECRIASPGSVGLMFYPFLLGYQQMHPGLTVNYSFAFNHEIAHDVVAGRYDVGIVTEISKQPDLTFEAWHQEPLCLVVPADFTGTTFSELLALGFVNYNDGNTNASLLLRSNFGSEFRSMSHFPRQGFTNEVGQVLDAVARGLGFTVVSRPVLETSPWQRQVKEMTLSQPVYETLHLVSRTDVELPKRYRQLLESFRQQRLNALYGYSDLPTLETTGSEEV
assembly_data_contig_1	CDS	assembly_data_contig_1_159879-2901	159879	156979	-	Glycine dehydrogenase [decarboxylating] (glycine cleavage system P protein) (EC 1.4.4.2)		PLF_404432_00000895	PGF_00008773			atgcccaccgagactcgaccgttaaccgacctggccaatcacgccgactttcttcagcgccacaatggtcctgcgcccagcgatatcagcgagatgctcaagacgctcgatatgccatcgctgaagacactgatcgatcgaaccatacccaaggggattcgtctcgaaggcgatctggccctggatggtccgcgcggagaatcagaggcgctggactatctgcggggtctggcacggcagaacaaggtgttcaagagttacatcggccaaggctactatccgacgcatctcccggcggtgatccagcgcaacgtgctggagaacccgggctggtatactgcctatacgccctaccagccggaaattgcccaggggcgtctcgaagggctgctcaacttc…	MPTETRPLTDLANHADFLQRHNGPAPSDISEMLKTLDMPSLKTLIDRTIPKGIRLEGDLALDGPRGESEALDYLRGLARQNKVFKSYIGQGYYPTHLPAVIQRNVLENPGWYTAYTPYQPEIAQGRLEGLLNFQQMVMDLTGMAIANASLLDEATAAAEAMALCRRANKKHKSQRFFVADNVLPQTLDVLRTRAAYLGFELVVAPAPRLAEEDVFGALLQYPGVDGDIGDIEGIVAEARSRQIMTCVAADLMSLVMLKEPGAMGVDIVLGNSQRFGVPMGYGGPHAAFFATSEALKRSLPGRVIGVSKDSRGRPALRMAMQTREQHIRREKATSNICTAQALLANIAGFYAVYHGAEGLRTIAGRIHRLTTLLASGLERHGITLKHDSWFDTLTLTGVD…
assembly_data_contig_1	CDS	assembly_data_contig_1_160376-405	160376	159972	-	Glycine cleavage system H protein		PLF_404432_00000894	PGF_01674551			atgagcgaaatccccaacaacctgctctataccgacagccacgaatgggtgctggacaacggcgatggtacggtgaccgtcggcattaccgatcacgctcaggaagcactgggtgacgtggtcttcgtcgaattgccggaagcgggccgcgaactggatgcgggcgacgaattcggcgtcatcgagtcggtcaaggccgcgtccgacctctactcgccgctggcgggtgaagtcgtcgaggtcaacgaagcactggaggacagtcccgagaccgtcaacgactccccttatggcgaaggatggatactcaagctgcaactggcggaccagagcgatctggaatcgctgatgtcggccgaggcctactccggtctggtcgccgccgaggaagatcaggac…	MSEIPNNLLYTDSHEWVLDNGDGTVTVGITDHAQEALGDVVFVELPEAGRELDAGDEFGVIESVKAASDLYSPLAGEVVEVNEALEDSPETVNDSPYGEGWILKLQLADQSDLESLMSAEAYSGLVAAEEDQDS
assembly_data_contig_1	CDS	assembly_data_contig_1_160889+1389	160889	162277	+	Sodium/glycine symporter GlyP		PLF_404432_00001589	PGF_00693753			gtggatcaactcactacgattttcagcgctatcaacggcgtggtctggggcccgctgatgctgattctgctgttcggggtcggtatctacctgcaactggggctcaagttgatgcccatccgcaagcttgggctcggtttcagtttgctatggagcggccgccgcagcgaggccgacagccacaacgacggcgagatatcaccgttcaatgcgctgatgacggcgctttcggccacgatagggacagggaatattgccggtgtggccacggccatcgcgctcggcggcccgggggcagtgttctggatgtggctgactgcgctggtcggcatggcaacgaaattcgccgaagccgtgctggcagttcggtatcggcagacggattcccggggtgatcac…	MDQLTTIFSAINGVVWGPLMLILLFGVGIYLQLGLKLMPIRKLGLGFSLLWSGRRSEADSHNDGEISPFNALMTALSATIGTGNIAGVATAIALGGPGAVFWMWLTALVGMATKFAEAVLAVRYRQTDSRGDHVGGPMYYIRNGLGKRWAWLGGMFAFFGAVAAFGIGNTVQANSVADALTTSFGVPAWLTGVIIMVLAGAVILGGIKRISSVAGKLVPLMAVAYFAAGIVVLIINADQIGNALGTIFAHAFQPIAASGGFAGAAVAAAIRFGVARGIFSNEAGLGSAPIAHAAAQTRNPVRQGLIAMLGTFIDTLVVCTMTALVILTSVHWLDGESGAALTSLSFDSALPGIGQHIVAIALSIFAFTTILGWSFYGEKCFQYLFGDRAILLYRILFVL…
assembly_data_contig_1	CDS	assembly_data_contig_1_162315+1113	162315	163427	+	Aminomethyltransferase (glycine cleavage system T protein) (EC 2.1.2.10)		PLF_404432_00000416	PGF_00053770			atgtctactatgaaacagaccccgctgttcgcgctgcatcaagagctcggtggcaagatggtgccgttcgccggctacagcatgcccgtgcagtatccgctgggcgtcaagaaggagcacgagcacacgcgtcgggcctgtggtctgttcgacgtctctcacatgggccaggtgagagtgaccgggtcttcccccgccgcggcgatggaaaccctggtgaccgccgatgtcgtggggctggccgaaggcgggcagcgctacgccctgttcaccaacagcgaaggcggcatcctggacgacctgatgatcgtcaatcatggcgattcgctgtacgtggttgtcaacgcggcgtgcaaggatcaggacgttgcgctgatgcgcaccggcctcggtaccggc…	MSTMKQTPLFALHQELGGKMVPFAGYSMPVQYPLGVKKEHEHTRRACGLFDVSHMGQVRVTGSSPAAAMETLVTADVVGLAEGGQRYALFTNSEGGILDDLMIVNHGDSLYVVVNAACKDQDVALMRTGLGTGHDVEVLDRGLLAVQGPQARDVMQRLCPAACELVFMQHGRFEVMGHELWISRSGYTGEDGFEISVPAEATEALARWFLDQPEVEPIGLGARDSLRLEAGLCLYGHDIDTTTTPVEASLSWAVGKPRRVGGEREAGFPGADMVLHQLQAKDHRRRRVGLIGEGRAPVREGAKLFDADDREVGQVTSGSFGPSIGAPVAMAYVAIEAAEKGTTLYADVRGKRLPMTLSAMPFVPANYYRG
assembly_data_contig_1	CDS	assembly_data_contig_1_164165-618	164165	163548	-	hypothetical protein		PLF_404432_00002533	PGF_08512321			atgtccgagccggacagcaacgattggcaacgcatcgaagagtcgccgatgctggctctgctaccgaattttctcgacgaagaagaggcttcccggctctgtctcgcgctcgatcatcaaatcgaatggacctccccaacccttcaactttacggacgccggcacgtcattccgcgctcccaatgctggatgggtgaccgtgatgcgcactatcgctactccgggcgtgcgttccagccacagccgtggcatccgcaagtcgagaggttgagggatcgggtccagcagctactgcaggcccacgagatgccgtcggccggtttcaatagcgtgctgctgaatcgctacgccaacggcgagcaacgcatgggctggcatagcgacgatgagccggaactc…	MSEPDSNDWQRIEESPMLALLPNFLDEEEASRLCLALDHQIEWTSPTLQLYGRRHVIPRSQCWMGDRDAHYRYSGRAFQPQPWHPQVERLRDRVQQLLQAHEMPSAGFNSVLLNRYANGEQRMGWHSDDEPELGEDPIVASVSLGSERPLRFREKTATPRRAFNVWLPHGSLLLMGPGAQARWQHTLAPRAIDGVRINLTFRRIL
assembly_data_contig_1	CDS	assembly_data_contig_1_164730-558	164730	164173	-	putative membrane-associated phospholipid phosphatase, PAP2 superfamily		PLF_404432_00002038	PGF_06833838			atgccgccacgcactcaacgtctcaggtttgaacagctggatcgcgccgagagccggctcagccactggctggcggaattctctcgccacgcgccgaccctctggctattccgtctggtcagccgtctcggcgactggccggcctgggtcgcagtcgccctgctgcaacctctcctgctgggccgggagggatggctgatcgcggcgcactgggggctgacagccagcgttgccgctctcgtgtatcgcctgctcaagacccggctgtgccgggaacgcccctacatcaccttcgatacgatccgctgcacgatgccgccggtcgaccgttacagcttccccagcggccacaccctgcacgcggtgatgttcagctgtctgaccgccgcgagcactccg…	MPPRTQRLRFEQLDRAESRLSHWLAEFSRHAPTLWLFRLVSRLGDWPAWVAVALLQPLLLGREGWLIAAHWGLTASVAALVYRLLKTRLCRERPYITFDTIRCTMPPVDRYSFPSGHTLHAVMFSCLTAASTPQLLPIVIPLAVLIAISRVVLGLHYVSDVIVGALLGFALAWGSGLAALFFWGG
assembly_data_contig_1	CDS	assembly_data_contig_1_165856-1158	165856	164699	-	Glycosyltransferase		PLF_404432_00000904	PGF_04305571			atgcgcatagccctggtcagtgaaacctgggcgccggaggtcaacggcgtcgctcacaccctgagccaacttgccagccacctggtctccaaaggcgtcacgctgcaactgatccgacccgatccggcgggtggcgagcgtgatgccctggcggaaagagatgttcacgtccgcggcgtttcgctaccgatctatgccgacgtccatgtcggctggccgtgccgacgtcggctggtgcggctctggcgccaggaacgtcccgacgccatctacatcgccaccgaaggtcctctcggctggtcagccttgaatgcggcaaggcacttgcagataccggtcgtcagcgggttccacaccaatttcgatcagtacgccagtaattaccacctcggctggagc…	MRIALVSETWAPEVNGVAHTLSQLASHLVSKGVTLQLIRPDPAGGERDALAERDVHVRGVSLPIYADVHVGWPCRRRLVRLWRQERPDAIYIATEGPLGWSALNAARHLQIPVVSGFHTNFDQYASNYHLGWSIPIARRGLRYFHNRCDATLVPTSAQRQALEDNGYRRVSVLARGVDAERYQPSRRDAELRRQWGASPHDPVALYVGRLASEKNIELLATTMAAMQRANPSLVQVLVGDGPARRSIAQRLPDAVFTGFQKGEALARHYASADMFIFPSLSETFGNVVPEAMASGLAVVAFDHAAAKELITDDVDGRLVSPDDSDGFIQAASELCQQPALYARLGRQARQRASGLSWAHIGDRFLAHLIQVQGTQHAATHSTSQV
assembly_data_contig_1	CDS	assembly_data_contig_1_166761-768	166761	165994	-	Peptidase M23B		PLF_404432_00001288	PGF_00030390			gtgacggtgcaacgcggagatacgctgggcaagatcgccgatcaggccggcattccactgcttcgcctgcagcgcttcaatcctggcgtagactcccggcggctggccatcggtcaacgcctgatgctgccctcacgtcaggaacgcgcgccgggcggtggcccctaccgttatcaggtgaggcgcggtgattccctctattcgattgcccgctatttcggtgccgacccgcagcgcgtccaggccgccaacacgggaatcgacccttcccggctggccgtggggcaattgatccaggtgccaatcggcggcggttcgagcagcggcggcagtcgtgccgcgtcagcaccggcagcttcgcgctcgcttccggatcccggcccgctccccgcttcggcg…	MTVQRGDTLGKIADQAGIPLLRLQRFNPGVDSRRLAIGQRLMLPSRQERAPGGGPYRYQVRRGDSLYSIARYFGADPQRVQAANTGIDPSRLAVGQLIQVPIGGGSSSGGSRAASAPAASRSLPDPGPLPASARQWQWPLANYAVERRFGRDAHGTLQPMMLSTPSPAVAKATAPGKVRFASGMRQLGQVVILHHADNMQSVYAFCDKLRVSEGDSVSSGAPLCDIGQESGSSRYHLLFDLRHGGKPVDPARVLR
assembly_data_contig_1	CDS	assembly_data_contig_1_167699-876	167699	166824	-	Phospholipid/glycerol acyltransferase		PLF_404432_00001327	PGF_00033791			atgtcgaccctgaaagggtgcatcagcgtcctgttgctggttctcaacacgcttttctggggcgtgcctctggtcgtgctgacggcggtaaaactggtcacaccgattcggcgctggcgcctgcgggtgctcggcggattgcactgggtcgcactcgcctgggtgaaaagcaacaatgcctggatccgctactggattcacccacggattcgagccgatgttcccgagtcgctctcgccgaaccaatggtggctggtcatggccaaccatcagagctggaccgatatcatcgtcatgctctacgtattgaccggtcgcctggccatgccgaagttcttcctcaaacgggaactgatcctggttcccatcgtcggcctggcctggtgggctctcgagttc…	MSTLKGCISVLLLVLNTLFWGVPLVVLTAVKLVTPIRRWRLRVLGGLHWVALAWVKSNNAWIRYWIHPRIRADVPESLSPNQWWLVMANHQSWTDIIVMLYVLTGRLAMPKFFLKRELILVPIVGLAWWALEFPFMRRYSREKLARRPGLAERDRRATQRMCEHAREMPMTIYNFVEGTRFTPEKQRQQQSPYRHLLRPKAGGVAQVIGLLGARLDGIIDVTLHYRRGTPNFWDFLCGREQDIAMVAQRLDRPGWMLEGSYDDAHYKERFYTWLNARWQEKDAALSSYCWD
assembly_data_contig_1	CDS	assembly_data_contig_1_168131+1317	168131	169447	+	Uncharacterized MFS-type transporter		PLF_404432_00001825	PGF_00662187			ttgcgttcattacccgcgactctaccgattctgtttctttgcgaaatcagcttccttctcgggcacgggttgatcatgacgctgttgggcgtacggatgtcgctggaggcgttcccgtcgcagatggcaggtctgctcatgtcctgcttttcgctcggtttcgtcgccggtagctactggctggaaaagcgcatccgtagcgtagggcacattcgcgtattcgccgcctgtgcggcattgctggcggccacggccatcctgcacgggctctgggtcgatccgtgggcgtggctggtctggcgactgttcggcggcgcggcgacggcggggctgctgatggtgatggagtcgtgggtatccggcgagtcgaccaacgaaaaccgagggcgagtgctgggg…	MRSLPATLPILFLCEISFLLGHGLIMTLLGVRMSLEAFPSQMAGLLMSCFSLGFVAGSYWLEKRIRSVGHIRVFAACAALLAATAILHGLWVDPWAWLVWRLFGGAATAGLLMVMESWVSGESTNENRGRVLGWYLVISTLSLAGGQWMLNMADPGTFVLFSVAGILFALSLVPLSIHRIQGPLRSSHDVSAKISMRTLLARAPVGLVGAFVAGLMVQAFFAMTPYYGQEIGLTTAQTAKFMSITTLVALIAQWTLGRISDRFDRRKVILCMALVMTISGILIVFAARSSYWLLVFVASFHTAMLHTLYSLSLAHTHDWLEPEETIQANAKILMCYGVGSIVGPFSASLLMQGMGPDGLWLFLGAAALGLALFIVYRLWRREPVMAPEEQEPYTPLVPM…
assembly_data_contig_1	CDS	assembly_data_contig_1_169837-270	169837	169568	-	Glutaredoxin 1		PLF_404432_00000863	PGF_00008349			atgctgaccgtcattttcggccgtcccggttgcccgttttgcgttcgcgccaaagatctggccgaaaagctgaaggaagctcgcgaagacttcgattaccgttatatcgacatccacgctgaaggcatcaccaaggccgacatggaaaagacgatcggcaagccggtggaaaccgtgccacagatctttgtcgatcagacgcatatcggtggcttcaccgaattcgaccagtacgtgcaggacaaggcactgatgccggaaagcgtctaa	MLTVIFGRPGCPFCVRAKDLAEKLKEAREDFDYRYIDIHAEGITKADMEKTIGKPVETVPQIFVDQTHIGGFTEFDQYVQDKALMPESV
assembly_data_contig_1	CDS	assembly_data_contig_1_170851-822	170851	170030	-	Inositol-1-monophosphatase (EC 3.1.3.25)		PLF_404432_00000969	PGF_10300175			gtgaatcacccccaacgcctcgaacagatgatccgtatcgcccgccgggccggcgacatgatcgtccaggcacgccagaagcagaacttttcccacgattacaagggtggggacgaactggtgaccgaggtggatgtggccgtcgaccagatgatcgccgaggaactcgaagccctcttccccggcgaagccaggctgaccgaagagctagcgccggatcgcagtcagctcgagcagcgcggcccgctctgggtcgtcgatcccatcgacggtaccgtcaactttgcctatgggcacgctcacgttgccgtatcgatcgcctgggcagtggatggggaagtccagctcggcgtggttcacgcaccgttcctcggcgaaaccttcactgccatgcgcggc…	MNHPQRLEQMIRIARRAGDMIVQARQKQNFSHDYKGGDELVTEVDVAVDQMIAEELEALFPGEARLTEELAPDRSQLEQRGPLWVVDPIDGTVNFAYGHAHVAVSIAWAVDGEVQLGVVHAPFLGETFTAMRGQGARLNEESMHCSRPTTLERSLVATGFPYARDKRAPLIRRLNHVVHACRDVRRNGSAALDLCHVGCGQLDAYYESVSPWDFAAGLLIAREAGASTSHLYECPEGLPVELYGENLLVSAPGIHGALGELLRAADAGRPVAP
assembly_data_contig_1	CDS	assembly_data_contig_1_171438-555	171438	170884	-	Dna binding response regulator PrrA (RegA)		PLF_404432_00000666	PGF_00423668			atgagtgatcaggaacggacgaatccgcaggaacgcctgctgatcgtcgacgacgacgaacagctctgtttcgtcatggagcgcgccatgcgtcgccgcggctacgacgtggtcgtcgcccatacgcatgatcaggccctcgcggcagcgcgggaagcaccgcccgcactggcgacgctggacctcaagctggaatccgactccggcctgaaactgctgcccgcgctactggaggtggctccggcgtgtcgcatcgtcgtgctgaccggttactcgagcatcaccactgccgtggaagcgataaaactgggcgcggtcaattatctctgcaagcccgccgacgcggacgagatcctgctgtcgctggagcgcgaaagcggcgatgtcgatgtggaaatc…	MSDQERTNPQERLLIVDDDEQLCFVMERAMRRRGYDVVVAHTHDQALAAAREAPPALATLDLKLESDSGLKLLPALLEVAPACRIVVLTGYSSITTAVEAIKLGAVNYLCKPADADEILLSLERESGDVDVEIADNPPSVNRVTWEHIQKVLHEHDGNISATARALGMHRRTLQRKLQKRPVRH
assembly_data_contig_1	CDS	assembly_data_contig_1_172749-1272	172749	171478	-	Sensor histidine kinase PrrB (RegB) (EC 2.7.3.-)		PLF_404432_00001553	PGF_04752158			atgctgcagccgcttccgctttcgacgccgaaccgcaacctggttcgcttgacgattgtccgcggcatcacctggaccggctttctcgccgcaatcatcttcggcatcgaagtgctgggattccagctgcatgtgctgccggtcatcagcatcatcgtcgccatggggttgttcaacgtcgcgacctggtggcgtcttggcagaccccgggcggttaccgataccgaatatctgctgcactggctggtcgacattgccgggctgagcctgctgttctactacaccggcggttcgaccaaccccttcatcacctatctgctggttccactgggcatcgccgccgccacgcttccctggctccacgcctggatcatcgccatggcagccaccgccagctac…	MLQPLPLSTPNRNLVRLTIVRGITWTGFLAAIIFGIEVLGFQLHVLPVISIIVAMGLFNVATWWRLGRPRAVTDTEYLLHWLVDIAGLSLLFYYTGGSTNPFITYLLVPLGIAAATLPWLHAWIIAMAATASYTTMMLFYQPVPQLTNSTIVFGVQLHTLGMWLNFILSGSLLTFFIFKMAHTLRRRDMTLSRTREAALRNEQILAVATQAAGTAHELGSPLSTMAVLLNEMRHEASEQPALIEDIDMLRKQVDTCKQRLQTLVANADRRRLEKPEICRATPWLENLIQRWLVLRPDVHHRLEVLGKRGQPSIAVDATLEQALINLLNNAADASPDAIVTSLDWNAEEVVIDIRDHGPGVPMSIADQLGDTFISTKSKGMGIGLFLTHATVNRFGGGVS…
assembly_data_contig_1	CDS	assembly_data_contig_1_173204-228	173204	172977	-	hypothetical protein		PLF_404432_00006304	PGF_08810906			atgaagccaattctagggcatgacgccgacgacaaaccgctccgcgagggcgataccgtaacgatggatgcctcccgggctgcttcggacgccccgtcgctgggcatcgttgccggcctggcgccccgcaacaaccccgacgatgcggtacagagcttgcgcatgaccgatggcagcgtggtctacgacgttcattgtcgccggacggatgccacgtcctctcattga	MKPILGHDADDKPLREGDTVTMDASRAASDAPSLGIVAGLAPRNNPDDAVQSLRMTDGSVVYDVHCRRTDATSSH
assembly_data_contig_1	CDS	assembly_data_contig_1_173334+153	173334	173486	+	hypothetical protein						atgctgaaagacgagatcaagcgcttttctaatccaggaaggctggcatcgaggcggctacaactcttgcggctcaacgcgtacaatcgccgccatcctaatcgccgctatcttcgattccccgcgaactcaccctcgatcgatgccgtgtga	MLKDEIKRFSNPGRLASRRLQLLRLNAYNRRHPNRRYLRFPANSPSIDAV
assembly_data_contig_1	CDS	assembly_data_contig_1_173513+1590	173513	175102	+	Peptide chain release factor 3		PLF_404432_00001292	PGF_00030643			atgtcagattctcagcttgcgcaggaagcggcccttcgccgcacttttgccatcatcagccacccggatgcgggcaagaccacgatcaccgagaaaatgctgctgttcggaaacgccattcagctcgccggttcggtcaagagcaagcgggccgagcgtcacgccacgtccgactggatgaagatggagcaggagcgtggcatctcggtcaccacctcggtgatgcagttcccctacaacgggcgcatcgtcaacctgctcgacacccctggccacgaggatttctccgaagatacctaccgcaccctgaccgccgtcgattccgccttgatggtcatcgatgccgccaagggcgtcgaagatcgaaccatcaagttgatggaagtctgtcggctgcgc…	MSDSQLAQEAALRRTFAIISHPDAGKTTITEKMLLFGNAIQLAGSVKSKRAERHATSDWMKMEQERGISVTTSVMQFPYNGRIVNLLDTPGHEDFSEDTYRTLTAVDSALMVIDAAKGVEDRTIKLMEVCRLRTTPILTFINKMDRETRDPIEVMDEIETVLGMQCAPMTWPIGMGRQFKGVYHLYDDVIHLYTQGQGNRIPEDKRIEGLDSEEVDRILGESAAEELRMEVELVRGASHEFDLEAYRRGELSPVYFGTAMGNFGVREMLNGFVEFAPTPQARETDAREVVADDGRFSGFVFKIQANMDPKHRDRVAFLRICSGKYERNMKMRHVRIGKDVKIADALTFMASDRSHVEEAWPGDIIGLHNHGTIQIGDTFTAGEDMRFLGIPHFAPELFR…
assembly_data_contig_1	CDS	assembly_data_contig_1_175274+486	175274	175759	+	Large-conductance mechanosensitive channel		PLF_404432_00001044	PGF_01171887			atggcttccaaattcttgaaagagtttcgagagtttgccgtcaagggtaacgtcgtcgatatggcggtaggcattatcatcggtggcgctttcacgttgatcgtgcagagcctggtgaaaaatgtcttcaacccggtgctcggattgctcatcggtggtgtcgacttcgcgaatttcttcgtcgtgctcaaggaaggcggcaccccggggccgtatgcaacattgtcggccgcgcaggaggctggcgccgtcacgctggattatgggctgttcctgaatgcggttctcagtttcgtcatcgtcgccttcgtcgtctttctgctggtacgcaccatcaatcgcctgaagcgcgaggaggcggtcgctccccaggcgccgacggacaaggcgtgcccgtac…	MASKFLKEFREFAVKGNVVDMAVGIIIGGAFTLIVQSLVKNVFNPVLGLLIGGVDFANFFVVLKEGGTPGPYATLSAAQEAGAVTLDYGLFLNAVLSFVIVAFVVFLLVRTINRLKREEAVAPQAPTDKACPYCFMTIPIKATKCGHCTAELPLQEENVGS
assembly_data_contig_1	CDS	assembly_data_contig_1_175762+771	175762	176532	+	Putative deoxyribonuclease YjjV		PLF_404432_00001413	PGF_00040580			atgcttttcgactcccattgccatctggatttcgaccgtttcgacaccgatcgcgaagccgttttcgaacgcgctcacgcggccggcgtctcgcggttcctggtgccgggcacgacccgtcagcgttggcctgccgtgctcgatctaggcgagcgtgatgacgtcgtcgtttcgcttgggttgcatccctatttcgtcgaggcgcatgcggacagcgatctggaagcgctggcggaggaaatcgggcgtcacgagcatctggtcggtatcggtgaatgcggcgtcgatgccagattcgaggatacgctggagcagcagtggtcgctgttcgaggcgcagcttcaactggccaaacggcatcggctgcccatcatcattcactgcgtccatgccgacgac…	MLFDSHCHLDFDRFDTDREAVFERAHAAGVSRFLVPGTTRQRWPAVLDLGERDDVVVSLGLHPYFVEAHADSDLEALAEEIGRHEHLVGIGECGVDARFEDTLEQQWSLFEAQLQLAKRHRLPIIIHCVHADDQVAKRLRQLDLPARGLIHAFGGSPQQARRFLDLGYSLGLGGAVTYDRAKRLHRAVQSIPDDGFVLESDSPDMPLSGRQGQRNEPAHLMETAEAVARLRGQTRESVIANAWVNTHRLFGLDADG
assembly_data_contig_1	CDS	assembly_data_contig_1_177588-1041	177588	176548	-	tRNA-modifying protein YgfZ		PLF_404432_00002071	PGF_00006100			atggacgattggctggcacatctcacggccgcaggcgggcgccagttgaacgatcacgactggcatttcccggaaggcagccatcggcttgccgagggcaatggcctgataccgctgacgcatttccgcattctggaatgcgaaggacccgatgccgctcgctttctgcaaggtcagaccagtgccaacaccgatcacgccgatggcgcttttgccccgttgacggccttctgcacgcccaagggcagaatgatcgccaatgccgagatactcaaggtctctgccgaacgctactggctgctgctggatgcctctctggccggaccgctggccacgcagctgggaaaatatgcccctttctacaagatgacgctgcgccatcgcgaggacctggcaatc…	MDDWLAHLTAAGGRQLNDHDWHFPEGSHRLAEGNGLIPLTHFRILECEGPDAARFLQGQTSANTDHADGAFAPLTAFCTPKGRMIANAEILKVSAERYWLLLDASLAGPLATQLGKYAPFYKMTLRHREDLAIIGMVGEPESWAEADLPDLPRLDWHMAQQDDVLALRHPASRSRFVLILPTSQAAARWDTLRRHADPADTALWRRADIGAGVAWLTAEHSDAFLPQMINWEALGGISFRKGCYTGQEVVARAHFRGQVKRRLQIATLEGASIPAIGDEIRSAEDKRVGEIFQATAGDDTERCDILAVINTSVDGESALFVGDRKLTLRELPYPLERLDPERIVGD
assembly_data_contig_1	CDS	assembly_data_contig_1_177633+114	177633	177746	+	hypothetical protein						gtgcctggatatcggtacaagtctggcgtcaagatggcgtcgattccgctgcattgcaacgtcggccccgaaaacgacgtgctacgctatgctgctggcctgaacgttgtctga	MPGYRYKSGVKMASIPLHCNVGPENDVLRYAAGLNVV
assembly_data_contig_1	CDS	assembly_data_contig_1_177816+198	177816	178013	+	hypothetical protein		PLF_404432_00002557	PGF_08225224			atgtcccggatcaatctgaccctgaaaggggtgtccacccccgaagacctcaaccgcgttaccacggctctgatgatggtggacggtgtcgagagcgtcgatatcggaagagaatgggcggaagtcgagggacgcgtttcccgtgacgcgctgatcaaggcggtggcctcgttgaagtcgggctatacggctcagtga	MSRINLTLKGVSTPEDLNRVTTALMMVDGVESVDIGREWAEVEGRVSRDALIKAVASLKSGYTAQ
assembly_data_contig_1	CDS	assembly_data_contig_1_178103+2031	178103	180133	+	Excinuclease ABC subunit B		PLF_404432_00000702	PGF_00950554			atgaacaaacctttcaagatccaatccaagtatcgtccggccggggaccagccggccgccatcgaagggctggttcgcggcctcggcgctggcttgtcgcaccagacactgctcggcgtcaccggctccggcaagaccttcaccatggccaacgtcgtcgagacgctgcagcgcccgacgatcgtgctcgcgcccaacaagacgctggcggcccagctctacggcgagttcaagagcttcttcccggacaacgcggtcgagtatttcgtctcctactacgactactaccagccggaagcgtacgtgccgtcttccgacaccttcatcgagaaggatgcctcgatcaacgaccacatcgagcagatgcggctgtcggcgaccaaggcgctgctggaacgt…	MNKPFKIQSKYRPAGDQPAAIEGLVRGLGAGLSHQTLLGVTGSGKTFTMANVVETLQRPTIVLAPNKTLAAQLYGEFKSFFPDNAVEYFVSYYDYYQPEAYVPSSDTFIEKDASINDHIEQMRLSATKALLERRDALIVVSVSAIYGLGDPEQYMKMRLHFNRGEQIDQRSFLRRLAELQYTRNDADFRRGTYRVRGDVIDVFPADAEDEGVRIELFDDEIDSIRLFDPLTGEVRGQVPRMTIYPKSHYVTPRDTILGAIESIKQELADRLEYLRKHERLVEAQRLEQRTLYDIEMMLELGYCNGIENYSRYLSGRAPGQAPPTFFDYLPDDALLFIDESHVSVPQVGGMYRGDRSRKETLVEYGFRLPSALDNRPMTFEEWEGIVPQTVFVSATPGPY…
assembly_data_contig_1	CDS	assembly_data_contig_1_180179+822	180179	181000	+	Endonuclease VIII		PLF_404432_00000690	PGF_12788369			atgccggaaggaccggaaatccgtcgcgtcgcggatcgactaggtaaggtattggctgatgtgccgctgacgcaggtctggtttgccttccccgaacttgaatcgatggcggggcgcctgcgtcagactcgggtgactgcggtcgattgctggggcaaggcgctgctggtgacatttgccgatggccacgtgctctattcccataaccagctctatggcgtctggcgtctccatcgaagcgaccgaccgcccaggacgaatcgcgtcctgcgcgcccgcttgtcgacctcccgacatacggcgagcctctacagtgcttccgatatctcgttgtggaccacgcaaaccctggagcggcagccgttcctggcgcgactaggcccggatctgctgacgcat…	MPEGPEIRRVADRLGKVLADVPLTQVWFAFPELESMAGRLRQTRVTAVDCWGKALLVTFADGHVLYSHNQLYGVWRLHRSDRPPRTNRVLRARLSTSRHTASLYSASDISLWTTQTLERQPFLARLGPDLLTHDVSTGDIVARLGERRFAGRGLGSLLLDQGFYAGIGNYLRSEILFYAGLGPMKRPKDLSDTQREKLANSILTTIHQAYREAGVTNRSGWRKRMQRAGKRRAQWRFAVFDRDGEPCHACGATIQRASVASRRLYYCPVCQQG
assembly_data_contig_1	CDS	assembly_data_contig_1_181185+1506	181185	182690	+	Fumarate hydratase class I, aerobic (EC 4.2.1.2)		PLF_404432_00000812	PGF_00006454			atgaccacgatccgtcaggaggatctcatccaaagcgtggccgatgcgctgcagtacatctcctattaccatcccaaggatttcatcgatgccatgcacgcggcgtaccagcgggaagagaatcccgccgcgcgcgatgccatcgcacaaatcctgatcaactcgaggatgtgtgccaccggccatcgtccgatctgccaggacacgggcatcgtcacggtattcgttcacgtcggcatgaatgttcgctgggaagcggacatgagcctcgacgacatggtcaacgaaggcgttcgccgcgcctatacactgccggataacgtccttcgtgcatcagtcctggccgaccccgatggcaagcgccagaacaccggcgacaacacgccggcgatcatccat…	MTTIRQEDLIQSVADALQYISYYHPKDFIDAMHAAYQREENPAARDAIAQILINSRMCATGHRPICQDTGIVTVFVHVGMNVRWEADMSLDDMVNEGVRRAYTLPDNVLRASVLADPDGKRQNTGDNTPAIIHHKLVPGDTVEIHVAAKGGGSEAKSKFAMLNPSDSVVDWVIEQLPKMGAGWCPPGMLGIGIGGTAEKAMELAKEALLDPIDIQALQARGASNRAEELRLELFEKVNQSGIGAQGLGGLTTVLDIKVKDYPTHAANKPVAIIPNCAATRHVHFTLDGSGAAELPAPKLDDWPEITWEVGEGVRRVNLDEVTPEAVREWQPGDTVLLSGKLLTGRDAAHKRMVDMLAKGESLPVDLKNRFIYYVGPVDPVGDEVVGPAGPTTATRMDKF…
assembly_data_contig_1	CDS	assembly_data_contig_1_182855+1431	182855	184285	+	Cardiolipin synthase, bacterial type ClsA		PLF_404432_00000497	PGF_10482116			atggcggacatgacctggctgatcggtatgctgctgttcgttacccatgttgcgggcattgtcacggcaatcgtggcactgatgtcgagccgtacctctcaaggcgctgtcgcctggatcgtcacgttgctcagcttcccctacattgccgtgcccattttctggactttcggtcggccgcggttctacggctatgtctccgcacgaggcgagcgcgataccgtgcttcgtcaggtcctgcagcgctatcgcccgcagaccgagccttatatctcacgcccggagaccgcaagcggccgcattcgtgcggtcgaggggctggcacggatgccgatgacccagggcaatcgggccgagctgctggtcgacggcgacgagactttcgaaagcctgttcgat…	MADMTWLIGMLLFVTHVAGIVTAIVALMSSRTSQGAVAWIVTLLSFPYIAVPIFWTFGRPRFYGYVSARGERDTVLRQVLQRYRPQTEPYISRPETASGRIRAVEGLARMPMTQGNRAELLVDGDETFESLFDGIDHAETYILVQFFIVRADEIGMAFKRKLIHQAERGINVYFLYDEIGSRGLSGGYLRDLEEAGVRVSAFNSSRGWRHRFQINFRNHRKIVVVDGREGWTGGLNVADEYLGRVERYGKWRDTHLKLQGPSVLALQEAFWEDWYWATGDILALGWKPQPVSGTSQHVAVVPSGPADGRETASLLVQHAIHGARHRLWVTSPYFVPDHGVQDALTLAALRGVDVRVLIPERPDHLLVFLSAFAFLPEMIRNGVKIYRYQPGFLHQKVLL…
assembly_data_contig_1	CDS	assembly_data_contig_1_184346+918	184346	185263	+	LysR-family transcriptional regulator PA5428		PLF_404432_00001072	PGF_00017904			ttgaatcttgaaaccaaatggctcgaagacttcgttgccctagccaatacgcgcagtttctcgggatccgcacgtcaacgacatgtcacgcaaccggctttcagccgtcggattcgctcgctggagcaggcgatcggggccactctggtggatcgctcgacgacaccggtcagcctgacaccggaaggccagctctttctggtcactgcgcgcaatatcgtcgagcagctcaacgatagcctggcccatgttcgcggcctggcaatggacaacgaggcgctggatatcgtcgccgcgcattcgctggccctggcattctatccgccctggatttcgcgcttgcagaagggggtcggtgaactgccgacgcgcctggtggcgatgaatgtgggcgatgcc…	MNLETKWLEDFVALANTRSFSGSARQRHVTQPAFSRRIRSLEQAIGATLVDRSTTPVSLTPEGQLFLVTARNIVEQLNDSLAHVRGLAMDNEALDIVAAHSLALAFYPPWISRLQKGVGELPTRLVAMNVGDAIHVLREGNCDLMLAYHDPYATMQLDAEIFPSFSIGQVKMLPVSVPDATGGPKFSFDGEGAIPFLSYTQGAFLGRSVRMLLKNEPGRMRLKTVYETAMAEGLKGMALQGVGLAWIPDFCIRDELANGKLVRAAGDNWDIPLEIRLYRCSLVHKPGVEKLWRRMMKLPSDFLRA
assembly_data_contig_1	CDS	assembly_data_contig_1_185426+987	185426	186412	+	Ribonuclease BN		PLF_404432_00002313	PGF_00048509			gtgacagccctccattccaacaccatctccttcttcaagtactggagcgcagtggttcgtgattccgtcaagctgtggctcgaccgcaacgctttcagctatgccggttcgctggcgttctatacgctcttttccttggcgccgacggtgatcattgcagtcagtgtggtcggattgtggttgggcgaagatgccgcccgcggggaaatcgtggctcggttgcagaataccctggggccttcggcggccaacgcgatcgaagatgccgtggcgcaatccagtatcgaggcttcgggcattctgcccaccatcatcggtttcgtgacgctattgattggcgcgaccacggttttcggtcagatgcagttctcgctcaataccatctggagcgtcgcgccc…	MTALHSNTISFFKYWSAVVRDSVKLWLDRNAFSYAGSLAFYTLFSLAPTVIIAVSVVGLWLGEDAARGEIVARLQNTLGPSAANAIEDAVAQSSIEASGILPTIIGFVTLLIGATTVFGQMQFSLNTIWSVAPNPDRNSVLLFAKKRLLSMAVVLAIGFVLMVSLVLGVILRVTFDYAGDWVPGSVFLLDMAQFALSIVVVTLFFATIFKVLPDVVLSYRDVLLGALVTAVLFIIGRNAIAAYLAHTATASTYGAAGSVVLVLLWVYYSSLILLFGAAFTRTHVLAKGGHVIPRNTAVVIRHEVITKENSSHDPSDDQSSGERASARR
assembly_data_contig_1	CDS	assembly_data_contig_1_186387+246	186387	186632	+	Acylphosphate phosphohydrolase (EC 3.6.1.7)		PLF_404432_00002534	PGF_10367439			gtgagcgggcgagtgcaaggcgttagctatcgtgagcatgtacgtcgccacgcggagcgctggggcatcaccggacatgcgatcaacctcgaggatggacgggtcgaagtggttgcctgcggtgaggctgtcgccatcgccgaactgatcgatcaattgtgggaaggttcaccagcggccgacgtgaccgacgtcgccgtggaagaagccacattcgcggcgccagcgagcttcaccacgggctga	MSGRVQGVSYREHVRRHAERWGITGHAINLEDGRVEVVACGEAVAIAELIDQLWEGSPAADVTDVAVEEATFAAPASFTTG
assembly_data_contig_1	CDS	assembly_data_contig_1_187646-957	187646	186690	-	Inosine-uridine preferring nucleoside hydrolase (EC 3.2.2.1)		PLF_404432_00000968	PGF_07076100			atgcccatacccatcattttcgataccgatcccggtgtcgatgacgcacaagccatcgccatcgcgctggctcaccccgagatcgagctgctggggctgacgacgactttcggcaacgtcacgatcgaggtcgcgacccacaatgcgctgctgctcgccgagctggccggccaatcgatcccggtcgcccagggcgcggcggggccgatggtcaagcgcaagaatccgccgccgggccacatccatggagacaatggcctgggcaatatcgcgctacccgaaatcacgacccaggcactgaaacagagcgccgcccagttcatcgtcgaccaggtcaatgcccgccctggcgaagtcgttctggtagccgtcgggccgttggggaatctcgccgccgcg…	MPIPIIFDTDPGVDDAQAIAIALAHPEIELLGLTTTFGNVTIEVATHNALLLAELAGQSIPVAQGAAGPMVKRKNPPPGHIHGDNGLGNIALPEITTQALKQSAAQFIVDQVNARPGEVVLVAVGPLGNLAAALQLDPSLVDKVKRVVVMGGSIREGGNVTPVAEANIFNDPHAAARVLQADWPLTLVGLDATHRCVLDPQSMARIVGAQGALGKVLDESYAFYRRFYQQALGIDGCCPHDSCALVWLLRPDLFSVERGYLSVVTDGLAEGQTVMAPEQREFVDTRWSQGTAAEVCLNANGPGVIDWIVETLTTYPSP
assembly_data_contig_1	CDS	assembly_data_contig_1_188674-945	188674	187730	-	Ribokinase (EC 2.7.1.15)		PLF_404432_00001471	PGF_02382389			atggcacacgaaacaccggcggtctacaacttcggctccatcaatatcgatcacgtctaccgggttccccatctggttcggcccggcgagacgctttccagcaccagtctgcatcaggtgctggggggcaagggcgccaatcagtcgttggcactggcacgtgccggcgggcgcgtcgtccattggggccgccttggcgaggccgaccgctgggcgctggccccgctcatcgaggcaggcgtcgaggtgaacgatgtcgaactggttgccggagccagcggtcatgcgctgattcaggtcgacgacgacgccgaaaatgcgatcatcctctaccccggcgccaatcacggcttcgaggagaatcgtctgggcgcgctggtcgacgccgccgaatccggc…	MAHETPAVYNFGSINIDHVYRVPHLVRPGETLSSTSLHQVLGGKGANQSLALARAGGRVVHWGRLGEADRWALAPLIEAGVEVNDVELVAGASGHALIQVDDDAENAIILYPGANHGFEENRLGALVDAAESGGWVLMQNECNAAERMLRLAAERELSIAFNPAPLSSDVTDLPLELCQILFLNRGEAAALVAQDEDTDADTLLAALATRLPDVEIVLTLGSEGVCHQYRNERVTLTAHRVEAVDTTAAGDTFIGYFMAARQRGDGIEQALRLATTASALCVQQAGAEPSIPVVAAVEEAMTTLPALTLERRSG
assembly_data_contig_1	CDS	assembly_data_contig_1_189618-933	189618	188686	-	D-3-phosphoglycerate dehydrogenase (EC 1.1.1.95)		PLF_404432_00000573	PGF_00012987			atgaaagccgttctcctggatgccgcctcactgggtgacgatgtcgatctcaccccgattcgcgccctcgtcgagaatctcgacgttcatcagctcacctcgcccgagcagacgcgggagcgcctgaccggtgccacgatcgccctgaccaacaaggtcgtcgtcgatgccgaaatgatcgatgcgctgccggagctgaagctgatctgcatactcgcgaccggcaccaacaatatcgacatggcagccgccgagcgacggggaatcgtcgtgcgcaatgtctctgcctacggcacggcgagcgttgcgcagcatactctgatgttgatgctggcgctggccgcccggctcccgctttatcagaacgaggtcaaggccggcgcctggcagcgcagcgat…	MKAVLLDAASLGDDVDLTPIRALVENLDVHQLTSPEQTRERLTGATIALTNKVVVDAEMIDALPELKLICILATGTNNIDMAAAERRGIVVRNVSAYGTASVAQHTLMLMLALAARLPLYQNEVKAGAWQRSDIFCLLDHRTLQLAGKHLVIVGSGVLGTAVARLGEAFGMRVTFSARPGKEANDSRPALATLLDTADVLSLHCPLTDETRGLIGSDALAAMKPDALLINCARGGIIDEAAALAALRDRRLGGLAVDSLPSEPPREGHALLDALAEPLNLIVTPHNAWITPEARQRVVELTADNLRDWLA
assembly_data_contig_1	CDS	assembly_data_contig_1_189989+276	189989	190264	+	hypothetical protein		PLF_404432_00001964	PGF_08225224			atgcccatctacgaatatgagtgcaaggcctgcggccatcgcctggaaaaactccagaagctcagcgcggcgccgctgaccgactgtccggcctgcgagcggtcggaactgtcccgcctggtgtcggcagccggattccggctggccgggggcggctggtacgaaaccgatttcaaatcgggcagcaagaagaatctcgtgggcgatagcgccagccccgcaccggcaggcgatagcggcagcaagtcgagcggcgacagcaaagcctcagcctga	MPIYEYECKACGHRLEKLQKLSAAPLTDCPACERSELSRLVSAAGFRLAGGGWYETDFKSGSKKNLVGDSASPAPAGDSGSKSSGDSKASA
assembly_data_contig_1	CDS	assembly_data_contig_1_190295+1782	190295	192076	+	Aspartyl-tRNA synthetase (EC 6.1.1.12) @ Aspartyl-tRNA(Asn) synthetase (EC 6.1.1.23)		PLF_404432_00000442	PGF_00982259			atgcgcagtcattattgcggccaattgaacgaatcattgatcgatcacgaagtcacgctatgcgggtgggtgcatcgccgccgcgaccatggcggtgtcattttcctcgatatgcgcgatcgagacggtgtcgctcaggtggtggtggatcccgataccgcagaagcgttcgccaatgccgaccgcgcgcgtagcgaatacgtgctgcgtatcgtcggccgtatccggctgcgcccggaaggcacccagaaccccaacatgcccaccggcatgatcgaagtgctggccaagcaggtcgatgtcctgaacaccgccgccacgccgcctttccagctcgacgagcatggcaaggtgggcgaggaagtccggctcaagtatcgctacatcgatctgcgccgt…	MRSHYCGQLNESLIDHEVTLCGWVHRRRDHGGVIFLDMRDRDGVAQVVVDPDTAEAFANADRARSEYVLRIVGRIRLRPEGTQNPNMPTGMIEVLAKQVDVLNTAATPPFQLDEHGKVGEEVRLKYRYIDLRRPEMIEKLRLRSRITHSVRAYLEEQGFLDIETPILTRATPEGARDYLVPSRTHDGHFFALPQSPQLFKQLLMVSGFDRYYQIAKCFRDEDLRADRQPEFTQIDIEASFIDEQEIMGTTEQMVRQLFQEVLDVALPTFPRMPYSEAMQRYGSDKPDLRIPLELVDVDDLMQSVDFKVFSGPAKAEDGRVAALKVSGGAKLSRKEIDDYTKFVGIYGAKGLAWIKVNERAKGLEGLQSPIVKFMEGIVEQLLDRVGAEDGDIIFFGADK…
assembly_data_contig_1	CDS	assembly_data_contig_1_192163+135	192163	192297	+	hypothetical protein						atgcccgacaatgtattcatcagtgccgatcggagcggttcatcggtatcggcagaagacgttcaccgatatcgattggagagaagcatggcgatgacgatttccggccgaagggtcgaggagttcagtacttga	MPDNVFISADRSGSSVSAEDVHRYRLERSMAMTISGRRVEEFST
assembly_data_contig_1	CDS	assembly_data_contig_1_192294+540	192294	192833	+	Crossover junction endodeoxyribonuclease RuvC (EC 3.1.22.4)		PLF_404432_00000548	PGF_00419702			ttgattctgctgggtatcgaccccggttcacgggtaaccggctacggcgtcatcgatgttgccgccaggccacgctatgtcgccagcggctgcattcgcatcgagggcgaggatctcgcccagaagctggcgcgggtctatgccggcgtcagcgagttgatcggcctctaccggccggcggagttcgccatcgagcgtgtgttcatggccaagaacgcggactccgcactcaagctgggccaggcccgcggcagtgccatcgtctgcgccgccaatcatggcctcccggtgcatgaatacgccgcgcgtcaggtcaagcaggccgtcacgggcaatggcggcgccgagaaagcccaggtccagcatatggtgatggcgctgttgtctctcgacgcgctc…	MILLGIDPGSRVTGYGVIDVAARPRYVASGCIRIEGEDLAQKLARVYAGVSELIGLYRPAEFAIERVFMAKNADSALKLGQARGSAIVCAANHGLPVHEYAARQVKQAVTGNGGAEKAQVQHMVMALLSLDALPPADAADALAIALTHGYARQGLLAVSPQRRGKTSRGGRWRDFRPGD
assembly_data_contig_1	CDS	assembly_data_contig_1_192931+603	192931	193533	+	Holliday junction ATP-dependent DNA helicase RuvA (EC 3.6.4.12)		PLF_404432_00000929	PGF_03189552			atgattggacgtttgcacggcacgctgctggagaaacatcccccctggatcgtcatcgatgtacatggtgtcggttatgagcttgaaacctcgatgaccacactggtctcgatgcccggcgtgggggaagaggtgcgactctacacgcatctcagcgtgcgggaagacgcccacctgctctatggtttcgcccgcgacgaagagcgacagctgttccgggcgctgatcaaggtcaatggagtcggtcccaagctggcactggccatcctgtcgggaatggataccgacgccttcattcactgcgtgatggaaggcgacagcaaggcattgaccaagttgcccggcgtcggcaagaagacggctgaccggctgatcgtcgaaatgcgcgatcgtttcccg…	MIGRLHGTLLEKHPPWIVIDVHGVGYELETSMTTLVSMPGVGEEVRLYTHLSVREDAHLLYGFARDEERQLFRALIKVNGVGPKLALAILSGMDTDAFIHCVMEGDSKALTKLPGVGKKTADRLIVEMRDRFPHWQESQASLLDGSTAAKPSSDPLADAEAALVTLGYKPTEASRMLSGLDKTLPTEALIKTALSRQLAG
assembly_data_contig_1	CDS	assembly_data_contig_1_193541+1068	193541	194608	+	Holliday junction ATP-dependent DNA helicase RuvB (EC 3.6.4.12)		PLF_404432_00000930	PGF_05049118			atgattgaacccgaccgtctgatcgcggcaccaccgcagcagggcgagcagcaggttgaccatgcgattcggccgcgccgactcgaggactacatcggtcaaccgcgagtgcgtgagcagctcgatattttcatctccgccgcgcgccagcggggcgacagtctcgatcacaccctggttttcggcccgcccgggctgggcaagaccacgctcgccaatatcatcgccgccgaaatggatgtcgacatcaagtcgacctccggcccggtgctggagcgtgccggcgatctggccgccatgctgaccaacctgcagccgggcgatgtgcttttcatcgacgagatccaccgcctctccgcggcggtggaggaagtgctctatccggcgatggaggatttc…	MIEPDRLIAAPPQQGEQQVDHAIRPRRLEDYIGQPRVREQLDIFISAARQRGDSLDHTLVFGPPGLGKTTLANIIAAEMDVDIKSTSGPVLERAGDLAAMLTNLQPGDVLFIDEIHRLSAAVEEVLYPAMEDFQLDIMIGDGPAARSIKLDLPRFTLVGATTRAGLLTSPLRDRFGIVQRLEFYAIDELTEIVTRSSRLLGVPADVAGAREIARRARGTPRIANRLLRRVRDFAEVKGDGKVSASVADQALNMLNVDSHGLDHMDRRLLLAMIEKFDGGPVGVDSLAAAISEERDTIEDVIEPYLIQQGFMMRTARGRIVTRSAYTHFGIVPHEHALGEPVSRVGISSDEDAGNA
assembly_data_contig_1	CDS	assembly_data_contig_1_194601+411	194601	195011	+	Tol-Pal system-associated acyl-CoA thioesterase		PLF_404432_00001673	PGF_00057032			atgcgtgaattcaccctgccggtgaaagtctacatcgaggataccgacgccggcggtatcgtgtactacgtcaactacttgaaattcatggaacgtgcacgtagtgaatggctcaatgcgctaggcttcggtcagcgcggactgatcgagcagggcgtgcaactggtcgtccattcactgaactgtcgctatgcacgtccggccagactcgacgatcgactggaggtaacagccagcgtcagtcgtgttgcggcctgttcgctgcaattcgaacaggccgttcggtacgacggggatacattatgcgaagcgacggtcgatattgcctgtgtcgacgcgcaacgcctgaaaccgatacgttggcccagcgaactacgctcggtcctgacgtccgacatt…	MREFTLPVKVYIEDTDAGGIVYYVNYLKFMERARSEWLNALGFGQRGLIEQGVQLVVHSLNCRYARPARLDDRLEVTASVSRVAACSLQFEQAVRYDGDTLCEATVDIACVDAQRLKPIRWPSELRSVLTSDIPSQ
assembly_data_contig_1	CDS	assembly_data_contig_1_195025+690	195025	195714	+	Tol-Pal system protein TolQ		PLF_404432_00001672	PGF_00648054			gtgaacgactccatgtccatcccccatctgatcatgaatgccagtctggtggtccagctggtcatgctcctgctgttggcggcttccatcgcttcctgggtcgtgatcttccagcgcagtttcgcgctgcgaagagccagaaaggcgcagaaggcgttcgacgagcgattctggtcaggtgtcgatctcaacgaactctaccgtgatgtcccggagaactacgaagcgcagggctcggagcatgtgttccgtgccggttttcgcgagttcaatcgcctgatgcccaagacgcgcagcagcgaagccgtgctcgacggcgtccagcgctcgcagcgtgtggcactgtcacgcgaggaagatagcctcaacgccaatctgacactgctggcgaccgtggca…	MNDSMSIPHLIMNASLVVQLVMLLLLAASIASWVVIFQRSFALRRARKAQKAFDERFWSGVDLNELYRDVPENYEAQGSEHVFRAGFREFNRLMPKTRSSEAVLDGVQRSQRVALSREEDSLNANLTLLATVASASPYIGLFGTVWGIMGSFQSLSMAQQATLSTVAPWIAEALVATAMGLFAAIPAVIFYNRLSSIASRLLGEYEDFAEEFHSILHRNLQGRGGNQAA
assembly_data_contig_1	CDS	assembly_data_contig_1_195729+456	195729	196184	+	Tol biopolymer transport system, TolR protein		PLF_404432_00001669	PGF_00057016			atgggtggaccctatagccgccatcatcggcgcaagccgatgggcgagatcaacgtcgtcccgttcatcgacgtcatgctggtactgctggtgatcttcatgatcaccgcgccaatgctgacccagggggtgcaggtcgatctgccccaggtcacgtcggagccgatcgacaccgaggagcaggaaccgatcatcgtctccgtggatagccagggcgagtactacatttcgctgggcgagcaggacaagccggtcacgttgcagaccgtcggcgaccaggtggtggcgattctcgaacgcaagcccaatacaccggtcatggtcagaggcgacaagaatgcctcgtatggccaggtcgtgacgttgatgagtacgctgcagatggcaggtgtggcgaat…	MGGPYSRHHRRKPMGEINVVPFIDVMLVLLVIFMITAPMLTQGVQVDLPQVTSEPIDTEEQEPIIVSVDSQGEYYISLGEQDKPVTLQTVGDQVVAILERKPNTPVMVRGDKNASYGQVVTLMSTLQMAGVANVGLISEPPQGESSSTGKG
assembly_data_contig_1	CDS	assembly_data_contig_1_196194+1224	196194	197417	+	hypothetical protein		PLF_404432_00003064	PGF_08225224			atggcgaagcgaaaccgccgtgtcggttacggcttgcccgtcgtcctggcgatcgccgttcacgtggtggcgctactaatgacgatgctgcgtctgccggacagcgaacccacgccaagctcttcgtctgtggtgcaggcgacactggtcagtgacgtgacggcgacggatcaggcccagtacgctcaggaagcgcgcgcgcgtactgcacagcgtcaggccgaagaggccgcccaggcggcggccgaacaggaggcgcaggaagcggcccggcaggcagccgagcagcaggcgcaggaagaagctcaggccgaggaagccgaacgacaggcggcagcggcacaggccgaagccgcggcccagcgtcgtcagcaggcagcagagcaggcagcggccgaa…	MAKRNRRVGYGLPVVLAIAVHVVALLMTMLRLPDSEPTPSSSSVVQATLVSDVTATDQAQYAQEARARTAQRQAEEAAQAAAEQEAQEAARQAAEQQAQEEAQAEEAERQAAAAQAEAAAQRRQQAAEQAAAERAETEKQQQAAEAKRQAEAKARAEAEKQRQAEEKAKAAAKAKAEAEKKRQAEEKAKAEAEAEKKRQAEEKATAEAKAKAEAEKKRQAEEKAKAEAKAKAEAEKKRQAEEKAKADAKAKAEAEKKRQAEEKAKAEAKAKAEAERKKAAEAAAKKAAAEALNNSIANEQERIANAQQAAQASNSFINLVKRAVEDRWHLPANADSGLVAQVRVRLGPSGELLTASITRSSGNPSFDRSATQAVEAAAPFRELQQLDAGLQRRFRDFNL…
assembly_data_contig_1	CDS	assembly_data_contig_1_197417+1326	197417	198742	+	Tol-Pal system beta propeller repeat protein TolB		PLF_404432_00001670	PGF_10535181			atgaaacgatggatgtctcaaggatggaaagccctggccagcggttggctgctagcgttgacggcattgatttgtctgacgactacggcccaggcacagaatctgaccatcgaaatcactcgcggtagcgatcaggcaacgccaatcgctgtcgtgccgttcgaattcagtggtcaaggcgggctgccgcaggacgtggcgcaaatcgtcagcgacgatctggagcatagcggccagttctcgccgttgagccgcagttctctcgtttcactgcccagcagcagtcaagacgtgttctacgacgactggaagcgtgtcgacgctcgctatctcgtggttggcaagatcgagccgcagggcgatcaatatcgcatccagtacgagctcatggacgttctc…	MKRWMSQGWKALASGWLLALTALICLTTTAQAQNLTIEITRGSDQATPIAVVPFEFSGQGGLPQDVAQIVSDDLEHSGQFSPLSRSSLVSLPSSSQDVFYDDWKRVDARYLVVGKIEPQGDQYRIQYELMDVLGGKRMLGETLTSSGGNLRASAHYISDQIFEAITGIRGAFSTRITYVSASGAGENARYALYVADADGYNAQQILSSDDPILSPAWSPDGQKIAYVSFESGNSAIYVQNASTGERVRLTSFPGINGAPAWSPDGRKLAMSLSKDGQPEIYVMNLAMRQVTRLTNNSAIETEPDWTPDGRSLIFTSDRSGAPQLYRMSANGGQAERVTFTGNYNSDGRFSPDGKTLFMVTRDDSGYHVAKQDMDTNRVTVLTDSQWDESPSVAPNGTMI…
assembly_data_contig_1	CDS	assembly_data_contig_1_198790+513	198790	199302	+	Tol-Pal system peptidoglycan-associated lipoprotein PAL		PLF_404432_00001671	PGF_00057028			atgcaaatcaagacctacgccaagacgttggcagtcgcgctttcactcgccgtagtggctggctgttccagcagtggcggtacccaggaaggggacatggatggcacctctggcagcatgtctggccagggtatgaccaccggccaaggcacttcgggctcccagatgggcgccggtgagcagatgcctagcgtcgacaccatctatttcgcattcgatagcgaagaaattcgccctgaattcgaatccgtactgcgcggtcacgctcagtacatgatggccaacccgaacaccaacgtgactctgcagggctatgccgacgagcgtggtactcgcgaatacaacctgggtctcggcgagcgccgtgcacaggctgtcgagcgttacctgaccgttcag…	MQIKTYAKTLAVALSLAVVAGCSSSGGTQEGDMDGTSGSMSGQGMTTGQGTSGSQMGAGEQMPSVDTIYFAFDSEEIRPEFESVLRGHAQYMMANPNTNVTLQGYADERGTREYNLGLGERRAQAVERYLTVQGVSPSQIQIVSYGEERPAVQGHTEEAYAKNRRVVFSY
assembly_data_contig_1	CDS	assembly_data_contig_1_199321+858	199321	200178	+	Cell division coordinator CpoB		PLF_404432_00000503	PGF_01066545			atgaaacacggtctgaaaagactgtgcggcgcgggagccctggtgctcccgctgtccgtatgggctcagcaaccagtcgtcgatgatcttaccggtcaatcgaatggcttctacagtcagacggaagctcgccagagcagcggggggacgctgacgattctcaatcagttgcaggacaatcagcagcagatccagcagcttcgcggtcaggtcgaagaactgcgttatcagttggaacagctcaagcgccagacccagcaacagtacctggacctcgatgaccgtatttccggcgggggaatgggggcaggcgataacgataccggcagtggttcgaacggcgccggtctcgacggcggcagcgtcgacagcgctagcgcaaacgatgtcgcgggcagt…	MKHGLKRLCGAGALVLPLSVWAQQPVVDDLTGQSNGFYSQTEARQSSGGTLTILNQLQDNQQQIQQLRGQVEELRYQLEQLKRQTQQQYLDLDDRISGGGMGAGDNDTGSGSNGAGLDGGSVDSASANDVAGSPASADDGAAGAAAEDRSSSQPSASSGGGDGREAYQSAFQLVQSRQFASAIDAFQGFIRDYPQSSLLPNAHYWLGELYSAQSQLDQAADAFGTVISDYPQSNKMPDALYKLGLLKARQGDTDGSRQLLERVRGDYPDSNAAQMAGDFLNQMGG
assembly_data_contig_1	CDS	assembly_data_contig_1_200226+759	200226	200984	+	Putative oxidoreductase		PLF_404432_00001420	PGF_03871537			atgacgtgccatatcgattaccaggcgcctgacggactgctcgacgggaagatcgtgctgatctccggtgccagtgccggcatcggtcgggccgcggccatgagctacgcgcgtcatggggctacggtcattctgctgggccgcagcgtcagtcgtctcgaaggggtttacgacgccatcgaggcgatgggtgcgccacaaccggccatatttccgctcaacctggagagtgcgacctcgcaggattatcgggcggtcgcggcgaagctggaaaaggagttcggccgtctcgatggcctgctccacaatgcgagcattctcggggagagggtagcggtcgaggcctacgacccggaactctgggcgaaggtgatgcaggtcaacttcaccgccacgctg…	MTCHIDYQAPDGLLDGKIVLISGASAGIGRAAAMSYARHGATVILLGRSVSRLEGVYDAIEAMGAPQPAIFPLNLESATSQDYRAVAAKLEKEFGRLDGLLHNASILGERVAVEAYDPELWAKVMQVNFTATLGLTQVLLPLLERSASASVIFTSSSVGRRGRANWGAYSTSKFATEGLMQILADEHQGSAIRFNSLNPGATRTAMRQSAYPDEDPRVLRTPEEIMPTYLWLMGPDSETVSGQAFDAQPPKR
assembly_data_contig_1	CDS	assembly_data_contig_1_201694-678	201694	201017	-	Similar to phosphoglycolate phosphatase, clustered with ubiquinone biosynthesis SAM-dependent O-methyltransferase		PLF_404432_00001580	PGF_00052676			atgagatcgagcgtcttgccccaagccctgctgttcgatctcgacggcaccttgatcgatacggcacccgacctggccgaagccaccaatcgcctccgcgaacatcatggcctggcgcggttgccctacgaggtgattcgcgcccaggtttccaacggcggtagcgcgctggtgacacttgccctcgaactcgccagtgatcacccggagcatgcagtggcccgccaacatttgctcgagcgttacgcggaagtcgttgccgacagtagccgcgtctacccggggctggaagccgccatcgagcgctgggaagccgggaagcgcggctggggcatcgtgaccaacaagcccaggctgtacgccgagccgctggtggaggcactcggactgcagccgggc…	MRSSVLPQALLFDLDGTLIDTAPDLAEATNRLREHHGLARLPYEVIRAQVSNGGSALVTLALELASDHPEHAVARQHLLERYAEVVADSSRVYPGLEAAIERWEAGKRGWGIVTNKPRLYAEPLVEALGLQPGVLVCADDLPVRKPDPEPLLFAARQLGVDAGKCWYVGDHRRDMEAADRAGMTAVAVRYGYIPDDENIDDWPAARWFDTSESLAGTLLASLAER
assembly_data_contig_1	CDS	assembly_data_contig_1_202470-780	202470	201691	-	3-demethylubiquinol 3-O-methyltransferase (EC 2.1.1.64) @ 2-polyprenyl-6-hydroxyphenyl methylase (EC 2.1.1.222)		PLF_404432_00000260	PGF_00417755			atgacaccatcatctgataacgccgcgcttcacgacaacgtcgcactccatggcaacgtggaccatgccgagatcgccaagttcgatgcgctggccagtcgctggtgggaccgtgagggcgaattcaaacctctgcacgatatcaacccgctgcgtcttggcttcatcgaatcgcacgtttcgctggccgaaaagcgtgttctcgacgtgggctgcggtggcggcattctcagcgaagccatggccatgcgtggcgctcgggtcaccgggatcgacctgggggaagcgccgctgtcggtcgccaaactgcatcagatggagagcggcgtggaagtcgactaccgtcatatcagcgtggaggcgatggctgctgagcatgccggggaattcgatgtcgtg…	MTPSSDNAALHDNVALHGNVDHAEIAKFDALASRWWDREGEFKPLHDINPLRLGFIESHVSLAEKRVLDVGCGGGILSEAMAMRGARVTGIDLGEAPLSVAKLHQMESGVEVDYRHISVEAMAAEHAGEFDVVTCLEMLEHVPDPGSVIEACARLVKPGGHLFFSTINRNPKAYAFAILGAEYVLGLLPRGTHEYRKFIRPSELSSWCRQHGLRLQNQTGLTYNPVSRRYRLTANDVSVNYMVHVRPEWTGEERSGNGK
assembly_data_contig_1	CDS	assembly_data_contig_1_202759+888	202759	203646	+	UTP--glucose-1-phosphate uridylyltransferase (EC 2.7.7.9)		PLF_404432_00001818	PGF_00064393			atgattcgcaaggccgtactgcccgtcgccggattcggcacacgttgtctgcccgcctccaaggcgattcccaaggagatgatcacgatcgtcgacaagccggtgatccagtatgtcgtctccgaggcggtaaaggcaggcatcaaggaaatcgtgctggtgacgcactcttcgaagagcgccatcgaaaaccatttcgacaagcatttcgagctcgagacacagctggaagccaagggcaaggacgaactcctcgaagaacttcgcaacatcattccggacgacgtcaatatcatcagcgtgcgccaacccgaggcgctcggtctgggtcatgccatcctctgtgcacgcccggtcattggcaacgacccgttcgcggtgctgttgccggatgtcgtc…	MIRKAVLPVAGFGTRCLPASKAIPKEMITIVDKPVIQYVVSEAVKAGIKEIVLVTHSSKSAIENHFDKHFELETQLEAKGKDELLEELRNIIPDDVNIISVRQPEALGLGHAILCARPVIGNDPFAVLLPDVVIDDDGMDSNDLTGMIKAYDETGKAQIMVETVPKELTYKYGIVALEGDEPAAGESAPLTGMVEKPKVEEAPSTLAVIGRYLLPGEIFPILAETPPGAGNEIQLTDAIETLRKNSGAAAYRMQGQTYDCGSQLGYLEATLALGRKHPTLGEGFRQLIKQYAAED
assembly_data_contig_1	CDS	assembly_data_contig_1_203651+1281	203651	204931	+	UDP-glucose 6-dehydrogenase (EC 1.1.1.22)		PLF_404432_00001805	PGF_10410292			atgcgggtggtcgtacatggtagcgaactggccgcggcgactgccgcagccgcattatgctcggtcgggcatcaggttacctggatgccgcatgccgatttcccctgggaaagtctggccaatgccgactgggtgatcagcgagccgggactaaaggatcagattctggcaggccagaattccggtcaattggtgatcgtcgaagaagtgcccgccgataccgacgcggacgttcactggctggccctgtcgccggatcagcgtgaagccgccgagagttacgtcaggcaggtgccggggcgtcagagcacgcccttggtcgtcgtcaacaattccaccttccccgtagggcagacggagaagctcgaggcactgctggggcactccgggcaggtagcc…	MRVVVHGSELAAATAAAALCSVGHQVTWMPHADFPWESLANADWVISEPGLKDQILAGQNSGQLVIVEEVPADTDADVHWLALSPDQREAAESYVRQVPGRQSTPLVVVNNSTFPVGQTEKLEALLGHSGQVAVALPDRIEEGRAWETFTRPAHWLLGSEEEWGTQQIRELLRAFNRRHEVFQLMPRRAAELTKLAINGMLATRISFMNELAGLADSLGVDVEYVRQGMGADTRIGFEYLYPGCGFGGPNFSRDLMRLADVQHSTGRESHLLEHVLDINESKKETLFRKLWNHFKGELEGRTVTIWGAAFKPGTARIDHAPVLTLLEALWAQGVTVKVHDPAALHALGQLYPDHPQLTLCEGDFYSACEGADALMLVTEWKCYWNPDWRRLLQALNTPL…
assembly_data_contig_1	CDS	assembly_data_contig_1_205522-516	205522	205007	-	hypothetical protein		PLF_404432_00006972	PGF_10676015			gtgtccagagcccaggtcgatctgctctatagccatcatcatcgccgtcacatcgacgccctcaatgcgcgacagtcgcccgatgacgatctctccctggccgcactggcgaacacggatgacggaaccgtgcgccatcatgcccaggaggcctggaacctggtgttcttctggcatggactgagcgcgcgtagcgtggaagtgcccggcgcactggcccggcggatcgatgccgcctttggcggcatgggggcgctgcaatatcggtggcgagcccagatcgatgccagcgaggccgggtggtcctggctggtgatcgatgctgagaatctgttgcaactgacgacatcggcgccggggcgattccccgtcggaacgatcccgttactggcgatcacg…	MSRAQVDLLYSHHHRRHIDALNARQSPDDDLSLAALANTDDGTVRHHAQEAWNLVFFWHGLSARSVEVPGALARRIDAAFGGMGALQYRWRAQIDASEAGWSWLVIDAENLLQLTTSAPGRFPVGTIPLLAITLAEDAYRIDHRGRRGEYFDALWPHLNWEYAQLNSEVTE
assembly_data_contig_1	CDS	assembly_data_contig_1_205959+1026	205959	206984	+	hypothetical protein		PLF_404432_00008505	PGF_09869289			atgccatcacaatccgacgagcatcgcgcccccccgaccatcgtgcccgatcgcagcgacatgacgacaccccgaacgggtgcgcgccattaccagggatctcccgggcggcgcccgcccaaagtgtggccattatggtgtttcattctgctgttgatcgccggggcgggggcaggaggctggcaactctggcagaggctgcaggcgcaggatgcccagatcgccaagctcaatcagcgcctggatgcgactggttcgacattggacgcttccggggaaagtctgcgttcggagttcgatcgcttgcgcgatcagttcgaggcgacccgagcggcagtaggcagtctggaaacccgggtagcgaagtctcgagaggatgaccagaccgcacagcaactc…	MPSQSDEHRAPPTIVPDRSDMTTPRTGARHYQGSPGRRPPKVWPLWCFILLLIAGAGAGGWQLWQRLQAQDAQIAKLNQRLDATGSTLDASGESLRSEFDRLRDQFEATRAAVGSLETRVAKSREDDQTAQQLESLQHTDQELRDLIATLQSSFTALESTGENERGALSARLTTLEGGQQQQDERITALNDALDRLEQTGQERSDQFVDSLDTLRQDQQALSKQLEEIEGSDTQATLTDLQSTLTTLEKRVDTLSQQETPSTDELEQIRSSLTELRQGQTALNASLESLQSRVDDLPAGVSASQIRELKERLGSLEASRAQLTRRVASLITNVSDLQRGGG
assembly_data_contig_1	CDS	assembly_data_contig_1_206989+1842	206989	208830	+	Outer membrane component of TAM transport system		PLF_404432_00001252	PGF_07516252			atgtttcaagccaaggtcctagggatgggactgatctgcctcgggctgcctgtcgcggggcacgtctgggcactggacgtcaccgtgcacggattgagcggggcgcctgcggacaatgtcgtcaacattctttccgagctcgaggccgacagccaatccactcgcgaacgcctggatggcgtggtgagaaaccgggccgagcaggccctccaggcatttggctactacaatgccgaactcgccactcgctatcccgatgaagacaacgagcgcgtcgtcatcgatatcgagccgggcgagcgtaccgaaatcacgcaggtcgacgtgtcactcgagggcgatgccaaagacgatgcggcgttcgaaagcgcgatgcagtcgaacccgctcaaggtcggc…	MFQAKVLGMGLICLGLPVAGHVWALDVTVHGLSGAPADNVVNILSELEADSQSTRERLDGVVRNRAEQALQAFGYYNAELATRYPDEDNERVVIDIEPGERTEITQVDVSLEGDAKDDAAFESAMQSNPLKVGDPLLHSRYDGFKGRLSTLALERGYFNSRFRQQRIEVRPWENSARIFLDFDSGQRYRFGHVHFRGSQIQQHRLKNMVPFEPGEPYLAGDLATLNQNLGQTNWFSGVAVRPRVNEEALPAAPSQWWREATGRDTTADPDSVLGGPGLNVAREITDSRPTVVPVDVELTPADRHQFEVGVGYATDVGPRTQFSWTIPWLNRYGHSLTNSLYLSAPEQRFSGEYTIPLENPLRDSYRFRYGLKNIDNEDTKSFESSVQMARHWEFSNGWA…
assembly_data_contig_1	CDS	assembly_data_contig_1_208794+4167	208794	212960	+	Inner membrane component of TAM transport system		PLF_404432_00000954	PGF_07075529			ttggcgtctccatttctccatcggaccggaattctgattcggctgctgctgttcctggtcctgtggctgctgggcctgattctgacactcgccgggctgggtctgtcgccctggggcagccagtggcttttcgagcaggcccagtcgcgcggctgggtcgaggcgcagcgtttcgagggtgcaccgctcgatgaactgaccatcgaggggctacgcctgtccgccgggacgctggatctcgccgtggacagtttccaccttgcctgggccgacgactgcctgctcaggggccgcgtgtgtctcgatgatctgagcatcaccggcgcccgcattcggctgggcgagagcgattcccagcctccgccgacgcccgcagaggaagagggcggcggcatgccg…	MASPFLHRTGILIRLLLFLVLWLLGLILTLAGLGLSPWGSQWLFEQAQSRGWVEAQRFEGAPLDELTIEGLRLSAGTLDLAVDSFHLAWADDCLLRGRVCLDDLSITGARIRLGESDSQPPPTPAEEEGGGMPSIAVPLPIEIRQVRLDDVGIRLADGTDIHWQHFQTGAEMSGNHLKLLPTTLERTRIALPDTPGRTLAAPDLGSGVLSPDAIDVSVAINTPADEGGAKTSAPLTDSAALAAVPDDPVAIALTPLTLAAAANVADGDAGQSDARVQSIEQSLREIRDRLPDIQLPLEVEIPDLTISDLRLEGPNPQRLDRLALSASAVDRRVEIHRLVVEAPDGHAELTASAELQGDVPLSLSLQGRVTRAPVYGQTMTLDAKGTLDDLDIQLRTAGN…
assembly_data_contig_1	CDS	assembly_data_contig_1_213041+639	213041	213679	+	Peptide-methionine (S)-S-oxide reductase MsrA (EC 1.8.4.11)		PLF_404432_00001295	PGF_05083865			atgtttaaacgacgttccgaatcgctaccgactgcggagacagcactcccggggcgcgatatgcccattcagatcagcggtgaacacctgatcaatggcgctgcgatgcaaccgcctttcccggccggcaccgagcagatcgtattggggctggggtgcttctggggggcggagcggctgttctgggagcaggatggcgtcgtcgtcactgccgtgggctatgccggcggcatcacgccgaatccgacctatgaagagacctgtaccggcaggacgggccacgccgaagtcgtgctggtcgtctacgatccggcccgtgtcacgctcgagtcgctgctgggtaccttctgggaagcccatgatccgacccagggaatgcggcaaggcaacgacctgggc…	MFKRRSESLPTAETALPGRDMPIQISGEHLINGAAMQPPFPAGTEQIVLGLGCFWGAERLFWEQDGVVVTAVGYAGGITPNPTYEETCTGRTGHAEVVLVVYDPARVTLESLLGTFWEAHDPTQGMRQGNDLGTQYRSTIYTTSEKQQAVAERSRDEYQAALQAQGLGEITTEIRPLDTFYYAEEYHQQYLAKNPNGYCGLKGTGVTCPLPA
assembly_data_contig_1	CDS	assembly_data_contig_1_214767-1029	214767	213739	-	Hydrolase, alpha/beta fold family		PLF_404432_00002692	PGF_06574151			atggcaagcacgatcgtatcggctgattttcgcgcgccgccggggctgcgcaacgcgcacgtccagacactgctcccgcgactgctgcccggcggctttctggcgaaagacaccgaggtcgtgaacctgccggatggcgatttcgtggagctggcctgggcccgcccggccccgccgcgcgccgacgcaccgatcttcctgctattccatggtctggaaggttccttcgattcgccctacgcccgcgagctgctccatgccgcggcgcgaatgggatggcgtgccgtgctgatgcattttcgtggctgcggacaaacgccgaaccggttgccgcgagcctatcattcgggagataccgccgatgcctactgggtcatcggtcagctggcacagcgttat…	MASTIVSADFRAPPGLRNAHVQTLLPRLLPGGFLAKDTEVVNLPDGDFVELAWARPAPPRADAPIFLLFHGLEGSFDSPYARELLHAAARMGWRAVLMHFRGCGQTPNRLPRAYHSGDTADAYWVIGQLAQRYPEALMVAAGVSLGANMLLKLVAEQGGDGLPLEGAIAINAPLDLAASADTLNHGFSRLYQRYLLRQLKRKVLTRLRTTPLPLTISAQQIRQLNSFWAYDNDVTAPLHGFRSASDYYRRASAGPLLGEIELPTLILHANDDPFMPPDLFARLPAPSPSVRVEIARHGGHVGYVERRGGRLGSWLTRRIEAQLQQWAPRKLSQTAPSPLLDH
assembly_data_contig_1	CDS	assembly_data_contig_1_216113-1338	216113	214776	-	hypothetical protein		PLF_404432_00002922	PGF_00705804			atgatttctagcaacgataccgtcgcaacgcttcaacgcgcccacctggaacgcctccagtcggcttacgccgatattctcgctgcccaacggttcgatgccgttctgatctacagcggccatgccggcgtccactttgccgatgatcaggaagcctccttcaagagctacggtcatttcgtccactggaccggggccagccatcatcagcacgactggctgctgattcagccgggtagttcgccccgctggtactactacgcgccggccgatttctggcacctggccacgccagcgccgacgggcgtattggcggaagtcatgacgctacagccactgcgcgataccggctggccgccggaaagcgatatggctgcccgtcgcctggccgtgatcggt…	MISSNDTVATLQRAHLERLQSAYADILAAQRFDAVLIYSGHAGVHFADDQEASFKSYGHFVHWTGASHHQHDWLLIQPGSSPRWYYYAPADFWHLATPAPTGVLAEVMTLQPLRDTGWPPESDMAARRLAVIGNLEASSLPAGAELNPPALLAALDELRMYKDDYERHCLFVANQWALKGHDAARNAFAAGASELDIQLAYLAATRQRESQVPYQNIIGIDHHAGTLHYQHYDVEAPGTPKSLLVDAGHSHAGYAADITRTWASVHADPLFERLIQGVTDYQKRLISRLAPGLDFVELHREMHRHLAELLVETRLISTSAEAAVESGLTRAFCPHGLGHSLGIQVHDVGGRQRDEQGTPLPPPPEDPALRLTRTLDVGMVVTIEPGLYVIPMLLAPFRQ…
assembly_data_contig_1	CDS	assembly_data_contig_1_217046-909	217046	216138	-	Transcriptional regulator, LysR family		PLF_404432_00001724	PGF_00677710			atggaactacgttggctggaggacttcattgtcctggccgaaacgcgtcatttttctcgtgccgccgatcaacagaacgtcacccaaccgaccttttcgcggcgcatcaaactgctcgaggagtcgatgggcgccacgctgatcaaccgtcagacactgccgctcagtctgaccccggccggcgaggagttcctcattctgtgcaagcagattaccgagcgggtgcgggtcacgcgggaacgattgcagaacctcgcccgggaggactcgcgtcgcgtcaagctggcggcgccccagagcctggtgacccacttcgtcccttcatggctggaaacgaatgccatccagtcgcaggtcgaaccctatctgcgtgccacgagctggctggtcggagagtat…	MELRWLEDFIVLAETRHFSRAADQQNVTQPTFSRRIKLLEESMGATLINRQTLPLSLTPAGEEFLILCKQITERVRVTRERLQNLAREDSRRVKLAAPQSLVTHFVPSWLETNAIQSQVEPYLRATSWLVGEYFQALERGEVDLALCYWPEGRTALDIDLSGVRYLEIGEERLIPVCLADADGQPRFALPGHKREPVPHIAYHPSGLIAAALQAHWGRSRQEVHLSTLNENVQTSNIRELVQQGYGLGWLPWRTVRHLLETGELTRAGDQRWDVPLSLRLYFRQDSRHPTLPGLLTRLAAAR
assembly_data_contig_1	CDS	assembly_data_contig_1_218234-1059	218234	217176	-	Oligopeptide ABC transporter, ATP-binding protein OppF (TC 3.A.1.5.1)		PLF_404432_00001235	PGF_07131324			atgaaccccaccgattcgctgcagacgctgggacgtgcggccgatgcgcccgctccgctggtccgggttcgtggcttgcacaaacgctttgcgctgcatccggaacgcctgctgccgtggcggttcgacaagcgtcggcgcgcctggcgccgtcagaggattcatgcggtcaatggcgtcgacctggatatccagcgcggcgatgcactctgcgtggtgggcgaatcgggatgtggcaaatcgaccctggcacgcttgatcatgggcttgctgacggccagcgacggggaagtaagttacgacggccagcgagtcgaccgtctcgacgcgaagcagtggcgcccttttcgtcggcgcatgcagatgatcttccagaaccctcattcgtcgctgaatccg…	MNPTDSLQTLGRAADAPAPLVRVRGLHKRFALHPERLLPWRFDKRRRAWRRQRIHAVNGVDLDIQRGDALCVVGESGCGKSTLARLIMGLLTASDGEVSYDGQRVDRLDAKQWRPFRRRMQMIFQNPHSSLNPRLTMRQTLEEPIRFHHPDWPRSKIRHRADALMADVGIDIGWGERFAHELSGGQRQRIAIARALSVEPEFIVADEPVSALDVSVQAQIMNLLMDAQAERRLTYLFITHDLAVVEHFATQVAVMYRGTICELADADTLFAQPRHPYTRALLAASPRLEDSDTEPLRLSDEDPPPIETPSGCVFRERCPHVNARCQRETPAALVTRDGHRVACHAVEEGRIP
assembly_data_contig_1	CDS	assembly_data_contig_1_219247-1017	219247	218231	-	ABC transporter, ATP-binding protein (cluster 5, nickel/peptides/opines)		PLF_404432_00000308	PGF_08284191			atggcgctgctggaggtcgatcacctcgatatccgtttcccgctgcggcacgacgagatccgcgcggtgcgtgacgtgagtttcgcgctcgaacgtggcgagcggctgggtatcgttggcgagtccggcgccggcaagtcggtgctcgctttcagcctgctgaaactgctttcccggccgggatacatcgccggcggtcgcgttcggttcgaaggacgcgaactgacgacgctttcggatcgccaactgcgcaggattcggggcaaccgcgtggcgatgatattccaggatccgctgacgacgctcaatccggccctgaccatcggccggcagatgatcgagagtctcaaggcccaccgccggatctccgagcgccgcgcacgggccatcgcgctgcac…	MALLEVDHLDIRFPLRHDEIRAVRDVSFALERGERLGIVGESGAGKSVLAFSLLKLLSRPGYIAGGRVRFEGRELTTLSDRQLRRIRGNRVAMIFQDPLTTLNPALTIGRQMIESLKAHRRISERRARAIALHKLRQVQVSSPEQRFEQYPHQLSGGLCQRVVIAIALLLDPDIIIADEPTTALDVTIQAEIIALLTQLCDKHNVGLIVISHDLGVIGQLTQRLLVMYAGRVVEQGPTREIINDAQHPYTQGLINALPQMTLPRQRLAQIPGNMPSLARVPDGCAFHPRCRYRFTPQGRLRQACVERVPEAVSSGGSQVACHWVRELITTVPIEEEAI
assembly_data_contig_1	CDS	assembly_data_contig_1_220193-942	220193	219252	-	Dipeptide ABC transporter, permease protein DppC (TC 3.A.1.5.2)		PLF_404432_00000664	PGF_05847461			atgagtcccgaagctcgttcctcggcaaccgtctggcgtcgcttccgcggctcctatttcctataccggttgcaacgcaaccgccgcgcccaggtctgtttgacactcttcgtgctgatcatggcaagtgttcttctcacgccctggatcgcgcccagcaatccctacgatctcgcgcagatcaacctgctggattccggactgccacccttctggatcgcaggcagtgaacctgcccatctactgggcaccgacgtgcagggccgggatctgctctcgagtatgctttacggcgcgcgcgtgtcgattgcgatcggcttcggcgcggtgctgctgcaatccgtgctgggtacggcgctggggctgctcgcaggttaccggggaggcttcgtcgatgcg…	MSPEARSSATVWRRFRGSYFLYRLQRNRRAQVCLTLFVLIMASVLLTPWIAPSNPYDLAQINLLDSGLPPFWIAGSEPAHLLGTDVQGRDLLSSMLYGARVSIAIGFGAVLLQSVLGTALGLLAGYRGGFVDALLMRLADIQLSFSTLMMAIIIGAVVKAAFGGAFYGDYGVVILILIIGLSEWPQYARTVRASVLAEKQKDYVDAARVLGFSSYRIMWRHLLPNTLTPIFVLSTIQVANAIMAEAALSFLGLGMPETEPSLGSLIKSGFDYLQSGSWWITLLPGLFLVTLVLVINLLGDWLRDTMNPRLHKG
assembly_data_contig_1	CDS	assembly_data_contig_1_221236-1047	221236	220190	-	ABC transporter, permease protein 1 (cluster 5, nickel/peptides/opines)		PLF_404432_00000326	PGF_07935890			atgatcccgtttctgattcggcggctgtgccaggcggttctggtgatgttcatcatcagcgtgatcggcttcgcgatccagagtggactgggagatcccgtccagcagatgctcgggccagcggctaccgaggcagaagccacggcactgcgtcactcgctcggtctggatgccccgctgtgggcgcaatatctggatttcgcgaacgacgccttgcacctggatttcggccgctcctacttctttcacgagcctgcgctcagcgtgattgcccgctatctgccggcgaccctcgagctggtggtggccagtgccgtactgacgcttctgctatcggtgccgatgggcgttttctgcgcgattcggccacgcagctggttgtcgcagatcctgatggga…	MIPFLIRRLCQAVLVMFIISVIGFAIQSGLGDPVQQMLGPAATEAEATALRHSLGLDAPLWAQYLDFANDALHLDFGRSYFFHEPALSVIARYLPATLELVVASAVLTLLLSVPMGVFCAIRPRSWLSQILMGLSVIGISVPVFLTAMVLIQVFSIGIQVTLFPADTGWGHWLNQLFSIEGGMPAYGRGNPVHVLGVWYTNFASLQGILYLLLPALSLALVMLPLFVRLIHAEMLEVVESDYVKYARARGLRPSRIYFLHALKNTLLPVVTLGGVQIGTLVAYTLLTETVFQWPGAGLMFLDAIERADMPLIVAYLMVVGLLFVVINTLVDLLYRLLNPRITLSGRAA
assembly_data_contig_1	CDS	assembly_data_contig_1_222822-1590	222822	221233	-	Dipeptide ABC transporter, substrate-binding protein DppA (TC 3.A.1.5.2)		PLF_404432_00002192	PGF_10421966			atgcgtctcacgacgattctgcttggcttgctgatgggaagcctgtctctgttgccattgacctgcgcagccatggcggacgataagagcaccctgctcagagtggcctatgacaccgacccggtgtcgctggatattcacgaacagcttgccatcggcatgctccagctctcccatctggccttcgacccgctggttcgctggaaccggaatcttcagctcgaaccccggctggccaccgattgggaacgactcgacgatacgaccatgcggctacacctgcggcacggcgtcacctttcatagcggtaacgctttcacggccaaggatgtcgtatggacggtgcagcgtctcaagcggagcccggatttccgcgccattttcgctcccgtcgaacgc…	MRLTTILLGLLMGSLSLLPLTCAAMADDKSTLLRVAYDTDPVSLDIHEQLAIGMLQLSHLAFDPLVRWNRNLQLEPRLATDWERLDDTTMRLHLRHGVTFHSGNAFTAKDVVWTVQRLKRSPDFRAIFAPVERVEAVDDFTVDLRTRQPYPLLLNLATYIFPMDSQFYTGTSAKGQDKSEIVKNGNSFASNHLSGTGPFEIVSRQPGTRIEFKRFPKYWDDDSPGNVDRLVMTPIAESATRVAALLAGDVDFISPVPFSAVQRLRHADGVKLVTMPGTRITMLQLNEQRVPAFRDARVRRAFAYAVNQTAIAERLLKGFATPAAQMSPKGYAGHVSTLMPRYDLARARELMRDAGYGDGFSVTLMAPNNRYVNDAQTAQVALAIAAMLAKINVTVEFET…
assembly_data_contig_1	CDS	assembly_data_contig_1_223709-645	223709	223065	-	Carbonic anhydrase, beta class (EC 4.2.1.1)		PLF_404432_00000490	PGF_00416525			atgagcgatatccagactcttctcgaacagaatcggcgctgggccgacggtgtgcagcagcgtgctccaaacttctttgcggagctttcccagcagcagaatcccgactatctctggatcggatgctcggatagtcgcgtacctgccaaccagatcgtcgacctgccaccaggtgaagttttcgttcaccgtaacgttgccaatctgatctaccacaacgacatgaatgcattgtcggtcgttcagttcgccgtcgacgtgctcaaggtcaagcacatcatggtggtcgggcactacggctgtggtggggtcagggccgcaatcactggcggggagcacggtatcgtcgactactggctcaatagcatcagcgagctctatcagcagcatcggccgaca…	MSDIQTLLEQNRRWADGVQQRAPNFFAELSQQQNPDYLWIGCSDSRVPANQIVDLPPGEVFVHRNVANLIYHNDMNALSVVQFAVDVLKVKHIMVVGHYGCGGVRAAITGGEHGIVDYWLNSISELYQQHRPTLESLPLDEQVDRMCEHNVRLQVANLCRTKIIQRAWEREQPLSVHGWVYGLTDGRVNDLGCTVSRADQMGSIRIQPTFSAQE
assembly_data_contig_1	CDS	assembly_data_contig_1_223932+1362	223932	225293	+	Glutathione reductase (EC 1.8.1.7)		PLF_404432_00000871	PGF_08199696			gtggcgaattacgattacgatcttttcgtgataggagccggttccggtggtgtacgtgccgcacggacggctgcagcaacgggcgtcaaagtggccgttgccgaagatcgctatctgggcggtacctgtgtcaacgtcggctgcgtgccgaagaagctgtactcctacgcggcacattttcacgacgccttcgaagacagcagcggtttcggctggacgataccgcaggcgccgaaattcgattgggccacgcttcgtgacaacaagatcgaagagatcaagcgtctcaacggcatctacaaccgcctgctcgaaggggccggcgtcacgctgatcaatggccgggccaaggtcgtcgatgcccacgcggtcgaggtcaatggcgagctcatcaccgcg…	MANYDYDLFVIGAGSGGVRAARTAAATGVKVAVAEDRYLGGTCVNVGCVPKKLYSYAAHFHDAFEDSSGFGWTIPQAPKFDWATLRDNKIEEIKRLNGIYNRLLEGAGVTLINGRAKVVDAHAVEVNGELITAEKILVAVGGWPWTPQFEGSEYTVNSNQVFDLDDFPKRFLVLGGGYIAVEFASIFNGLGADTHLVYRGALFLRGFDHEVREFTRDEMAKKGVNLHFEANIERIRKVEGGLEVTLTNGEQLEVDAVLAATGRRPHLEGLGLDSLGVELNTDGTLKVNERYESSVPSILALGDVTGGPELTPVALAEAMHLVQHHYGDKTPGPLDYQNIATAVFCHPNIGTVGLSEEEARERFGAVRIYSADFRPMKHTLSGSDERCLMKLVVDDASDR…
assembly_data_contig_1	CDS	assembly_data_contig_1_225421+126	225421	225546	+	hypothetical protein						atgcgagcatcgagcctcaaagacttcgcctatttcctccaatacatcttcctccaatatatcgccagccttcgtctagactggaatttccggatgctcatccagcatataaatattcattattga	MRASSLKDFAYFLQYIFLQYIASLRLDWNFRMLIQHINIHY
assembly_data_contig_1	CDS	assembly_data_contig_1_225627+594	225627	226220	+	L-2,4-diaminobutyric acid acetyltransferase (EC 2.3.1.178)		PLF_404432_00000989	PGF_00015972			atgacgatgaccaaccccaatccggcatttacgccgtcggcagacttggcaaggcctaccgtggccgatgccgtcgttggcaagcccgatatgccactgttcattcgcaagcccaccacggaagacgggtgggggatctatgaactggtcaaggcctgtccgccgctcgatgtcaattccggttatgcctatctgttgctggcaacgcagttccgcgacagctgtgccgtcgcgacgacggaagatggggaaatcgtcggattcgtgtccggctacgtcaaagctgccgctcccgatatctatttcctgtggcaagtcgcggtcggggaaaaggcacggggcaccggcctggctagacgcttggtcgaagccgtgctgactcggccggaattggcaggg…	MTMTNPNPAFTPSADLARPTVADAVVGKPDMPLFIRKPTTEDGWGIYELVKACPPLDVNSGYAYLLLATQFRDSCAVATTEDGEIVGFVSGYVKAAAPDIYFLWQVAVGEKARGTGLARRLVEAVLTRPELAGLNHLETTITPDNQASWGLFKRLADRWQAPLISREYFSTDQLGGEHDPENLVRIGPFDPQRIQGG
assembly_data_contig_1	CDS	assembly_data_contig_1_226304+1266	226304	227569	+	Diaminobutyrate--2-oxoglutarate transaminase (EC 2.6.1.76)		PLF_404432_00000641	PGF_00423086			atgcagactcagattctcgaacgcatggagtccgaagtccggacttattctcgctcctttccaattgttttcaccaaggcccagggcgcgcgcctgattgccgaggatggccgcgagtacatcgattttctcgctggcgccggcacgctcaattacggtcataaccatccgaagcttcaggaagcgctggtcgaatacatcacttccaacggtatcgtccatggtctggacatgtggaccgccgccaagcgcgactacctcgagacgctggaagaagtggtcttcaaaccgcgtgggctggactacaaggttcatctgccgggcccgacgggtaccaacgctaccgaagccgcgattcgcctggctcgcgtggcgaaggggcgtcataacatcgtcacc…	MQTQILERMESEVRTYSRSFPIVFTKAQGARLIAEDGREYIDFLAGAGTLNYGHNHPKLQEALVEYITSNGIVHGLDMWTAAKRDYLETLEEVVFKPRGLDYKVHLPGPTGTNATEAAIRLARVAKGRHNIVTFTNGFHGVTMGALATTGNRKFREATGGIPAQGASFLPFDGYLGEGTDTLDYFEKLLSDKSGGLDVPAGVIVETVQGEGGINPAGLDWLKRLEGICRAHDILLIVDDIQAGCGRTGKFFSFEHAGIVPDIVTNSKSLSAYGLPFAHVLMRPELDKWKPGQYNGTFRGFNMAFVTAAAALRHFWSDDTFERDVQRKGRIVEERFARIAAMLTEMGYPASERGRGLMRGIDVRDGDVADKITAKAFENGLIIETAGQDGQVVKCLCPLV…
assembly_data_contig_1	CDS	assembly_data_contig_1_227666+393	227666	228058	+	L-ectoine synthase (EC 4.2.1.108)		PLF_404432_00001004	PGF_00016083			atgatcgtacgtaatcttcaggaatgcatgaaaaccgaccgcttcgtcgaagccgagaacggcaactgggacagcactcggctgatgctggccgaagacggttgtgggttttcattcaacatcacgcgtattcatccgggtacggaaacccatattcattacaagaaccacatcgaagcagtgttctgctacgaaggtgagggtgaagtggaaaccatcgccgatggcaagatccataccatcaaggccggcgacatgtatttgctcgaccagcacgatgagcattggctgcgtggcaaggaaaagggcatgaccgttgcctgtgtcttcagcccagcgctgactggccgtgaagttcatcgcgaagacggctcctacgcaccggccgagtaa	MIVRNLQECMKTDRFVEAENGNWDSTRLMLAEDGCGFSFNITRIHPGTETHIHYKNHIEAVFCYEGEGEVETIADGKIHTIKAGDMYLLDQHDEHWLRGKEKGMTVACVFSPALTGREVHREDGSYAPAE
assembly_data_contig_1	CDS	assembly_data_contig_1_229042-894	229042	228149	-	Heme O synthase, protoheme IX farnesyltransferase, COX10-CtaB		PLF_404432_00000917	PGF_07157721			atggccttgaagccttatttgctgcttaccaagccgggcatcatcttcggtaatttcgtgacagtcatcggcggctattttctggccgccggtggccgtttcgagccgtggttattcctggcaacagtgctgggggcctcgctggtcgtcgcgtccgggtgcgttttcaataacgtgatcgaccgagatatcgacgtccatatggcacgcacccagtctcgcgccatggtgaccggagagatttcgattccgatcgccctgctgctgggctgtctgctgggcgtcgccggctttggcttgctggcatggatgacgacacccttggcgacagggttcgcggcctttggtttcgctatctacgtgggcgcctacagcctctacctcaagcgtcactcggta…	MALKPYLLLTKPGIIFGNFVTVIGGYFLAAGGRFEPWLFLATVLGASLVVASGCVFNNVIDRDIDVHMARTQSRAMVTGEISIPIALLLGCLLGVAGFGLLAWMTTPLATGFAAFGFAIYVGAYSLYLKRHSVYSTLIGSLSGASPPVIGYCAVTGQFDLGALLLLIIFAMWQMPHSYAIAIFRFDDYASASIPVLPVKSGIAVAKQHIVVYTVLFVIASVMLTVAGYTGWAYAIVAIVAGVYWLGVTLKGYRTTNDQAWARKVFGISIMVVTALSVMMSVDSRMPMAEPLLSLVSG
assembly_data_contig_1	CDS	assembly_data_contig_1_229383-333	229383	229051	-	Cytochrome O ubiquinol oxidase subunit IV (EC 1.10.3.-)		PLF_404432_00003230	PGF_04012930			atgagcgatattcacacttcgcacgatggcgccagtcatggcagctacaagtcctacatcatcgggctggttctttcgatcgtgctcacgctgattgcgttcggcgtggtcatgaccggcagcttcagcgtcccggtcatgatggtcacggtcgtggtgactgccgtgattcaggttctcgtgcagctgattcttttcatgcacttgaataccaaggccgaaggcggctggaacttcgtttccatcgtcttcaccgtcggtatcctcggcctgatcgttggtggttcgctatggatcatgcacaacatccacatcaacatgatgctgggctaa	MSDIHTSHDGASHGSYKSYIIGLVLSIVLTLIAFGVVMTGSFSVPVMMVTVVVTAVIQVLVQLILFMHLNTKAEGGWNFVSIVFTVGILGLIVGGSLWIMHNIHINMMLG
assembly_data_contig_1	CDS	assembly_data_contig_1_230002-618	230002	229385	-	Cytochrome O ubiquinol oxidase subunit III (EC 1.10.3.-)		PLF_404432_00000097	PGF_00420155			atggcaaccgacacaatcaagcaacatgacgctcatgcccacgacgggcatgagcaccacgacgcgggagcgatgaaggtcttcgggttctggatctacctgatgagcgacctcgtgatcttcggctccctgttcgcgacctttggcgtgctggcaacggcgacagccggcggcccgacatcccaggaaatcttcgagctgcctttcgtgctggtcgagacattcctgctgctaatcagtagtttcaccttcggtctggcggttctggcacagaatgccggcgaccgtggcgcggtcctgaagtggctggccgtgactttcctgcttggcgcgggcttcgtcgcgatggaaatctacgaattccatcacctgatcgtcgaaggcgccggcccggatcgt…	MATDTIKQHDAHAHDGHEHHDAGAMKVFGFWIYLMSDLVIFGSLFATFGVLATATAGGPTSQEIFELPFVLVETFLLLISSFTFGLAVLAQNAGDRGAVLKWLAVTFLLGAGFVAMEIYEFHHLIVEGAGPDRSAFLSAFFTLVGTHGLHVTFGLIWIATMFFQISKRGLDSVTKPRMLCLSLFWHFLDIVWICVFSFVYLIGAM
assembly_data_contig_1	CDS	assembly_data_contig_1_231987-1983	231987	230005	-	Cytochrome O ubiquinol oxidase subunit I (EC 1.10.3.-)		PLF_404432_00000096	PGF_08301315			atgttcggaaaactcagcttagattcgattccatttcacgaaccgatcatcatggtcaccgcggcggccatcgggatcatcggtgcgctgatcgtcggtctgattacctactatcgaaaatggggctacctctggaccgagtgggtcacgtccatcgatcacaagaagatcggtgtaatgtacttcctcgtcgccctcgtcatgctcatccgcggttttgccgatgcgatcatgatgcgtacgcaacagatgtttgcggccggtggtgccgaggggtatctaccgccccaccacttcgatcaggtcttcaccgctcacggtgtcatcatgatcttcttcgtcgccatgcccatggtcatcggcttgatgaacctggtcgtgccgctgcagatcggtgca…	MFGKLSLDSIPFHEPIIMVTAAAIGIIGALIVGLITYYRKWGYLWTEWVTSIDHKKIGVMYFLVALVMLIRGFADAIMMRTQQMFAAGGAEGYLPPHHFDQVFTAHGVIMIFFVAMPMVIGLMNLVVPLQIGARDVAFPFMNNLSFWLFAVGMILVNMSLVIGEFAKTGWLAYAPLSELQYSPDVGVDYWIWALQISGIGTTLTGINFFVTILKMRTKGMTLFRMPIFTWTALCANVLIILSFPILTATIALLTLDRYLGMHFFTNDMGGSQMMYVNLIWAWGHPEVYILILPAFGVFSEVISTFTKKRLFGYKTMVWATVAITVLSFMVWLHHFFTMGAGANVNAFFGIMTMIIAVPTGVKIFNWLFTMYRGRIQFTAPVLWTIGFIITFTLGGMTGV…
assembly_data_contig_1	CDS	assembly_data_contig_1_232981-990	232981	231992	-	Cytochrome O ubiquinol oxidase subunit II (EC 1.10.3.-)		PLF_404432_00000563	PGF_05122891			atgcaggccactaaccgattgttgcagggccgaaaagctttcctccactggggtcgtgagatgagaaaaaggaactccctcaagtatttgagtgtgatgacgtggttaaccgcgccattattgttgagcggctgtggctcagcgctgatggacccgaccggcgagattggtcagggtctgaagtcgctgatcgtcacggcctttggtttgatgctgatcgtggtcatcccggtcatcgtgatgaccattctgtttgcttggaaatatcgcggaaccaatctcgcggccaagtacacgccaaactgggaacactcgaacatcatcgagatcttcgtttgggccattccgtgcgtcatcattttcttcctcgccattctgacatggcagacgtcgcactcc…	MQATNRLLQGRKAFLHWGREMRKRNSLKYLSVMTWLTAPLLLSGCGSALMDPTGEIGQGLKSLIVTAFGLMLIVVIPVIVMTILFAWKYRGTNLAAKYTPNWEHSNIIEIFVWAIPCVIIFFLAILTWQTSHSYDPHKPIASEDETLTVDAISLDWKWLFIYPDEGIATVNELAIPVDTPVHFRVTSGTVMNSFMIPTLGSQIYAMAGMDNDVYLEGNEIGTFRGRSTAYSGEGFSEMLFDTHVTSDADFQAWVDKVKQSPNTMMFPEDYDQIAEPSIAHPVEYFSQVSPDFYGDLIKSYKASHGSSDSHDEHNEARESSMPMSAQAAE
assembly_data_contig_1	CDS	assembly_data_contig_1_233260-132	233260	233129	-	hypothetical protein						atgcgtcgatgcggcttttcgcatcccatgtttcgaaatatcccggggatcaccatcgagttgcgctacgctgaagacaaagacagcagcaaaaaacagcgtgcgacattctgcgacaaatcgccacactaa	MRRCGFSHPMFRNIPGITIELRYAEDKDSSKKQRATFCDKSPH
assembly_data_contig_1	CDS	assembly_data_contig_1_233488+444	233488	233931	+	Zinc uptake regulation protein Zur		PLF_404432_00001915	PGF_00067547			atgctcgattcggatgtgctgctcaaacaggcagatcaacagtgtcaggaacgcggcgtacgctttacgccgatccgccgtcgcgtactggaaatgatctccagtacgccaggtggtctcaaggcctacgatctgctggatcgtctgtcggacgaacatgcgtccgcgagaccgccgacggtctatcgggcactggatttcctgatcgagcaaggtttggtgcatcgcatcgaatcgctcaatgcctacattgcctgcccgtgccccgaacacgtccaccggttccagttgctgatctgccgtcactgcggacgtgtcgaggaactgcatcaggaagccgtcggtgaaatgctggcatccacggcacgggaacgcgggttcacgatccagcgccagacc…	MLDSDVLLKQADQQCQERGVRFTPIRRRVLEMISSTPGGLKAYDLLDRLSDEHASARPPTVYRALDFLIEQGLVHRIESLNAYIACPCPEHVHRFQLLICRHCGRVEELHQEAVGEMLASTARERGFTIQRQTIELLGACDACLEKA
assembly_data_contig_1	CDS	assembly_data_contig_1_233968+444	233968	234411	+	Phosphoribosyl-AMP cyclohydrolase (EC 3.5.4.19)		PLF_404432_00001337	PGF_02776739			atgtccggtttctttcacgatctcgaacaattacctaccaatacctcggtggcgctatccgatttgctatcggccgccaaatggaatgctgacggtttgatacccgccattgcgcagcagcatgatagcggcgaggtactgatgatggcctggatgaatcgcgcatctctggaagagacgctgtcgacgggtcgagtctgttactggtctcgctcgagacaggccttctggcgcaaaggcgaaacctcgggccagcagcagcatctcgtcgaggcccgattcgattgtgacggcgacaccctgctcctcaaagtcgaccaatccggtcccgcttgccataccggtcgccgtagctgcttctaccttcgactcacgccgacggccggggaaatcgatagc…	MSGFFHDLEQLPTNTSVALSDLLSAAKWNADGLIPAIAQQHDSGEVLMMAWMNRASLEETLSTGRVCYWSRSRQAFWRKGETSGQQQHLVEARFDCDGDTLLLKVDQSGPACHTGRRSCFYLRLTPTAGEIDSDPLMSKEELYGGKR
assembly_data_contig_1	CDS	assembly_data_contig_1_234420+309	234420	234728	+	Membrane protein insertion efficiency factor YidD		PLF_404432_00001101	PGF_03751658			gtgatcgccaagctcgccacctggctgatgaccgccgtcatccagggctaccgctacggcatcagccccctgctcggcccgcgctgccgattctggccgacctgttccagctatgcgctggaagccattcgccttcatggcccgtggcgtggaggctggctgagtttgcgacgcctgtcgaaatgccaccccttccatgccggcggcgtcgatccggtgccggaacctcggcagaaatcctgccactgccggccggacaacggcgccggcgatgaaaagcgagacggtggcaaaccgggcggtcagtga	MIAKLATWLMTAVIQGYRYGISPLLGPRCRFWPTCSSYALEAIRLHGPWRGGWLSLRRLSKCHPFHAGGVDPVPEPRQKSCHCRPDNGAGDEKRDGGKPGGQ
assembly_data_contig_1	CDS	assembly_data_contig_1_235150-429	235150	234722	-	Sulfur acceptor protein => iron-sulfur cluster assembly SufE		PLF_404432_00001624	PGF_00055099			atgagtattggacaggcccaggccgagctgctggacgaattctcgatgttcgataactggatggatcgttatcagtacatcatcgacatggggcgccaactgcctgactatccggagtcggacaaggtggcggcctacaagatcgaagggtgtcagtcgaatgtatggctgcgatccacccaggaagcggggcggctgcattttctggccacgtcggacgcggcaatcgtcagcggattgatcgccattctgatgcgtgtctacgacaaacgtgaaccgcaggaaattcttgagggtgagcctcaattcctcactgagctggggctggacaagcatctgtctccgacacgcagtaacggcttgcatgccatgatcgagcggatttacgccatcgctcgt…	MSIGQAQAELLDEFSMFDNWMDRYQYIIDMGRQLPDYPESDKVAAYKIEGCQSNVWLRSTQEAGRLHFLATSDAAIVSGLIAILMRVYDKREPQEILEGEPQFLTELGLDKHLSPTRSNGLHAMIERIYAIAREAQAHQQIH
assembly_data_contig_1	CDS	assembly_data_contig_1_235328+972	235328	236299	+	Tn4651 auxiliary cointegrate resolution protein T		PLF_404432_00002340	PGF_08080635			atggcacgtaatggtatccgttacgatgacgtctgccgcgccatcgacacgttgcagaaacgtggcgaggcggccagcgttcagaagatacgtgagcttctcggcacgggcagctacaccacgatcagcgaccatcttcgcgaatggcgcttgcgccagaatggcgattcggtgcaatccatcccgcgcaccctcgagcgcccggaaggcctggatagctgggtggccgatatctgggacaaggcacaacaggcagcttacgaaaagctcgcgatctaccggcaggaagccgacgagcagatccgcgaggccgacgagatcagtcatcaggcgcaacgccagagcgagaatgccgagcagcggctgcaggcactcaacgaccacatgcttcgcgttcag…	MARNGIRYDDVCRAIDTLQKRGEAASVQKIRELLGTGSYTTISDHLREWRLRQNGDSVQSIPRTLERPEGLDSWVADIWDKAQQAAYEKLAIYRQEADEQIREADEISHQAQRQSENAEQRLQALNDHMLRVQERLETKTTEAAHLQAELQSLQSAQSQQQKRILQLEQACQRHQSSLEQAERQHRDAMAKQHQANQAKLAQEEKRHESAETRLMGLLEEARQERLKQERQYEQRLTSLDQRCERLQQDLSEQRRQYGQLQESLRADKVHMEQTESEKRVSDDRVKSMQQERQRLESELKNLRAANRELHERLSRAALPPTAS
assembly_data_contig_1	CDS	assembly_data_contig_1_237313-978	237313	236336	-	TRAP transporter solute receptor, TAXI family precursor		PLF_404432_00001634	PGF_00055788			atgcattcgacatggggaaagcggctttgccgtggttatctggcttgtctcctggccttggggagcctgcctgtctgggcggggtctccgatcgtgatcggtaccggcggaagcgctggcgtctatttaccggtagggcaggccatgtgcgagctttaccaacaggccacggggtcggcgtgccaggcgctgacgaccggcggctctctctacaacgccagcgccattcgcaacggcgagctggatttcggcatcgtccagtcggatattcagtatgcgctcttccacggcaccgagcagttctacgatagcggacccagcaaggaggtaagagcgcttttctcgctgcatgccgaggcatttaccgtggttgccacaccgcccgagatccgcaatttc…	MHSTWGKRLCRGYLACLLALGSLPVWAGSPIVIGTGGSAGVYLPVGQAMCELYQQATGSACQALTTGGSLYNASAIRNGELDFGIVQSDIQYALFHGTEQFYDSGPSKEVRALFSLHAEAFTVVATPPEIRNFDDLAGKRVNVGNPGSGQRATLNLLLEMKGETEGIFALASELKPTDMSRVMCSGKLDAFLYVVGHPSQAIDEATRGCGAHLVNVAGPEVDALIEQMPYYGLTVIPGGTYVNNPDDTVTFGVRATLLSRKDVDEESVYQLVKAVFEHLDAFRRSHPSLATLTPSAMVHEGLTVPLHAGARRYYEEVGLLPPGSE
assembly_data_contig_1	CDS	assembly_data_contig_1_238146-588	238146	237559	-	[4Fe-4S] cluster carrier protein NfuA		PLF_404432_00001918	PGF_00025448			atgagccaaccgattcagatcaccgaaagcggccaggagtatctggccgaattgctggccaagcagaacgtcgacgatatcgccgtacgcgtcttcatcacgcagcccggcacaccgtacgccgagacctgtcttgcctattgtcgtccgggggaggaggagccgagcgacgaacggctcgaactggagaaattcagcgtctatctcgacaagaatagcgtgccattcctggaagaggccgttgtcgacttcaatccggatcgtatgggggggcagctgaccatcaaggcgcccaacgccaagatgccgaaggtcaatgccgacagcccgctcgaagatcgcgtcaactatatcctgtacagcgaaatcaacccgggtctggcctcgcatggcggcgaa…	MSQPIQITESGQEYLAELLAKQNVDDIAVRVFITQPGTPYAETCLAYCRPGEEEPSDERLELEKFSVYLDKNSVPFLEEAVVDFNPDRMGGQLTIKAPNAKMPKVNADSPLEDRVNYILYSEINPGLASHGGEIRLIQLTEEQIAVLQFGGGCQGCAAVDLTLKEGVEKTLMERIPELAGIRDVTDHTDTTNAYY
assembly_data_contig_1	CDS	assembly_data_contig_1_238343+3747	238343	242089	+	5-methyltetrahydrofolate--homocysteine methyltransferase (EC 2.1.1.13)		PLF_404432_00000302	PGF_00426722			atgcctgccattgacaccactgctgcgcccgatccgttgagtcaagcactgagacagacgctcggcgagcgcatcgtgatcctcgatggcggcatgggcacgatgctgcaggactaccgactggaagaagcggacttccgcggcaagcgcttcgccgactggcccagcgagctcaagggcaacaacgacctgctgacgctgacgcgcccggatatcgtcgagtcgatccatcgggcctacctcgaagccggggcagacatcgtcgagacgaacaccttcaacagcacgcagctctcgcagtcggattacggcatggagtcgctgacggccgagctcaaccgcgaggctgcccgtctggcgcgcgaagtctgcgacgcggtcgccgcagaaaccggcatc…	MPAIDTTAAPDPLSQALRQTLGERIVILDGGMGTMLQDYRLEEADFRGKRFADWPSELKGNNDLLTLTRPDIVESIHRAYLEAGADIVETNTFNSTQLSQSDYGMESLTAELNREAARLAREVCDAVAAETGIPRYVAGVLGPTSRTASLSPDVNDPARRNVTFDQLRDNYTEAATALIEGGADLILIETIFDTLNAKAAIYALEALFEARGKRLPVMISGTITDASGRTLSGQTTEAFWNAVRHAQPLSIGLNCALGAEELRPYLEELSNKADTFVSAHPNAGLPNEFGEYDQSAEEMAAIVGEFARSGLINVIGGCCGTTPEHIAAVKRAVDGVAPRPIPERPAACRLSGLEPFNIEADSLFVNVGERTNVTGSARFKRLIQEEDYTTALEVALEQV…
assembly_data_contig_1	CDS	assembly_data_contig_1_242208+1653	242208	243860	+	Sulfite reductase [NADPH] hemoprotein beta-component (EC 1.8.1.2)		PLF_404432_00001623	PGF_00055052			atgtatcgttacgattcctatgaccagacgctcgtcgacgagcgcgtcgaccagttccgcgatcagatgcgccgctatctcgagggcaagatcagcgatgaggaattcctgccgctacgcgtgcagaatggcctctatattcagcgatacgcccccatgttgcgtattgcgatcccttacggaatgctggcctcctatcagcttcgcaagcttggcgagattgccgcacgctacgatcgtggctacggccacttcaccacgcgaaccaatctgcagctgaactggccgaagctcgaggacgtaccggacattctggccgatctggccagcgtgcagatgcatgccatccagaccagcggcaacgatatccgcaacacgactaccgaccagttttccggt…	MYRYDSYDQTLVDERVDQFRDQMRRYLEGKISDEEFLPLRVQNGLYIQRYAPMLRIAIPYGMLASYQLRKLGEIAARYDRGYGHFTTRTNLQLNWPKLEDVPDILADLASVQMHAIQTSGNDIRNTTTDQFSGIAADEDVDPRPWCELIRQWSTFHPEFAYLPRKFKIAVTGAEEDRAAIQVHDVGLRLWRDDEGEVRVKVLAGGGLGRTPMIASVMCEDLPWRHLLTYLEALVRVYNQFGRRDNKFKARIKILVKALGIDEFRRRVEEEWVHLKDGPQTLTEEAVSAVAEHFVDPPRREVAEDAIAAFERLRGENRAFARFVTNNVTDHKVRGYKAVTLSLKRHQHSPGDVTSEDMAAVADLADEFGYGELRVTHEQNLVLTDVPVDRMEELWQRLDA…
assembly_data_contig_1	CDS	assembly_data_contig_1_243853+504	243853	244356	+	Oxidoreductase probably involved in sulfite reduction		PLF_404432_00001264	PGF_00028700			atgcctgaacagcatcgtactctgatcgctgatcgccgcgtccaggatgacgactgggtgctcctcgaggaaggcgcggagcgtccggcgggcgcacgggtcatcgttccgttggcggcgtggcgggaagctcggggcgaagacgttgctccgctgctgaccagcgataccgagctcacgcccgaactcgccgaggaattgctcgatgctccgctgatcgccatcgattttcccaagtttaccgatggccgtggctacagcatcgcgcgtctgctgcgagagcgctatggctatggcggccaggttcgtgccgtgggggatgttctgatcgatcagctattctacatgtcgcgatgtggcttcgacgccttctcgctgcgcgaggatcagatcgtcgag…	MPEQHRTLIADRRVQDDDWVLLEEGAERPAGARVIVPLAAWREARGEDVAPLLTSDTELTPELAEELLDAPLIAIDFPKFTDGRGYSIARLLRERYGYGGQVRAVGDVLIDQLFYMSRCGFDAFSLREDQIVEDALHALDSFSLSYQPGTDTTEPLFRRRMRERQAG
assembly_data_contig_1	CDS	assembly_data_contig_1_245088-600	245088	244489	-	Smr protein/MutS2		PLF_404432_00005070	PGF_00053345			atgagtcacgctgccaacgactaccaggcattccgcgaagccttgggtaacgatgtgcaacccctcaagaaaggtcgcgacaaggtcgcgatggttcgggcccagacgtcaccctccgatgcccagttggcacgccgcgagagtgccttgcagaccaacgaggatgaacgcgattttctctccgatgagttcgtcgacctggttggtgcgcacgatcccatcgaatttcgccgtgatggcatccagattggcgtactggagcgattgcgtcatggcggctatgccgccgaggcgcgcctgcacatcatgcgcatgccggtgatcgagtgccgtcgcgcggtattcggctttctccgtgacgcttacgaacatgacctgcgcagcgttctcgtcgttcac…	MSHAANDYQAFREALGNDVQPLKKGRDKVAMVRAQTSPSDAQLARRESALQTNEDERDFLSDEFVDLVGAHDPIEFRRDGIQIGVLERLRHGGYAAEARLHIMRMPVIECRRAVFGFLRDAYEHDLRSVLVVHGRARDDDGHANIVRSYLNHWLRQFEQVQAFSTAPPQQGGMGATFVMLRKSDRARARNRERQQKRRG
assembly_data_contig_1	CDS	assembly_data_contig_1_245264+426	245264	245689	+	hypothetical protein		PLF_404432_00003902	PGF_00219282			atgcgacgcttttgcaaatggtttttcatcttgctggtcataggaatcgccatcggttccggaggcttctggtataccttcatgagcccgtatggttaccaccctccggaaactgccattatcgacgagcggattccggagcaggatgttttcgtctatggcacgctgcgctacgactggctgcgttggatcatcatgggcacgccaatcgaaacacgcgaggcgacattgccgggatatcatcgtcaggatctcgatatccagccacagccgggtgccgaagtgcatggtgaggttctgacgatcgaccctgccgccctgaaagctctggaccgttacgagcgtctaggcattcgatatacgcgcgaaagcgtcaaacttgccgacggcactactgcc…	MRRFCKWFFILLVIGIAIGSGGFWYTFMSPYGYHPPETAIIDERIPEQDVFVYGTLRYDWLRWIIMGTPIETREATLPGYHRQDLDIQPQPGAEVHGEVLTIDPAALKALDRYERLGIRYTRESVKLADGTTAWVYKRLFD
assembly_data_contig_1	CDS	assembly_data_contig_1_245831+345	245831	246175	+	Uncharacterized protein YfgD, not an arsenate reductase		PLF_404432_00002389	PGF_09375481			atgccaacgctcacgctgtatcacaatccccgttgctccaaatcccgcgaagctctggctctactggaatctcgaggcgtggaagtcatcgaacacctctacctcaatgatccgctgactcgggaacagctcgagggtctggccggacgcctgggcgacgatgccgatcgtatgctgcgccgtgacgagccagagtggaaagcccggggcatcggcgaaccgacacgaacccagatcatcgatgccatcgtcgaacatccgcgccttctgcaacgccccatcgccgatgacggcgaatatgcggtcatcggacgtccgccacaggccgttcttcaactgatttga	MPTLTLYHNPRCSKSREALALLESRGVEVIEHLYLNDPLTREQLEGLAGRLGDDADRMLRRDEPEWKARGIGEPTRTQIIDAIVEHPRLLQRPIADDGEYAVIGRPPQAVLQLI
assembly_data_contig_1	CDS	assembly_data_contig_1_246212+645	246212	246856	+	Flavoprotein WrbA		PLF_404432_00000801	PGF_07420105			atgaccgaccacacggccgccaccagccctaccacgccttacgttctggtgctctattactcgcgacagggagcaacgaagacgctcgcagagcagctggccaacggaatcgagagcgtttccggcattgaagcgcgtctgcgcactgtgccggcggtctcgccggtctgcgaagcgactgcgccggaaatacccgacgagggtgccatttacgtcgacgaagccgatctacgccactgctcgggcctggcgctgggcagcccgacccgattcggcaacatggccgcaccgctcaagtattttctcgatacgaccagcgggctctggatgaatggcgcgctggtcgatcggcccgcgacggcgttcacctcgacggccagcctgcacggtgggcaggaa…	MTDHTAATSPTTPYVLVLYYSRQGATKTLAEQLANGIESVSGIEARLRTVPAVSPVCEATAPEIPDEGAIYVDEADLRHCSGLALGSPTRFGNMAAPLKYFLDTTSGLWMNGALVDRPATAFTSTASLHGGQESTLLTMLIPLLHHGMVYAGVPYSETTLLSTQSGGTPYGTSHLAGPNADREVDADERKLAFAQGSRLAQLSLALKAMRDARS
assembly_data_contig_1	CDS	assembly_data_contig_1_246853+387	246853	247239	+	hypothetical protein		PLF_404432_00002498	PGF_09249279			atgagtgaagttcccacccagcattcagagatggcggctctcggcacagcccgacgcgcggtatggattgcctatgcgacgctgctggcgctgctggtgatcagcggcatttggcactatatccagcagcatgcgcaggtcgcggcgctactggtgagaatcctgccactggtactgtttctaccgacagtgttgatgcagcggcgtcgaggccatatctggttgacggccctgggcgtgctttacgtcgttcaaggcctgatgatcgtcagcaagggcggcggttcggtgctggtttttgccgaaatcctggccgctggcgcattggcgatcatggcctaccgatacgctcgcttgcgcggcaggctcgatcgtcgcgtctcatga	MSEVPTQHSEMAALGTARRAVWIAYATLLALLVISGIWHYIQQHAQVAALLVRILPLVLFLPTVLMQRRRGHIWLTALGVLYVVQGLMIVSKGGGSVLVFAEILAAGALAIMAYRYARLRGRLDRRVS
assembly_data_contig_1	CDS	assembly_data_contig_1_247236+1251	247236	248486	+	hypothetical protein		PLF_404432_00001966	PGF_08225224			atgaggccttcgagcatcttgattcttgccatgctggcactcagtgtggcctgcaatctgtttggctggccggtctggccggccgccgtactggcctggctggcaacgctacggctatttcgcacactccctcggacttcgcgccgtcaggccggcacgctctttgccgccggcctgttgctgtggggcgtggcgctggttcgcggaacgccctatcccttgctggaagcgctcaccatcaatcagtcgctgctgatgatgtttgccggcgtgagttttctgaccatggccacgcccatggccaccaagaacccacaacggccaggcagcatgatcggcaccatgctgggcgcccacctgttcggagcagccatcaatctctcggtggtcttcctgttc…	MRPSSILILAMLALSVACNLFGWPVWPAAVLAWLATLRLFRTLPRTSRRQAGTLFAAGLLLWGVALVRGTPYPLLEALTINQSLLMMFAGVSFLTMATPMATKNPQRPGSMIGTMLGAHLFGAAINLSVVFLFGERMQREGKLTRSQALILGRGFTAAAAWSPFFVAMGVALTYAPGLNYLNLVPWGLLAAALLLILNWIDVWRLKAPFTGYPIEKSALLMPCLLALVVIVLHLLWPGLSIPLIIAIVAPLFSFLLMPRDHRRERMHHQFTYGLQRLAPQFALFLGAGVISTGLAALLASLPDGLDLPIAHFGHWQAWFALGMIVIISFTGIHPLIGIATLAPLIAPLHPDPTLLGMLFLMCWALGTGSSPLSGSNLAICVRYQIAVREMLRWNLPYAV…
assembly_data_contig_1	CDS	assembly_data_contig_1_248605+648	248605	249252	+	Pyridoxamine 5'-phosphate oxidase (EC 1.4.3.5)		PLF_404432_00001430	PGF_00045833			atgagcgacctcgccggtatgcgacgggactacgaaggcgaagccctggcgccggaaaacacccccgatacaccgctccccttgttcgaagactggctgaagcaggcgaccgagagcgaaggggcggatgccaatgccatgacgctggctacggtggacagcgaaggctatccccatgcgcgcatcgtgctgttgaagggcttcgacgcacagggtttccgcttttataccaactaccagagtcagaaaggcaacgagcttgcccatgttcccaatgccgccctcgtgttctggtggccgggactgcagcgccaggttcgtgtcgagggcagtgtcgaaaaggtcgatgccaagcagtcggacgattacttctccagccggcctcgcaagagtcagctg…	MSDLAGMRRDYEGEALAPENTPDTPLPLFEDWLKQATESEGADANAMTLATVDSEGYPHARIVLLKGFDAQGFRFYTNYQSQKGNELAHVPNAALVFWWPGLQRQVRVEGSVEKVDAKQSDDYFSSRPRKSQLAAWVSQQSVEIPNRDWMQERLSRFEQVYANQSVERPPHWGGYCLVAHAIEFWQGQRSRLHDRVRYTRRDLQTQEWHRTRLAP
assembly_data_contig_1	CDS	assembly_data_contig_1_250282-885	250282	249398	-	Glycine betaine ABC transporter, substrate-binding protein OtaC		PLF_404432_00000122	PGF_01479253			atgacacgcaacgcaatgtcacaagccgttcgctatggtgccttgatgatggctgccggcatcagcatgaccgccggtgtcgctcaggcccaggacagcaagggaaccgtcaagctggcctacgtcgaatgggcttccgaagtcgcttccaccaacgtgatccgcgccgtgcttgaagagcagggatatgacgttgaaatgaactcgctgggcgcggccgtcatgtggcaggccgtaggcaccggtgatgccgatgccatggtcgccgcctggctgccgacgacgcatggcgattatctcaagcaggtccaggacgaggtcgaggatctcggtcccaacctcgaggggaccaagcttgggctggtcgtgccggcttataccgatatcgattccatcgaa…	MTRNAMSQAVRYGALMMAAGISMTAGVAQAQDSKGTVKLAYVEWASEVASTNVIRAVLEEQGYDVEMNSLGAAVMWQAVGTGDADAMVAAWLPTTHGDYLKQVQDEVEDLGPNLEGTKLGLVVPAYTDIDSIEQLNDHADEFDGKIVGIDPGAGLMAQTEDAIDEYGIDDLQLQSSSGAAMTSSLASAIQNKEDIVVTGWTPHWMFARWDLKYLDDPKKAFGDAEHINTVVHKGFKEEMPQAYAILDNFHWTPDQMGEVMLMNQEEGSDPYENAKKWVDEHPDVVAEWTDGTAE
assembly_data_contig_1	CDS	assembly_data_contig_1_251250-843	251250	250408	-	Glycine betaine ABC transporter, permease protein OtaB		PLF_404432_00000890	PGF_06299177			atggatttcgatattccaagaattccgctgggcgactggatcgagggcgggctggattttctgactaccgagttttccggcgtcacccgggcgatttcccgcggtacgcagaccggcatcaatctgctcaacgacgggttgatgtggctgcctgaatgggcgctgatcgccgtcgtggtattgctgtgctggaaagtcagtgggcggcgcctggccatcggggcgctgatcggcctggcgctgatctggaacctcggcctgtggaatccgatgatccagactctgacgctggtggtcatcgcgacgctggtggctatcgtgatcgccttgccgctggggattctggctgcggtatccgatcgcttctacaaggtgatcatgccgattctggacttcatg…	MDFDIPRIPLGDWIEGGLDFLTTEFSGVTRAISRGTQTGINLLNDGLMWLPEWALIAVVVLLCWKVSGRRLAIGALIGLALIWNLGLWNPMIQTLTLVVIATLVAIVIALPLGILAAVSDRFYKVIMPILDFMQTMPAFVYLIPAIPFFGIGSVSGIFATVIFSMPPAIRFTTLGIRQVPKDLIEAADAYGSTRSQKLIKVQLPLSLPTLMGGINQTIMLALSMVVIAAMIGANGLGSEVWRAIQRLRPGEGFEAGIAVVIMAMLLDRLTQSLSGGKKTK
assembly_data_contig_1	CDS	assembly_data_contig_1_252452-1203	252452	251250	-	Glycine betaine ABC transporter, ATP-binding protein OtaA		PLF_404432_00000887	PGF_00951607			atgaccgacacacagcaaaccaagattcaagtgcgaaacttgagcaaggtgttcggcgacgacaccaagaaagcgctcaagctacgtgacgagggtctcaatcgcgcccagatcctcgaaaagaccgggcagacgctcggactctccaatatcaatttcgacgttcgggaaggcgagctcctcgtcatcatgggcctctccggctcaggcaagtcgaccttgattcgttgtctgaatcgcctgatcgaacctaccgagggtgacatcatcatcggtggggagaacattccccaattgagcgacaaggcgctgctacactgtcgtcgtcgacacttctcgatggtgttccagaatttcgccctgttcccgcatcgcacggtgcagatgaacgccgaatac…	MTDTQQTKIQVRNLSKVFGDDTKKALKLRDEGLNRAQILEKTGQTLGLSNINFDVREGELLVIMGLSGSGKSTLIRCLNRLIEPTEGDIIIGGENIPQLSDKALLHCRRRHFSMVFQNFALFPHRTVQMNAEYGLEIRGIDKAERAEKARNSLKQVGLEGWEDAYPNQLSGGMQQRVGLARALANDSSVLLMDEAFSALDPLIRRDMQQELIELQHRMKKTTIFITHDLDEALNIGDRIILLRDGEIVQIGTPEEVLTRPADDYVARFTEGVDRSRVVTARRVMRPVRATARHDDGPRTVLRKMSENALDSIYVVDRERKLLGILEADSLDEAAKAGKDSIQELLVTDFPRIGPDEPLATLYPMFQGKSIPVAVIDDQQRLLGVVVKGAVLEQLAQTGEE
assembly_data_contig_1	CDS	assembly_data_contig_1_255559-2904	255559	252656	-	Protein lysine acetyltransferase Pat (EC 2.3.1.-)		PLF_404432_00000155	PGF_05743061			gtggccacgcagtttctgcgccgatttttcgctccgcgctcattggtggtgatcggagcttcccccaagcccgagtcgaccgggggagtcgttcttcaaaacttgcttctggcagggtttcccggcccgatctgggcggtcaatccgcgcggttacaaggaggttcatggcgtggcctgcttccggcgtattgccgaccttcccgaaaccccggatctcgccatcatttgttcgcccttgcacggcgtgcccgaggtcctggaaaaactaggtgccaggcaggtcagggcggcgctgatcgtgtcgggcggagcgtcgcttggcgaaggtgccgaggcgctcgctggatcccagggagaaggatcgctgcgtggatcccggggagaaggatcgctgcgt…	MATQFLRRFFAPRSLVVIGASPKPESTGGVVLQNLLLAGFPGPIWAVNPRGYKEVHGVACFRRIADLPETPDLAIICSPLHGVPEVLEKLGARQVRAALIVSGGASLGEGAEALAGSQGEGSLRGSRGEGSLRGSRGEGSLRGSRGEGSLRGSRGEGSLRARLQKATLQSGMRVLGPECLGVAVPSMRLNATYASQPIGDGSVAYLGQSGMLGNAMIDWAAGREVGFSHLVTLGDSLDVQLPDVIDYLNQSGRCRALLLHLEAFRNARHFMTALRESSRNRLVLAIKSGRTAEATLSPVAPTAGIDRRDAIVDAALARAGVVRVDDSDELFDALETLSRFRPPKGDRLAIVSNGVGPALLAIDKLIDGGGLLAELSETSAQALITRKLDVSRPGRNPVD…
assembly_data_contig_1	CDS	assembly_data_contig_1_255713+936	255713	256648	+	Deacetylases, including yeast histone deacetylase and acetoin utilization protein		PLF_404432_00000630	PGF_10542907			atgatcacttcgtatctcactcatcccgacatcgcgctgcacgacatgggctctcaccaccccgagtctcccatgcgcctcgaggccatacgtgccaggctcatgctgagcggcctgctgcagcagacgatgcagtcggagcccggaccggcgacgcgccttcagctcgagcgagtgcacgccccagactacctcagcgcgctggaggcacagcgaccgcaaagcggccttcagcagctcgatagcgacacgcgaatgggaccgtattcgctggaggccgcagcgctgggcgccggtgcggcgatccggggtatcgacctggtctgcggcaaccgtgccgacaatgtcttctgcgccatgcgtccgcccggtcaccacgccgagcgggcgctggcgatg…	MITSYLTHPDIALHDMGSHHPESPMRLEAIRARLMLSGLLQQTMQSEPGPATRLQLERVHAPDYLSALEAQRPQSGLQQLDSDTRMGPYSLEAAALGAGAAIRGIDLVCGNRADNVFCAMRPPGHHAERALAMGFCFYNNVAVAAAHARAVHGIERIAILDFDVHQGNGTLDIFHDDPSILVCSSFQEAFYPWRYLTGEWPNIINTPLAAGTGSLGFRRAVEAAWLPALDRHRPQLVLLSSGFDAHRDDPLGQLALDHEDFYWITTLAMDVARRHAGGRLVSVLEGGYHLKTLPLSVEAHLTALLGHPYSA
assembly_data_contig_1	CDS	assembly_data_contig_1_256754+633	256754	257386	+	hypothetical protein		PLF_404432_00005828	PGF_07531401			atggccgccagtaacgatcaggatgccgcactgcgcatcgccgccggtcgcaaagccttcgtcgaaccccttcgcctgggcgagcggctcaaggagatacggctttcgaaccattggacgctgggcgacgtcagcgcccgcaccgggctggcccgctcgacgctgtccaagatcgagaacaaccagatctcgccgacgttcaccgccgttcagaaactgatcaccggcctgggcatcgacctgccgcagttgctcaagcccaccaagcccaaacggcagtccagcggccggcgcgacctcaccccgcgcggcgacggcaagcagcacccgaccccgacctacgagcacgagcttctctcgtgccagctggcccagaagcggatgattccgttcaagacg…	MAASNDQDAALRIAAGRKAFVEPLRLGERLKEIRLSNHWTLGDVSARTGLARSTLSKIENNQISPTFTAVQKLITGLGIDLPQLLKPTKPKRQSSGRRDLTPRGDGKQHPTPTYEHELLSCQLAQKRMIPFKTIVRARHFEEFQEWVRHDGEEFLMVLEGRILMYSEFYEPLAMVAGDSLYFDSDMGHALVSTSENDAVVLSVCTPGDTD
assembly_data_contig_1	CDS	assembly_data_contig_1_257450+336	257450	257785	+	protein of unknown function DUF1244		PLF_404432_00002026	PGF_03667765			atgcatcacctcgacgaccagacccgcaccgaactcgaagccgccgcctttcgtcgtctgcttcgtcacctggacgacaacaaggatgtccagaacatcgacctgatgatcctggccgacttctgccgtaactgcctgtccaaatggctggtcagcgcggccgaagcgcgcggcaccgaactggattacgagacggcgcgcgaatatgtctacggcatgccctattccgaatggaaagcgcactatcaggccccggccagcgacgagcagctcgccgcgctggaagcacgccaggctcgcaaggccgaggccaatggcggcaaggaaaattcatga	MHHLDDQTRTELEAAAFRRLLRHLDDNKDVQNIDLMILADFCRNCLSKWLVSAAEARGTELDYETAREYVYGMPYSEWKAHYQAPASDEQLAALEARQARKAEANGGKENS
assembly_data_contig_1	CDS	assembly_data_contig_1_257782+531	257782	258312	+	Molybdenum cofactor biosynthesis protein MoaB		PLF_404432_00001130	PGF_00022467			atgagcgactcgaccctgattccgctatcgatcgcggtcctgacgatctcggacacgcgtgacgaaagcagcgatcgctctgggcaggcgctcgtcgatgctctcgaggcggccggccatcggctcgccgagaagcgtatcgtgccggacgacgtctaccggattcgtgccgtggtcgccggatggatcgccgatgacgacgtgcaggtcgtactgacgacgggcggcacgggtttcaccggacgcgactccaccccggaagcgatcgccccgctgctcgacaagcgtatcgaaggcttcggcgaactgtttcgtcagctctcgttcgaggagatcggcagctccaccgtccagagccgctgcctgggcggtctgtccaatgccaccgtgatcttctgc…	MSDSTLIPLSIAVLTISDTRDESSDRSGQALVDALEAAGHRLAEKRIVPDDVYRIRAVVAGWIADDDVQVVLTTGGTGFTGRDSTPEAIAPLLDKRIEGFGELFRQLSFEEIGSSTVQSRCLGGLSNATVIFCLPGSTGACRTGWDRILKEQLDSRHRPCNFANLVIPERGTHSHG
assembly_data_contig_1	CDS	assembly_data_contig_1_258305+1203	258305	259507	+	Molybdopterin molybdenumtransferase (EC 2.10.1.1)		PLF_404432_00001132	PGF_09188652			atggctgagcaatcccaaagtggactccagagtgtcgagcaggcactagaggcgctgctcgacggcgtcgggcgcctggagagcgagcgaattgcctgcctcgatgccgacgatcgcgtgctcgccgacgatatggaagccgccatcgacgtgccgccggccgacaacagcgccatggacggctatgcgctgttcagcggagacagcggcaagcgcttgccgatctcccagcgcattcccgccggccagccgccgcagccgctgacgcccggcacctgtgctcgaatcttcacggggagcgaaataccgcctggcgcggattgcgtggcgattcaggaaaacgtcgagctggacggcgacgacgcgatcgtcccggtgacccagattggccagaacgtg…	MAEQSQSGLQSVEQALEALLDGVGRLESERIACLDADDRVLADDMEAAIDVPPADNSAMDGYALFSGDSGKRLPISQRIPAGQPPQPLTPGTCARIFTGSEIPPGADCVAIQENVELDGDDAIVPVTQIGQNVRRRGLDVATGQPLLAAGTRLGAAALGLLAGQGFSTVNVVRRPKVALLLTGDEIVEPGQALARGQIYNSNGPMLATLIRRFGGDLVSQVKVADDFDTTLARLREAAAKADVIVTTGGVSVGEEDHVKPALEQLGELSLWRLAMRPGKPLALGTIGRTRLVGLPGNPVSSYVGAWLYLRPLLGKLQGCNDRLSLPVVSAEAQFETRTQGRRHYMRASLAFEGERVTASLYPEQSSAVLTSCAATNAFAVIPSDSHIRPGDRVDCLWLQY
assembly_data_contig_1	CDS	assembly_data_contig_1_260077-549	260077	259529	-	Acyl carrier protein phosphodiesterase (EC 3.1.4.14)		PLF_404432_00004086	PGF_06454307			atgaactttctcgctcacgcctggctttcgcgccacggcagcgatgaattcctttacggcaacctgatcgccgacggggtcaagggggcggatctccaaccgtggccggcagcggtcgcgtctggcattcgtcatcaccgtcaggtcgatgccgccatcgatcggcacgcggaagtgttgcgcctgctgcagatggcgccgaaagcccagcggcgtttcgccggtatcgcgctggatgtggtgtgggatcattttctcgccagccgtcatccggatgcggcactggtggaacgctgttaccgggtccttggcgagcggcaggcgccggcgcgcctggagaggatggtgccaacgctgatcgacggcgactggctgcgatgttatgccgatttcgatttc…	MNFLAHAWLSRHGSDEFLYGNLIADGVKGADLQPWPAAVASGIRHHRQVDAAIDRHAEVLRLLQMAPKAQRRFAGIALDVVWDHFLASRHPDAALVERCYRVLGERQAPARLERMVPTLIDGDWLRCYADFDFTCRAIAGIGQRLRGPNQLAALTPWLRDEYDNLEAAFVTLWPDMQRRFRD
assembly_data_contig_1	CDS	assembly_data_contig_1_260446-351	260446	260096	-	tRNA 2-thiouridine synthesis protein TusE		PLF_404432_00002052	PGF_00413232			atggcaacgacaactgcaagaacactgttggtggaagggcagcccatcgcgctggacccggaggggtacctggtctctctcgacgactggtcggaaagcgtcgccgaagcgctggcggcggatgacggtcgtgagctgacgccggcccattgggaagtgatcgcggtattgcgagacttctaccagcgcttcgaggccgcaccggccatgcgccccttggtcaaggcagtgaagcagtcgctgggcgaggagaagggcagctcgatctacttgatgcaactgttccccgaaagcccggccaaggtcggcgccaggctggccggcctgcccaagccgaccaactgtctctag	MATTTARTLLVEGQPIALDPEGYLVSLDDWSESVAEALAADDGRELTPAHWEVIAVLRDFYQRFEAAPAMRPLVKAVKQSLGEEKGSSIYLMQLFPESPAKVGARLAGLPKPTNCL
assembly_data_contig_1	CDS	assembly_data_contig_1_260736-291	260736	260446	-	hypothetical protein		PLF_404432_00003104	PGF_08943225			atgctgttgcatctgctcaatcgatccccgcagtcgctatccgtctatcgagaactgggcgaagccttcggggccgacgatcatctattattgatcgaagacgcctgttacgcggcgctaccgtcggccagtgccgcgctcgaacccttcgaggggcgcgtgtcggtgctggcggaggatctggcatcccgggggctggccgagcgggtcagcccggccatcgcggtcgtcgacatgaacggctttctgtcgctgacggaaagccatcaacgctgtgtgagctggttctaa	MLLHLLNRSPQSLSVYRELGEAFGADDHLLLIEDACYAALPSASAALEPFEGRVSVLAEDLASRGLAERVSPAIAVVDMNGFLSLTESHQRCVSWF
assembly_data_contig_1	CDS	assembly_data_contig_1_261179-405	261179	260775	-	hypothetical protein		PLF_404432_00002499	PGF_10263005			atgacgactttttctgacttggaaaccgtttctgatttggaaaccgtgccgcaggatctgcttatcgtgctgcgccatccgccacacggctcgcaatggcttcgcgaggggctcgatgtcgcgctggtggcggctgccttcggccagcgggtcgggctgttgtttcagggcgatggggtctatgccttgctgaaagatcagcaggcgggcgccttgggacaaaagggcacccatccgcagatagcgatgctggagatgtatgacatcgacacgctttgggccagcgagacggcgctcgccgagcgggggctttcggccgacgacctgatgctgccggtggtgcccctgaatgccgaggcggtggccgagtgctttgcgctccaccctcatgctttgatc…	MTTFSDLETVSDLETVPQDLLIVLRHPPHGSQWLREGLDVALVAAAFGQRVGLLFQGDGVYALLKDQQAGALGQKGTHPQIAMLEMYDIDTLWASETALAERGLSADDLMLPVVPLNAEAVAECFALHPHALIF
assembly_data_contig_1	CDS	assembly_data_contig_1_261571-396	261571	261176	-	tRNA 5-methylaminomethyl-2-thiouridine synthase subunit TusD		PLF_404432_00003014	PGF_00413245			atgctgacctacgctctgttggtgcacgccgcgccttacagtcatcaggcggcgctttcggcgctgcgtttcgcggagaccgtcgtggcgggggggcaccgtctgaaaacggtcttcttctatcatgacggggtccacaacgcctcggcgctgatgtcaccgccccaggacgaagtccatctggccgatggctggagacggctccacgaagcgcatggtgccgaactgctagtctgtgtggcggcggggttgcgccggggtgtgctggataccagcgaggctagccgtcacggcttggctgtgcatagcgtcgagccaccgttcgaattgaccggcgtcggccagttggtcgatgccatgctcgccaatgatcgattgataacctttgcgccatga	MLTYALLVHAAPYSHQAALSALRFAETVVAGGHRLKTVFFYHDGVHNASALMSPPQDEVHLADGWRRLHEAHGAELLVCVAAGLRRGVLDTSEASRHGLAVHSVEPPFELTGVGQLVDAMLANDRLITFAP
assembly_data_contig_1	CDS	assembly_data_contig_1_262352-672	262352	261681	-	Putative TEGT family carrier/transport protein		PLF_404432_00001409	PGF_00039721			atggattttcgaacatcgcacgacgtcgccgatcgtcgatcgagcgcggtcagcaccaacaaggtgttgcgcaacacctacatgttgctggccatgacactgctattctccgccgtgaccgcaggcgctgccgtggccatgggcattacgcaactcaacatcttcgtattctttatcggcgcttacggcctgatgtttttggtacacaagactgccaattccggcgcgggtattgcggcgacgtttgccttcaccggtttcatgggcttcacgctggggccgatcatcgatctctacctgtcgatccccaacggcgcgcaactggtgatgaccgccttgggcatgaccgcggccacgttcctgggtctgtcagccgttgcactgatcacgcgcaaggac…	MDFRTSHDVADRRSSAVSTNKVLRNTYMLLAMTLLFSAVTAGAAVAMGITQLNIFVFFIGAYGLMFLVHKTANSGAGIAATFAFTGFMGFTLGPIIDLYLSIPNGAQLVMTALGMTAATFLGLSAVALITRKDFSFLGNFMMAGAIVLVLAMVAALIFNIPGLALAVSAGFVLFSSAAILYQTSEIVNRAGETNYILATITLYVSIYNLFVSLLSILGVMSDD
assembly_data_contig_1	rna	assembly_data_contig_1_262518+91	262518	262608	+	tRNA-Ser-TGA						ggagggatggcagagcggttgaatgcaccggtcttgaaaaccggcgtaggttaatagcctacccagggttcgaatccctgtccctccgcca
assembly_data_contig_1	CDS	assembly_data_contig_1_263765-1095	263765	262671	-	Phage integrase, site-specific tyrosine recombinase						atgccatacaaacgaccgggatcgccttactggtgggtcagcatcacgcctccagcagggggcaaaccgattagacgttctactcggacggtagataagcgcgaggccgaagccttggaggggcagtggcgcgcgcagctctttagacaatcagcatggggagaggagccggaccatccgtttgaagaggtcgcggcggagtttctgctggcctcgacgaacaagcgatcgctgcctgacattaagctgcgagtcgggcggctctacgaccactttggcggtttctcgatgaacagtctctgcggcaaagatgttcgcggcttcatcgactggcgacgcggccacggcgtgactgactcgtccatcaacagagagctttcaatcctcgctgcgatgatc…	MPYKRPGSPYWWVSITPPAGGKPIRRSTRTVDKREAEALEGQWRAQLFRQSAWGEEPDHPFEEVAAEFLLASTNKRSLPDIKLRVGRLYDHFGGFSMNSLCGKDVRGFIDWRRGHGVTDSSINRELSILAAMINHAIVQLEWKLPNPVRGRMLREPEGRVRWITRAEAARLMQKAEEMREGDRLRDFIELSLNTGCRKNELLKLEWRRVDFNHNLITLESEDNKSAKRRTVPLNDVAARCLKRRASWIAKYCPGTPWVFSKRDGSRYMNPRNIFQAACKAASIKDFRIHDLRHTAASWMVSEGVPLADVKDVLGHSTITMTEKYAHLAPHRARDAVAKLQSQSTHTGRPVHAIESLIGRKKRAV
assembly_data_contig_1	CDS	assembly_data_contig_1_264245-222	264245	264024	-	hypothetical protein						atgaagctcggcagatatgactggccagcgagccggaaacgcaagcagcgcaatccgaacagccttcgcgccatagccgatcgacacggcatgccgttgggcacgctcaagagtcgagttcacctgctgcggaaagacggacacacccgcgaagacgcgatacggatcgccgttgaaacacctatcgggccgcgcggtcggccacgaaaagacgaaacctga	MKLGRYDWPASRKRKQRNPNSLRAIADRHGMPLGTLKSRVHLLRKDGHTREDAIRIAVETPIGPRGRPRKDET
assembly_data_contig_1	CDS	assembly_data_contig_1_264601-246	264601	264356	-	hypothetical protein						atgaacaccaccgtctacaccaagcatcgatgcccaaagtgcgacatgaccaaacgggcaatgaaggggcgagagttctacaccgtcaatgtcgaggaagatccagatgcctatcgattcatcaccgaagagctgggcattcgaatgatgccggtcgtcgtggtacgcgatgacgctaaccagatcattgatcactggcacgacttgaggccggacaagatcagtcgatggaaggatgcggcatga	MNTTVYTKHRCPKCDMTKRAMKGREFYTVNVEEDPDAYRFITEELGIRMMPVVVVRDDANQIIDHWHDLRPDKISRWKDAA
assembly_data_contig_1	CDS	assembly_data_contig_1_264734+996	264734	265729	+	Mobile element protein		PLF_404432_00000025	PGF_01000105			atggacatcaagctgcataaacaagcgaccacgacaccgaagatccggaccgagatccaggcagcaccctccagcatcacggatagcgagctggcccgccagtatggtgtcgccaccgcgaccatacggcgctggcgctaccgtgacgatgtccatgatcgatcgcacacgcgtcacaacctgctggccacgctcacgcccgagcaggaggaggtgctgatcgcagcacgcgaattccttcgcctcggcctggatgatctcctcgtcgtggcgcgtgagttcctgaactcccggttgtctcgctccggcctgcatcgcatgctccagcggcgcggcgtgccgacactggcggaactggctcggcaggacatcggagatgacgagaagccgaggcacaag…	MDIKLHKQATTTPKIRTEIQAAPSSITDSELARQYGVATATIRRWRYRDDVHDRSHTRHNLLATLTPEQEEVLIAAREFLRLGLDDLLVVAREFLNSRLSRSGLHRMLQRRGVPTLAELARQDIGDDEKPRHKPFKDYEPGYVHIDIKHLPRMPDEEQKRYLYVAIDRATRWVYLEIRSSQSAKDARAFMKQVEQKAPFKIRIVLTDNAKCFTDRFTRAGERKPSGRHPFDQECQAHDIEHRLIKPGKPQTNGMVERFNGRISDVLATRRYASGEDLEQTLKRYTWLYNHHIPQKALHHQSPIAMMKEWQTKRPDLFTRRVVNHTGPDNYP
assembly_data_contig_1	CDS	assembly_data_contig_1_266284-264	266284	266021	-	hypothetical protein						atgaacaccacaaccacctacaccaaccagttcgcgccggccatcgccggcgtttttcatcctgacggcggtagcaccgctatccagggcaaggatttgggcgagctgttcgatggctgcatgagccatgcccggatgcacaagcaatcaggccggtcgatcgagggcggcatgcatctggccgttgccagaaaatacagcgccgcgtcggcggcggtcagtgagatcgatgcgttgtttgagcgctggggaaggaaggcatga	MNTTTTYTNQFAPAIAGVFHPDGGSTAIQGKDLGELFDGCMSHARMHKQSGRSIEGGMHLAVARKYSAASAAVSEIDALFERWGRKA
assembly_data_contig_1	CDS	assembly_data_contig_1_266901-621	266901	266281	-	hypothetical protein						atgcatccgatactcgagcaattcctgaaagacaccgccaatcacagcctcgaagtccgccacgacgacggcgcctatcgccacctggctttcacgaacaacggcagcaacgtctaccggttcgacctcattacgtggccgggatacctctgcatctctggtgatatgggctgcttcacgttccggcgtctgcccgacatgttcgaattcttccgtgataacaactgtgacatgggcatcaatccaggctactgggccgagaagcttcaggctggcgcgggggctgcctctgacagcatctgcaaagagtggagcgaagagaagttccgcgaagcgattcgcgaatgctacgaccagcacgtcgacgcagatggagaagccattccaggcgatgaggcc…	MHPILEQFLKDTANHSLEVRHDDGAYRHLAFTNNGSNVYRFDLITWPGYLCISGDMGCFTFRRLPDMFEFFRDNNCDMGINPGYWAEKLQAGAGAASDSICKEWSEEKFREAIRECYDQHVDADGEAIPGDEADELWEEIEDRVLANADLEDAAMRSAMDFNHEGFEFTDFFEVRCTTWKFHYLWCCWAIVHGIAEYDKLKAEVAA
assembly_data_contig_1	CDS	assembly_data_contig_1_267880-927	267880	266954	-	hypothetical protein						atgttccccaaaaaccaataccttttccgcgtccacgatcaggtcgtactcgactccatcgcgtttaacgaagctctcgacgaattccggttccgccccgtgtcgctacgagaagcccgtcgcgttggctgggcgccaccggccggcaagcggagcgaagcactttcccacgaaatccagcgccacatgctgctcaccatgctgcgccaggagcgcctgttgccggcatcagtggtcaacgaggaggttgcggaacgcgcagacgagcgcaaagccgccgaaggtcagccgctatcgcgccgggaacgccaactgctcaaggagcaggtgatggacgagctgctgccccaggctttcacccagacgaagcgcttcgagctgtggtgggacacggcgaac…	MFPKNQYLFRVHDQVVLDSIAFNEALDEFRFRPVSLREARRVGWAPPAGKRSEALSHEIQRHMLLTMLRQERLLPASVVNEEVAERADERKAAEGQPLSRRERQLLKEQVMDELLPQAFTQTKRFELWWDTANRIVGIHAGSRKAAEEALDLLRQSLGSLKVTPLATKTPPSRGMTQWLSDPGSRPASLLLGDQVELRAAEDDGVLRAKSVDLDSEEMQSLLENGRQAAKMGIGIEGLARFQLHDDLSIKGLQFDDKLLDEASQADDGDDPIVRFETDFALWSDAMSKVIASLLEWLGGEADPSAPTP
assembly_data_contig_1	CDS	assembly_data_contig_1_270290-1812	270290	268479	-	C-5 cytosine-specific DNA methylase			PGF_00413615			atgatagaagcacgtgagattcgtcacttccacctcttctgtggccttggcggcggcgctgccggcttcaaccgcggcaacgcccgggtcggcaacatgcaggcccgctttcgctgtatcggcgggatcgatgtcgacgctggcgccatcgccgacttccagcgtctgaccggcacgcccggcaccgtaatggacctgttcgatcgagaccaataccgcacattccacggcgccgagccacctcctggctggcgcgagatgacacctgcagacatccatgcggccgccggaaacgagcggccgcatatcgttttcctgtctgcaccgtgcaaaggcttctcggggttgctctctcagacacgcagcagcaccccgaaataccaggcgctcaaccgcctc…	MIEAREIRHFHLFCGLGGGAAGFNRGNARVGNMQARFRCIGGIDVDAGAIADFQRLTGTPGTVMDLFDRDQYRTFHGAEPPPGWREMTPADIHAAAGNERPHIVFLSAPCKGFSGLLSQTRSSTPKYQALNRLTLRGMWLTLEAFADDPPELIIFENVPRIANRGRPLLDQIVAMLEHYGYAVAETTHDCGEIGGLAQSRKRFLLVARHKEKVPPFLYEPIKRPLRSVGEVLGEMPLPGDELAGPMHRVPRLQWKTWVRLAFVEAGSDWRSLNKLAVGNGYLRDYLIVPDGRNNGYLGVNDWGDTAGTIAGASRPGNGNFSVADPRFDQSAKWKDGQAYGVRCWDGPTGAITGQKSPGQGAFAVADPRRPGEGFGKYAVTPWGQPSGTVISGSTTGQGA…
assembly_data_contig_1	CDS	assembly_data_contig_1_270340+231	270340	270570	+	hypothetical protein						atgaaatgcttcgtgtgcaatgctgatgcggaagaaggcgctatcctcggtgactggctccacattacttgtccagaatgcggcgaatatgccgtatctggctctatggagaggatgctcgaaaatcgtaagcttgatgtcgatagaactagagagtggctgcgacaggatcgccgctccggtagcactgttccgctactgactacacataatgatgaattgctggtctag	MKCFVCNADAEEGAILGDWLHITCPECGEYAVSGSMERMLENRKLDVDRTREWLRQDRRSGSTVPLLTTHNDELLV
assembly_data_contig_1	CDS	assembly_data_contig_1_271822-1065	271822	270758	-	hypothetical protein						atgccagcttgggaactaccagtctacagtcgaacaagagtggctaaagccgggagagaagtcgccaaacacctccaggctggattaggcgaaacaaccatagatgtcaaacgtgctttggtagatgacatcgctgtcatcaacaattttcgtgcttcccacgcatttccgctcaatacttttcagaccgcgttaagggcaaagtccagggaaattgaccccaacgctattgttgctcagcgattaaagcgaatgccaacaattatagacaaattgcgccgatttccggacatgaatttgtctaggatgcaggatataggcggttgcagagcggtaatggcgagcattgagtcagtttatgacctgtctaaagctttcgaaaatcgaaaggtcagccat…	MPAWELPVYSRTRVAKAGREVAKHLQAGLGETTIDVKRALVDDIAVINNFRASHAFPLNTFQTALRAKSREIDPNAIVAQRLKRMPTIIDKLRRFPDMNLSRMQDIGGCRAVMASIESVYDLSKAFENRKVSHILANKKDYIKEPKASGYRGIHLIYKYVSDRNDTYNNYHIEVQVRSQLQHAWATAVETAGMLLKQQLKSSQGEERWLEFFAYASSAISFLEGTPHLHTQCDRVQVANALREVAASLHAFELLRAVSTTMQLRENQPDMVSAGYFILVVNTESQELSVYTFKKNEAKRASSAYETVEHDNRNNENIETVLVSVESFTSLKSAYPNYYGDASVFIETIEEFISA
assembly_data_contig_1	CDS	assembly_data_contig_1_272459-453	272459	272007	-	hypothetical protein						atgtcgcattcgactcgggagaatgagatggccaagccacgcgagaactactgcccgtggacgcgggcagaatatgacctggttgaaacggccatactgcgtgacaaccggcagtacgcagacattgctgccgagcttggccgctctgtgaaaagcgttcgcggtgcagcgcagcggatcggtgtgtcgcgttgccgccgtcattggcgaactcccgactggtctgagctcgaccgccggataatggatctgttggagtgcgagctgatgactgttccgcaggtcgccgagcgcctccagcgactcggacacccgatcagcaggtccgcgctctacaagcacctcgagaccctaccgcacgacgtgcgcgagcgcgccaagcgcaatggcatccgcaag…	MSHSTRENEMAKPRENYCPWTRAEYDLVETAILRDNRQYADIAAELGRSVKSVRGAAQRIGVSRCRRHWRTPDWSELDRRIMDLLECELMTVPQVAERLQRLGHPISRSALYKHLETLPHDVRERAKRNGIRKRVAVGERVQRRRKLSAA
assembly_data_contig_1	CDS	assembly_data_contig_1_273390-957	273390	272434	-	hypothetical protein			PGF_01846563			atggctgacaccgccgaaaacatggaacagcaggaaccctatggcaacgagttgatcgagctgacgcgcgtggatcaggcgctggccgagcttcgcgccaagcatggcaacgtgccggactacacgaccgccgagggctacaaagccggcaaggcatcgatcaaggagctgaccggttatcgcaccggcaccgataaggcacggctggcgatcacgaagcctcaccgtgagttcatcgagcgggtgaacagctacggcaaatcgctcatcgccgaaatcgagaagctggagcaacctcatcgggatgcaaagcagatcgtcgacgaggccgagcagcgcaagaaagaagagcgcatcgcccggctgcgccagcgtattgcacgcgagatcactagctat…	MADTAENMEQQEPYGNELIELTRVDQALAELRAKHGNVPDYTTAEGYKAGKASIKELTGYRTGTDKARLAITKPHREFIERVNSYGKSLIAEIEKLEQPHRDAKQIVDEAEQRKKEERIARLRQRIAREITSYLDTAQGLDSSALAELYDQAQGIDTGDYFDVTQEAEDERARVINEISAMHDAAVQREQLAAEQARIDAEKRRMREEEAKREAERAELEELRRFKAEQEAQAAQPESASMVVAPSGPEIYQDEPHSVGADFADEEDWEATAVTGSESNWDAARSDLIDAGLDWQSAEAVVQAIFDGAIRHVAFDSGE
assembly_data_contig_1	CDS	assembly_data_contig_1_274246-864	274246	273383	-	hypothetical protein			PGF_08225224			atgaatcagcaagtcacccaacagggcggctcgcaggcagagccgcgcgccgatgcttccgtccatagtgaccacatggcgctatggaatcgcgtgaagacgacgccggcgtcggccaccaagccggccaacgtcaacggccagacgatcacctcgatcgacaccatccacatgatccagatggccacgaaggaattcgggccaatggggatcggctggggctacagcatcgacgaggagcggtttgaccagggcgccccggttgccgatgcgcagggcgcggtaatcggccatgagcatacgcacaccatccggatgacgctctggttcaagcttggcggcgagcgtggcgaagtcacgcagtacggacacacgcgggcgatctaccgcacgaataaa…	MNQQVTQQGGSQAEPRADASVHSDHMALWNRVKTTPASATKPANVNGQTITSIDTIHMIQMATKEFGPMGIGWGYSIDEERFDQGAPVADAQGAVIGHEHTHTIRMTLWFKLGGERGEVTQYGHTRAIYRTNKGTWMTDGEAPKKSTSDAMKKCLSLLGFSADIFSGLYDDQGYVAERRTQERLEKSDNFDAELERLRQEFKAWLESQRKMLQHQLPHPRSIQLAGDKALNQLSDRASMARLDESTTGVARKQLQDAMQLGIERVTSAKQAEKDAQAEQQPQESTHG
assembly_data_contig_1	CDS	assembly_data_contig_1_274607-327	274607	274281	-	hypothetical protein						atgagcacagtcgagattgatacggcgcgccatgagcgcgaagtcgaaacgcacgaagctttctgcgatcactggcaacgactggtcgatgaggcccgcgccgacgtagacgctggccgagatcacgacgccaagtgcgatcaggaatcgatccaggagctgctggccacggagagcaaagacttctggcgtctggtacgtcagcttcgcactgccgagacgccccagcaccgcgaattcgctgcccgaaagctgcaagagcattgcaaccaagtcgtcgatgacatggttacgcgctacgccgaccttaaatctgcccctttctga	MSTVEIDTARHEREVETHEAFCDHWQRLVDEARADVDAGRDHDAKCDQESIQELLATESKDFWRLVRQLRTAETPQHREFAARKLQEHCNQVVDDMVTRYADLKSAPF
assembly_data_contig_1	CDS	assembly_data_contig_1_275067-459	275067	274609	-	hypothetical protein						atgaacgccatcgatcgacgcgccgcggtcaacgagtaccgggcgcagcgccgctatgccggcaagccggtagttgacagcgacaagcccgtcatcgggtgtcgcctgcctacagacaacatcaaccgggcgcggctggccgacttctaccgtcgacgccacgagcgtttcgctgctcagcagctggggggtggcgtcgtgatcggcgagattacctccttggcaggtcagtacgccggcgctggggatgactaccgattctctcgagactatctgatctgcgccgcccggcacgcgctggacgccgagggctgcagcggtacgtctcacatcattctggttcgtgccgctctcggctgcgccgttatctacgcgcctgccaaggatcgcgggacagcc…	MNAIDRRAAVNEYRAQRRYAGKPVVDSDKPVIGCRLPTDNINRARLADFYRRRHERFAAQQLGGGVVIGEITSLAGQYAGAGDDYRFSRDYLICAARHALDAEGCSGTSHIILVRAALGCAVIYAPAKDRGTAEEQINPLIAQCDARMKGGH
assembly_data_contig_1	CDS	assembly_data_contig_1_275499+135	275499	275633	+	hypothetical protein						atggtgccggtctgccccggctgtctcaccactacgcaggtgacgcgcttcctacagtcaccacaacagcaggaaatcggttttgcctgtggtatttttgaaagaccacaacagcaaggaaatcgatatgtctga	MVPVCPGCLTTTQVTRFLQSPQQQEIGFACGIFERPQQQGNRYV
assembly_data_contig_1	CDS	assembly_data_contig_1_275966+474	275966	276439	+	hypothetical protein						atggccgctactgacacgatcgacgttaattgggaaacccggtattccatggccctgataaagcgccacatccgcttctatcggaatctcaatggggctctcaccctgctccccttgtttgcaggtagcgcagtagcggccaacttcattaaccagagctcattagcctctagcgcttttggtttagttgtggtgctttctacgctggcgcagttcgtggtaaagccaggagagaagcgcgtcgcactcaaagccgaactgcaacgctacctcgcttttctcgaaatacttccaacgctcgacaggatccaatccgaggcccaattctgggcgatcaacaaagacgactccgacataatcgagggtctgcaatgcgtagcgctgcacgacacctatctt…	MAATDTIDVNWETRYSMALIKRHIRFYRNLNGALTLLPLFAGSAVAANFINQSSLASSAFGLVVVLSTLAQFVVKPGEKRVALKAELQRYLAFLEILPTLDRIQSEAQFWAINKDDSDIIEGLQCVALHDTYLEVDGVVPPSAMQLTRWNRILRAAS
assembly_data_contig_1	CDS	assembly_data_contig_1_277590-738	277590	276853	-	Phage cI repressor (ACLAME 5)						ttgcaagaatatgagcgcacgcatataaaagcgggcatggaactcaaggaccgcctgaaacaggcccgcaagcacgcgaagatgagccaggtagaactggcgaagcgagcaggcgtagaccaaacgacgatttcgaacctggagagaggcaagcaccgggggactagccacgtcatcccgctggcatccgctctgggatgcagcccgcgttggcttgcgaccggtgccggacagatgcttgagttcggaagggacgctacagatgagctggtttttcaggatgcggagctggtagaaggcaacgagccgcttgggtacgatgaaatagagctaccgtgcttcagagaggttgagttctctgctggcgacggctctacgcaagtcatcgagaaccacggg…	MQEYERTHIKAGMELKDRLKQARKHAKMSQVELAKRAGVDQTTISNLERGKHRGTSHVIPLASALGCSPRWLATGAGQMLEFGRDATDELVFQDAELVEGNEPLGYDEIELPCFREVEFSAGDGSTQVIENHGASMRFSLARLSRAGVQPENAACATVTGNSMEPTIAGGSPIAIDKGCTQIIDGKVYALDHGGMFRVKRLYKLPLNRVRIVSDNGNEYPEEVVSMGHEESPRIIGRVFWWEVFD
assembly_data_contig_1	CDS	assembly_data_contig_1_277642+219	277642	277860	+	Putative phage repressor (ACLAME 146)						atggaaaacatcttcgaacagctcgtcactcacttcggcacccaggaaaagaccgccgctgccctcaacgtggatcagtcctcggtctccaactggattcgtggcaagcacggcatgtctcccttggttgctctccgcgtcgagtccctgacgcgaggtgaattcaaagcggtggatctctgcccccgcgtatttggcactgatctcagcgccgcctga	MENIFEQLVTHFGTQEKTAAALNVDQSSVSNWIRGKHGMSPLVALRVESLTRGEFKAVDLCPRVFGTDLSAA
assembly_data_contig_1	CDS	assembly_data_contig_1_277893+612	277893	278504	+	hypothetical protein						atgcccatgtctgacaaccgacaccccagccgtgacgccctgctccgggatggctttggccagctacgcgaacagcgtggggtatcgctcgaatcgttcgccttcacgctcaacgcgcttgtccacgccatggcgcccgccaagtccgacaagatgccgaacctgtcttcgctgggcgggctgaatgcagagtcgatgcgcaccattgagagctggcgcaagcgctgcgaacgctgggtcgatggcggcaccgagcttcccgcgtggctggaagagcccttcgtgactgcgctcgaggagcacggcgacaccgatacgcgtgtccagttggctcgacgccacggattcatgggcgtgcgacgccctgcccttggtgacgcccccgcctgtgcattcgcc…	MPMSDNRHPSRDALLRDGFGQLREQRGVSLESFAFTLNALVHAMAPAKSDKMPNLSSLGGLNAESMRTIESWRKRCERWVDGGTELPAWLEEPFVTALEEHGDTDTRVQLARRHGFMGVRRPALGDAPACAFAALGSVGRETGDVMGVVSEMLQDGVLDENDRQYGEQALTDIDDAVAALMSMRALIQERVMGARPALRSVNQ
assembly_data_contig_1	CDS	assembly_data_contig_1_278568+1275	278568	279842	+	hypothetical protein						atggcacaacctgccgaagtaatccagtttcctgggcgccatgacggcgaccagacgccgagccccgacgcatcggcaaggagtccgcagttggaagacggattcacgagaatagcgaatgagcttttcgaggcaatcatctgcgcaccgcttaccgatcgtgagcgtcggacagtgctggctatcgtccggctcacctatggctggaaccgaaaagaaggccgaatcaccggtggcttgctttccaaggtaacaggcctgccggccacaaaggccagtcagacattggcagccctggtcgccaagaacgtcataacacgcaacggcggcagtcgttcatcggtatcgctgaacaagcacgtcgaccaatggaaaatctcccaggcagagcgcaagaca…	MAQPAEVIQFPGRHDGDQTPSPDASARSPQLEDGFTRIANELFEAIICAPLTDRERRTVLAIVRLTYGWNRKEGRITGGLLSKVTGLPATKASQTLAALVAKNVITRNGGSRSSVSLNKHVDQWKISQAERKTPPPKQAKRAECDQTGPDDPKRYDSYQNGKSESYQNGNASKDMKDITPSLRSGVVDSEPKRSSRKSALEYTEEFEQAWSLYPKRSGSNPKRDAFKSWRARLAEGVCADDMIAGVQRYAAHVSAKGSNATEFVMQGKRFFGPAAEFENDWFTPAPSANGYGAQGGNHANRQGFDRQRNERDRIAQRLADPNDSGWIDGLFDEEEPTGSARESDLHPARGDLPQDMADGVQHGKHADSGEARGCYIDGEVVGASNQSGRGYGDRANQGR…
assembly_data_contig_1	CDS	assembly_data_contig_1_279835+390	279835	280224	+	hypothetical protein						atgcctgataccgatgcagcattcaacgaggcgatccagcatgcccagcaacctgcacagcaccaatggtcccatccggctgttcgtgtcgccggcgccgccgcgggctggttcgacctagctaacgcaaccggtgagcgcgccgtaggcatcgccaagtcgagattcacgaaggaatacctggctgtcgtcaaccgcgtgatggccggcggcgacgtcgaggcccgcacgctgatcgggcacgacggccaactgacgccggcggagctcgccgagcgcaacggtcgtgagcagatggccgccgaagccgaaaaagagttcggccgcagcatgaccggcgagcaaggtgtttccgcgcttcgaagccttctggggaggaagaccgcatga	MPDTDAAFNEAIQHAQQPAQHQWSHPAVRVAGAAAGWFDLANATGERAVGIAKSRFTKEYLAVVNRVMAGGDVEARTLIGHDGQLTPAELAERNGREQMAAEAEKEFGRSMTGEQGVSALRSLLGRKTA
assembly_data_contig_1	CDS	assembly_data_contig_1_280221+240	280221	280460	+	hypothetical protein						atgaccatcctgacattcccacagcataaccgtgtcgacctgatgcagctcaccctgggcgttctcggcaacggcccggccagcgcggaagacatcagcgagatcctggcgaagaacggttatcacggcttcagcgccgagggcgtcgaacaggcgatcgatgggttgcgccgaaacggctactcagtcgagagcgatggccaggtctactggctgggcgacggaggtgctgcggcatga	MTILTFPQHNRVDLMQLTLGVLGNGPASAEDISEILAKNGYHGFSAEGVEQAIDGLRRNGYSVESDGQVYWLGDGGAAA
assembly_data_contig_1	CDS	assembly_data_contig_1_280457+339	280457	280795	+	hypothetical protein						atgagcatttttcaacgtgttcgcgaccacctggccggcgtcatcgggcgagattgcgaaggtaagccgctgcgtgtgggtgatcgggcagtgccgacggcgccgccgggcatggaggtgaatcccaggtttgactgtgtcctcaccgtggccggcccggcaatgaggccggggtggctgaaatgccttacgccggatgatgaagattgctacggagcaccggctcacttgcgacgcctcgatgacccgagcgacgacagcgccagctgggaagaggtcactaagctgaccggctggacgccgcgtagcctcgaacggcccagcgaggtgccggcatga	MSIFQRVRDHLAGVIGRDCEGKPLRVGDRAVPTAPPGMEVNPRFDCVLTVAGPAMRPGWLKCLTPDDEDCYGAPAHLRRLDDPSDDSASWEEVTKLTGWTPRSLERPSEVPA
assembly_data_contig_1	CDS	assembly_data_contig_1_280792+465	280792	281256	+	hypothetical protein						atgagcaaagagcacgtctacaccgtggccagcatccgcgacctacatggcgccatggcgatgatcacgaacatggccgggcgtggcctgcagcgcggctccgtcgagatcgccattcggcgccccggcaagtcccgcatccaggaggctaagtaccacgccatgatcgccgacatccatcgccagtgcttccggggttactcggttgatggcgtcaaggcggtcctggtcaatcagttcgcgctcgagcttgaggagcaaggcaccccgctggcgaaccctgggcagaaggtgtgggactggaagagccaggaggccgtctacgtccgccccaccacgaccaagttccgcaaggctgaggccgccgcgttcatggagttcctgtacgccaccggcgcc…	MSKEHVYTVASIRDLHGAMAMITNMAGRGLQRGSVEIAIRRPGKSRIQEAKYHAMIADIHRQCFRGYSVDGVKAVLVNQFALELEEQGTPLANPGQKVWDWKSQEAVYVRPTTTKFRKAEAAAFMEFLYATGAELGVAWSEPALKAYSEFKEAA
assembly_data_contig_1	CDS	assembly_data_contig_1_281253+441	281253	281693	+	hypothetical protein						atgaagcgaaccgccctcaaacgtaaaacggccctcaccgctcgccagccgatgcaccgcaaggccagatcgtcgcggcgccgtgagagtcagccgaagccacgcaagcaggatgctcggttccggtcgcccgcctacctgcgctgggtgcgatcgatgccctgctgtgtctgcctacaggacgctactgatgcacaccacgtgatcggcctcggctggggtctgtccggcatgggcatgacggcgcccgactcgttcgtaatgccggcctgccgggaatgccacggcgacatccatcgcgaccccgaactgcagcagcaccaacccgattggctgctccagatcatcggctacggccttcgccagttcccggccggcgagatccatgccgcgctgctt…	MKRTALKRKTALTARQPMHRKARSSRRRESQPKPRKQDARFRSPAYLRWVRSMPCCVCLQDATDAHHVIGLGWGLSGMGMTAPDSFVMPACRECHGDIHRDPELQQHQPDWLLQIIGYGLRQFPAGEIHAALLEARAFIEEKERAA
assembly_data_contig_1	CDS	assembly_data_contig_1_281690+468	281690	282157	+	hypothetical protein			PGF_08225224			atgatcataggaatcgacccaggccagaaaggcggcatcgcgattatgacagaggacagaaatgcttgcggttacgtcatgccgctggccggcaaggagatagacggccacgagcttgccaactatttgcgcggcctgccggatgtcctggtcatcatcgagaaggtgcattcgatgcccaagcaaggcgtggccagcacgttcaagttcggcatgggcttcggcatcgtgatcggcgtgtgcgaagcgcttggcctcccctaccggctggtgacgccacaagcctggaaaaaggcggtgctgtccggtaccgccaaagataaaagcgcggcgatcaacttcgtccgccgcgcctatcccggcctcgacctatcgcctgggcgcctgcgcgccccacat…	MIIGIDPGQKGGIAIMTEDRNACGYVMPLAGKEIDGHELANYLRGLPDVLVIIEKVHSMPKQGVASTFKFGMGFGIVIGVCEALGLPYRLVTPQAWKKAVLSGTAKDKSAAINFVRRAYPGLDLSPGRLRAPHDGIADAVCLAEYGRQLMAKETA
assembly_data_contig_1	CDS	assembly_data_contig_1_282154+732	282154	282885	+	hypothetical protein						atgatgatcgacaccaacccgcgtgtggcatgggcgcaagcgttcgagaccggtatccgcactcaagcgatggtcagcatgctcgaggctcagaccgacgcgcacacgcgcaagagcggtcggcgccacacgtattcggacattgcagtgaatgaccgaggcgaaaatgtcgtgctgaattacacccgggaccaggtgtcagcgtccgagacaaccagccgccgcggtggcgcaggtgcagcctacggtgaggattgcttcccgatctggcgggcgatccgcacactcgaggaaagcagtccggcgctggctgcagtcggccattggctatctgtcaacgacacgggtgcggcgaaccagcatctcgacgacgttgccgacaccgtgctggtgcggttt…	MMIDTNPRVAWAQAFETGIRTQAMVSMLEAQTDAHTRKSGRRHTYSDIAVNDRGENVVLNYTRDQVSASETTSRRGGAGAAYGEDCFPIWRAIRTLEESSPALAAVGHWLSVNDTGAANQHLDDVADTVLVRFQLAIGMEAWAGYRRARRERIEMLIKARMMQDRDNVDGTRPPLQPRAICQSIYALWGVRIVSDNWHRDGWQQIWELLGDVLSRLESEAMEPIMTATRDANRAMRNFLASAA
assembly_data_contig_1	CDS	assembly_data_contig_1_283115+528	283115	283642	+	Phage lysozyme R (EC 3.2.1.17)			PGF_00032004			atgcctcgcatcaccgcagacagagccggtggcgtgaacgtgtgcgccatgctggataccttggcttatgccgagatcggtcccgagatgctggccgatagcgatgacggctacaacgtactcgtcgggtcgctacccggtcgcatgctgacgttcggcagttatgccgatcaccccgacgtttaccacgccgccaccgacagtacggccgcaggccgctatcagatcctgtcacgatactggccacactaccgcgcgcagttgggcctgcccgacttcgggcctctcagtcaggaccgctacgcaatccagcagttccgagagcagcgcgccctgcccctgatacaggccggccgtttcattgatgccatcgcggcaatccgaaacatctgggcctcg…	MPRITADRAGGVNVCAMLDTLAYAEIGPEMLADSDDGYNVLVGSLPGRMLTFGSYADHPDVYHAATDSTAAGRYQILSRYWPHYRAQLGLPDFGPLSQDRYAIQQFREQRALPLIQAGRFIDAIAAIRNIWASLPGAGYDQHEHDIDTLARAYEAAGGKFSGRSRDWYDEVEKRL
assembly_data_contig_1	CDS	assembly_data_contig_1_283639+318	283639	283956	+	hypothetical protein						atgactcccgagctcatcctcgccgctctgcagattaccctctctgccattgccgccgtgctgtacggtcggcagttcaagcgacatgggccagtaccgttcagtcgtgaaaggctgaaagagtggctacgcagcatcacctggttgtcgatcgccgccgtctcatgcggcatggctgcctggcatgtcgcggctcttaatctcgacattccccccgaatacagggccgccggcggtacggtggcgcagatgctttaccagatcatcgttctgatcgcttacggcgtactcaaggacccgcgcgacaccgaaaaatag	MTPELILAALQITLSAIAAVLYGRQFKRHGPVPFSRERLKEWLRSITWLSIAAVSCGMAAWHVAALNLDIPPEYRAAGGTVAQMLYQIIVLIAYGVLKDPRDTEK
assembly_data_contig_1	CDS	assembly_data_contig_1_283966+339	283966	284304	+	hypothetical protein						atgtccgatctactcgcccaactgtgggcgctgacgacgctgccgttctctgacccgcgcgtcgccgccgcggtgccagctttcatcatctcgtggctcatcggcaaccggaacaccgctctggcctgcgccatcatcgcgttctgcaccatcaagctcgtcatctgggcatctggtgttccattcgacgggcaataccagatacccgtcgagggcgcggctggcatcggtgccggaatggcgctgatgggcgtccacggcatgcaggcgcgcgtccgtcaggtcgacgtcccaacggtcatcaaggccatcatcaaagcgattaaggggaagccatga	MSDLLAQLWALTTLPFSDPRVAAAVPAFIISWLIGNRNTALACAIIAFCTIKLVIWASGVPFDGQYQIPVEGAAGIGAGMALMGVHGMQARVRQVDVPTVIKAIIKAIKGKP
assembly_data_contig_1	CDS	assembly_data_contig_1_284301+324	284301	284624	+	hypothetical protein						atgaagcgcttgtttcgaagctaccccgttccgatctgggtagtcgccgtgctggtcgcgattgccggcgctggctgggcaggatggtcgagcgagtccaacaatgccgatcggctggcgaggatcgccacgggatccatggccgccgtgtcgatcacgatgcaggggcgtcagtacgaagcggaaaaagctggtcagctcgaggccaaggtcgacgaggccaacgggcggctaggccccatgcagcgaaagatcaacgacctgcaggaagacgtcgagcgactgcgcacgaactggacaagcgaactggggatcgagccatga	MKRLFRSYPVPIWVVAVLVAIAGAGWAGWSSESNNADRLARIATGSMAAVSITMQGRQYEAEKAGQLEAKVDEANGRLGPMQRKINDLQEDVERLRTNWTSELGIEP
assembly_data_contig_1	CDS	assembly_data_contig_1_284621+516	284621	285136	+	Phage protein (ACLAME 1071)						atgaactggtcagacataggcgacatcgttggcaaagccgcgccggcggtcggctctgccttgtacggctcggcgggtggcgcgattggtaccgccctggcatccctgctgggtacggaagcgacgcccgaagccgtaggggatgcgctgaagcgtaaccccgagctggccctgaaggctcaggagctcgaggccgagatgcggaaagccgccctggccgatcgatccgatgcccgcggtctccagaaagccgccctggctgccgggcgtggtgagttccagaactggttggccagcggcgtcatcctcgctggcttcctgctcttcgctgcaatcctgtttgcgcccgagggcacggtagaccctcaggtgcggacatgggctttcccgttcattcag…	MNWSDIGDIVGKAAPAVGSALYGSAGGAIGTALASLLGTEATPEAVGDALKRNPELALKAQELEAEMRKAALADRSDARGLQKAALAAGRGEFQNWLASGVILAGFLLFAAILFAPEGTVDPQVRTWAFPFIQALITTVIGYYFGSTNWSNKNAKIAPDGPSLYGRIDTGR
assembly_data_contig_1	CDS	assembly_data_contig_1_285404-243	285404	285162	-	hypothetical protein						atgaaagaacgcgatgagtaccttgccgaggagcttggcctgactgtcgaggaagttgaagaagtcggtatcagcaacatcctcgagtcggactcaggcagtagtggagagatgccttacggctactacttttacgtgccgaaggacacgcctcagagtgttctcgataaaaagggttggagcgttgaagacagggtggatgtgtctctgaacgcgttcgactccccagatgaccacgcctga	MKERDEYLAEELGLTVEEVEEVGISNILESDSGSSGEMPYGYYFYVPKDTPQSVLDKKGWSVEDRVDVSLNAFDSPDDHA
assembly_data_contig_1	CDS	assembly_data_contig_1_285452+663	285452	286114	+	hypothetical protein						atgactaagactgccccggaggctgtcgataagcctcggcagtccaaagactgggaagccatcgagcgcgcctaccgtgccggactgctttccatccgtgagatcgccaccgagtacggcgtatcgcacaccgcaatcaacaagcgggccaagaaggaaggctgggatcgagacctgaaggcgaagattaaagccaaggccgattccttggtttccaaacgagaggtttccagtcaggtttccaccagaaacccggaaaccgaacgcgagatcatcgagagtaacgccaccgtcatcgccaacgtgcgcatggcgcatcgcggtgacattcgccgatcgcgcggcctcgtcaataagctgctggatgagctggagtcggtcagcgataacgtcgacctg…	MTKTAPEAVDKPRQSKDWEAIERAYRAGLLSIREIATEYGVSHTAINKRAKKEGWDRDLKAKIKAKADSLVSKREVSSQVSTRNPETEREIIESNATVIANVRMAHRGDIRRSRGLVNKLLDELESVSDNVDLFEELGELMHSPDDKGMDKLNDLYHKVISLPSRSKTMKDLADTLKTLISLERQAYDLENAGDGAEQGSGISSRDPIAAAQEYSKLMGG
assembly_data_contig_1	CDS	assembly_data_contig_1_286116+1605	286116	287720	+	Phage terminase, large subunit			PGF_07052665			atgccaatccccttcccgttcgactttcgaaatccggactacaccgaggtattcgattggcgcgccgagcggcttcgtcgcattcggtcaggagagatcgacctgccgttgctcaagcagtattaccgcgaccaccctgcccaattcattatcgactggggcatgacgtacgatccccgcaacgttgagcgcggcctgccagccagcatcccgttcctgctcttcccgagacaggaggaatggatcgagtggttcatggagcggtggcgcaaccaagagcccggcatcactgagaaaacgcgagacatgggcatgtcctggctgacaattagcttggcgtgctctgtctgcctgcatcaccacggcatggcgatcgggtttggatcgcgcaaggaagag…	MPIPFPFDFRNPDYTEVFDWRAERLRRIRSGEIDLPLLKQYYRDHPAQFIIDWGMTYDPRNVERGLPASIPFLLFPRQEEWIEWFMERWRNQEPGITEKTRDMGMSWLTISLACSVCLHHHGMAIGFGSRKEEYVDKIGSPKSLFEKARTFMAMLPRELRGGWDRKRHSPHMRMLFPESESVITGESGDGIGRGDRTGFYIVDESAFLERPHLVDASLSATTNCRQDISTPNGMGNSFAQRRHSGKIAVFTFHWRDDPRKDDAWYAKQVSELDDVTVAQEIDINYSASVEGVLIPSAWVQAAVDAHKKLGLELTGENVCALDVADEGKDKNAFTGRRGILLSMAEEWSGKGSDIFGTVQKAFGFTEAFGAESFRYDADGLGAGVRGDARVINELRAEHG…
assembly_data_contig_1	CDS	assembly_data_contig_1_287732+1362	287732	289093	+	hypothetical protein			PGF_05833838			atgggctttgtgccataccaaaatatgcgccggggccccatgttcggcggcgccctgccgacgatgagcaacgacgccaagcgcgccacggcgtgggccgactacggctaccccgaggtgctggagttcgacaacttccattcgatgttcaagcgcaacggcatcgcgcgggcaggcgtcatgcgtcacgtcgagaagacctgggagacgaatccctggatcgtcgagggcatggagggcgacaagccgcacaaggagacaaagcgcgagcgtgagattgcgcgcttgctcaagcagctttcgttctggaaccggatgcaggcggccgactggcgcggtcgggttggacgctactcggcgctgtacctcgtgttcgatgacggggtgcacccgagtgag…	MGFVPYQNMRRGPMFGGALPTMSNDAKRATAWADYGYPEVLEFDNFHSMFKRNGIARAGVMRHVEKTWETNPWIVEGMEGDKPHKETKREREIARLLKQLSFWNRMQAADWRGRVGRYSALYLVFDDGVHPSEPVTRPVKLLKMQPLFEAQLEPLEFEQDPASPEYGNPTSYQFRPQAVHTGRDERQSLTIHADRVHIIAEGADDDTIYGIPANEAGFNDLLTIEKIVGAGGEGFWKTARGAFSLHSTGKDGIDIQGLAQMFGVETDQVADKLNEVAADLSAGMDKLLLLGDMEAKALAYQLPQPEQFFAVAMQSYAAGVSCPMPVLLGQQISQRSSDENSREWAQTNMTRRRRFAIPTVEKLVSKLMRFGALPTFEFYIGWDDLTDATFEEKLGNAKT…
assembly_data_contig_1	CDS	assembly_data_contig_1_289065+909	289065	289973	+	hypothetical protein			PGF_00241464			atgacgagacagccgacgctgccgcgtaacagcgcgagcccgacgcaaaccactcggcaacggcaacgggcgttcaagcagatccggacagcgctggccggcatcgagcggggtgtcgtcgagcggttcgagcagatcggctatcgcgtgaccagcggcaatgcggacggcgacagcaaccagacgtacgagtacctgctcgaccagttcgtgttggacgacatgaacagctacatcgccgagctcatcaacgagctggtgatgcgggcaatcaacggtgagccgatcgtcgttggccaggccgagcttgcataccagcagagcacggcggcgtcggtcgccagcatggcagcgcagaccgaagcattccggcgcaccgtcgagcagacgctcctttct…	MTRQPTLPRNSASPTQTTRQRQRAFKQIRTALAGIERGVVERFEQIGYRVTSGNADGDSNQTYEYLLDQFVLDDMNSYIAELINELVMRAINGEPIVVGQAELAYQQSTAASVASMAAQTEAFRRTVEQTLLSAPYRTRIALVRARVFEEMQGFTDQTRTDLARTLADGMARGKSPGNIARMIRDRIGVAQSRAERIARTEINTAHRRAIWDEDKQTNEEGIRTRLLWVSALSATTRPTHASRHGRIYTRQEVAEFYARDGNAINCKCTQVSILVDENGKPLSGALPGKLQLQGQKFFKAAA
assembly_data_contig_1	CDS	assembly_data_contig_1_289970+195	289970	290164	+	hypothetical protein						gtgaatgaccagacgcacatgatcgtgctggtacaaagccagttcgagttccgtcgcatcgccgagtatcgactgatggcagacgagtgcggccggctgcggaatcgggcggtacccgagctcgagcccggtgaggtgctgtcggtggttcccggccaggcgatgtatcggatcgtgaagaatcctgacggataa	MNDQTHMIVLVQSQFEFRRIAEYRLMADECGRLRNRAVPELEPGEVLSVVPGQAMYRIVKNPDG
assembly_data_contig_1	CDS	assembly_data_contig_1_290190+267	290190	290456	+	hypothetical protein						atgtacgagtatcgaccgttcgacctccatgtctcgccggagagtaaactgccagcgctctgctcagtccactctaaagcgatcaaggatatgaatctggctatttgccttgggggtcaaatgtatcggttcagtgatcaggaattccgaggattgctcaattacaccaacgattttcctggtcgtgcgtgtattgaaggaaagccgatacacagcgttcgcagaagaggaagcaacccagtcaacgtggccccacttcctctctag	MYEYRPFDLHVSPESKLPALCSVHSKAIKDMNLAICLGGQMYRFSDQEFRGLLNYTNDFPGRACIEGKPIHSVRRRGSNPVNVAPLPL
assembly_data_contig_1	CDS	assembly_data_contig_1_290551+1128	290551	291678	+	hypothetical protein			PGF_12747770			atgaccacgaagcatgcccacatcgtgacgcgtgtgaatgcgtcgcagatcaagaaagagatcatcaacggcgaggagcactaccggatcccgtcggccaccctgccggatgactgtgtcatgaatggtgggctctacagcgccgccgagatcgaggccagctacaagggcctcgagggtacgccggccccgctcgggcatcccaaggtcggcaatcagttcgtgccagcccgctcgcctcacgccatcaacaagcactggatcggggcatggaacgaaaacgtccgtcgcgagggcggccgcgtgctgctcgacaaggtcgtgaatatccgtgtcgccaatcagaccgccgaaggccgggagttgatccaggccatcgagaagcaggagcccatccac…	MTTKHAHIVTRVNASQIKKEIINGEEHYRIPSATLPDDCVMNGGLYSAAEIEASYKGLEGTPAPLGHPKVGNQFVPARSPHAINKHWIGAWNENVRREGGRVLLDKVVNIRVANQTAEGRELIQAIEKQEPIHTSTGLELEIKVANGESKGKRYTWSAHNMQFDHDAILIGEPGAATPEEGVGMFVNAAGDEAEVLHANVEFSDDEEYEIAAAAEHILRIADRAEKREQNKGRLDKLVTAIKSAFGGAQSESSQTTTANAKAPEGDMSLTKEDVISAVNEAMKTRDEQITSLVNGQKEQGETIKALKANADAAAKAESAKLDEKLKANGWTDAELEGMTANAKQKVVNSLQPRDGFHINAGFGGGKAEDTNTLPE
assembly_data_contig_1	CDS	assembly_data_contig_1_291682+450	291682	292131	+	hypothetical protein						atgagcaactacaccaagttcggcaagggcgttatcttctgcgcacctgcccaaatgctcgaccagccgctgcgcaaggagtcgccggtcgatggcgattacctccccggcacggtcgtgcactacgacgccgcggcgaagcgcttcaccgccggcccgggcgacgtcacctacgtgctcgacaaggatcatctcggccagatgccggtggacgtcgcctatacggcgggtgatctcgctaccgcgttctactgcaagggcccggccctgatcctgaacgtgctggccgatggcgagcaggagatcgtcgaagacgacccgctgttccccaccgcgggtggaaccctgacgatcactgaccccgccgacggcacggccgcaatcggcaatgccgccgaa…	MSNYTKFGKGVIFCAPAQMLDQPLRKESPVDGDYLPGTVVHYDAAAKRFTAGPGDVTYVLDKDHLGQMPVDVAYTAGDLATAFYCKGPALILNVLADGEQEIVEDDPLFPTAGGTLTITDPADGTAAIGNAAETITTGTGSELVAVKFI
assembly_data_contig_1	CDS	assembly_data_contig_1_292141+1068	292141	293208	+	hypothetical protein			PGF_05819399			atgactacctacgttttcgacaaaaagagcgtggcagcgaatcggagcctgcgggggcagtatgaatacctccaggcccaccgcgcgctgcacgcgaacaccgagcgcggtttcgccggcatcccggtgccgggcatggtcggcaatgcgtcggcccctgtgccgtatccggtctacgccgagatggacgcgcaaaccaaggcgatcatgctggatccgaatgtcgaggtgctgctcaacgacctgatgccgctggcacggccgctgaacatcggcaagatgatccaccagtaccgccaggccggttccggcggcgcggtcacttccagcatgtccggactggagccgattccgaacgatcagacctcgtacaagtacgatggcgcgctcgtgccggtt…	MTTYVFDKKSVAANRSLRGQYEYLQAHRALHANTERGFAGIPVPGMVGNASAPVPYPVYAEMDAQTKAIMLDPNVEVLLNDLMPLARPLNIGKMIHQYRQAGSGGAVTSSMSGLEPIPNDQTSYKYDGALVPVHQSGYYREWRELAGQQSEGWNDLLDDQAGSTRTVRERMAGSCLDGVVDANGNPLEFKGVKSYGIRNSANTAKATISIDLTSTATAPDAVRNEFIRLRDIVRRDNRVVADLTVYVSPEISATLDRYYVIDGVVTATRTLRQELESLAGIGAIKELSGLEGNELIMGVLSQEYIVPLLGQGVSNLALPRQTPFARHQFIVWSAMGLEIRADVNGRTAWLYAASA
assembly_data_contig_1	CDS	assembly_data_contig_1_293260+492	293260	293751	+	hypothetical protein						atgaaactgcgagtgacgaaatccaacctgtaccacaacggcaaacgctgctccgttggtgacgtgatcaccattaagggtgacagcgttcccaagctctacatgggcaaggtcgaggcgatcaacgagcaaggcctcacaaccgacaaggaagccggcagcgatctgaccgccctccaagccgagaacgacgatctccgcgaagagaacgccgatctgaaggcgcgcaacgaggcgttggaaaccgagaacgccgacctcaaggccagcgtgaccgctacggtcgagaaccgccccgacgacgccgatcccggcacccaggtcgacgcgcaaaagcagccgacccaggacaccagcgccgaggctgacgccaagcgcaaggcctggctgatcgacgag…	MKLRVTKSNLYHNGKRCSVGDVITIKGDSVPKLYMGKVEAINEQGLTTDKEAGSDLTALQAENDDLREENADLKARNEALETENADLKASVTATVENRPDDADPGTQVDAQKQPTQDTSAEADAKRKAWLIDEIEKLTGERPGSNSKLETLEAKFEKAKLEEK
assembly_data_contig_1	CDS	assembly_data_contig_1_293755+390	293755	294144	+	hypothetical protein			PGF_08225224			atggcagccacgatcaccaccgatgacgttcggggctacggcatcaccggcgccgacgcgatgctccgcgactacatcgcggtggtcgatggcgccgatgactgtctcgataagaaccgggtgcccgagacaacccagcggatcctgaagatcaacgctgtcggacacctggccacgctcgcagccggcgggcagattcgcagccagtcggcgccgtctggcgcatcgcagtcattcgccacgcccagcggcagtggcatcgattccaccaactggggatcgcagttgcgctcgctcgactcgaccggctgcgtcacccggatgcttcagtccgacaaggcgcggccgttcattgccgtggctggcccaggtcaccggagggcgtgctga	MAATITTDDVRGYGITGADAMLRDYIAVVDGADDCLDKNRVPETTQRILKINAVGHLATLAAGGQIRSQSAPSGASQSFATPSGSGIDSTNWGSQLRSLDSTGCVTRMLQSDKARPFIAVAGPGHRRAC
assembly_data_contig_1	CDS	assembly_data_contig_1_294144+348	294144	294491	+	hypothetical protein						atgtcggccacagctcgatggacctacaccaaccaatcgacgctctggctgcagaccggcgagcgcgacccgtacacgcgggagccgatctacgacggcccgcatgtcatcgcctgcacgttcgaaaccatgggcgacacgcagaccgacgataacggccagcaattcgtgccgcaggatacggtctggcatgaggatcctctgaccatcaaagccggtgaccggatcgttatcggtcaggcgctcgaagacgagacgccgccggccactgccaaaacgatcaagaaggtcggcggctgggacatgtcgttcttcggcgaagatccggacttcgtgctgttcacctga	MSATARWTYTNQSTLWLQTGERDPYTREPIYDGPHVIACTFETMGDTQTDDNGQQFVPQDTVWHEDPLTIKAGDRIVIGQALEDETPPATAKTIKKVGGWDMSFFGEDPDFVLFT
assembly_data_contig_1	CDS	assembly_data_contig_1_294681+498	294681	295178	+	hypothetical protein			PGF_08225224			atgagcaacatcattcccttcccctaccaaggtcaggccatccgctttacccatgacggctggatcaacgcgacggacatcgccaagcgtttcggaaaactgccgaacgagtggcttcgtctaccagaaactcagcggtatatcggtgcgctggctcacgctttaaatgcgggagaatcccgcaatttggtccgtgcagcgcgcgggcgtagcggcggaacttggctgcacccgaaactggcagtcgtttttgcgcggtggctagacgttgaatttgccgtctggtgcgacatgcagatcgaggcgctgatccacggagagccagatgcttggcgccgcttcgagatcacccaggagcgcctagacgagcagaaccagcgcggcagtaccgccggtcgt…	MSNIIPFPYQGQAIRFTHDGWINATDIAKRFGKLPNEWLRLPETQRYIGALAHALNAGESRNLVRAARGRSGGTWLHPKLAVVFARWLDVEFAVWCDMQIEALIHGEPDAWRRFEITQERLDEQNQRGSTAGRELARHRWKKPPLEAEVQHWRDQLQMVLSVDAA
assembly_data_contig_1	CDS	assembly_data_contig_1_295187+363	295187	295549	+	hypothetical protein						atgcctatcaaaggcggccggaacgtccggcgcaacttcgcgcgaaccgtaggccgtatcgccggcccgctgaccgatcgcgtcgtgaccgagatccttatcatcggcgagggttacgccgtcaacctgactccggtcgacacgtcgaacctgatcaacagtcgatttcgccaggtgaccagcaccacaaccggcactaagggcgtggttgcctacacggccgaatacgccgcagcggttcacgacggcggcgagaagaactggcagaaagcggcggccgaggacgagttcctggctaagggcttccagcgcgacggccgtgccgatatcgaagcgcatatccgaaggagctatcgccaatga	MPIKGGRNVRRNFARTVGRIAGPLTDRVVTEILIIGEGYAVNLTPVDTSNLINSRFRQVTSTTTGTKGVVAYTAEYAAAVHDGGEKNWQKAAAEDEFLAKGFQRDGRADIEAHIRRSYRQ
assembly_data_contig_1	CDS	assembly_data_contig_1_295546+366	295546	295911	+	hypothetical protein						atgaatgccctgcgcgtgctccaagagcatctcgccgcgggcgagcaactgaccggcctcgagccggttttttttcgcttctaccccgagaacaccgcggccggcgctaccgactcgatccttttccggcccgacggcggcgccaagcccaacgagctcatgcagcagcccggagtcacgatggcgatctgcaccgagcgtcccgacaccgggtacgaacgcatggtcgcgattcgcgactacctgatcgaaaaccacaccgccgccggcgtgtgcaatttcgagatcctggccgacgtggtcggtccctactcgctcgaatccgggcgatccatctacgaactcaacgtccgcgtttggacttag	MNALRVLQEHLAAGEQLTGLEPVFFRFYPENTAAGATDSILFRPDGGAKPNELMQQPGVTMAICTERPDTGYERMVAIRDYLIENHTAAGVCNFEILADVVGPYSLESGRSIYELNVRVWT
assembly_data_contig_1	CDS	assembly_data_contig_1_295924+501	295924	296424	+	hypothetical protein						atggcaatggagcagatccagaaatatctcggccgcgaggcgctgatcgaattctcgctgagcgatccggatgcaacgaccgaccccggcgaatggctgacactcggcgccgcgcgcggcaaggaatggggtgccgaatggcaaactaccgacgcgaccaccgacgacagcccggacctcacgcaagagaacctggtcacctacaaacagtccgacatcagcttcgacggcctggccacgaaggacacgaccaagaacgtcgacacgctcgaggaatacgtcaacgatccggtcggcaacggtagccccaccggctatccgaacgtgtggctgcgcatcacggtgccgcgtggagacaatcagctgcgtacttacaccggtaccgccttgctgacctcg…	MAMEQIQKYLGREALIEFSLSDPDATTDPGEWLTLGAARGKEWGAEWQTTDATTDDSPDLTQENLVTYKQSDISFDGLATKDTTKNVDTLEEYVNDPVGNGSPTGYPNVWLRITVPRGDNQLRTYTGTALLTSFRNNAPHDDVASWTLEGNSFAYTINTETAGAAA
assembly_data_contig_1	CDS	assembly_data_contig_1_296424+588	296424	297011	+	hypothetical protein						atggctaacgtgcatgccggcgagatcggcatcacctggggagagcgggactacctgttccgcccttccctaggtgccatcggctcgctcggcgatccggcttatctcggcaagttgctggctcgaatccagcgcgtggacatggacggctacgtctgcgcgctggccgtgctgtcggagtgtcatgttggcgccccggtcgatctcgaccgactcatcggctactaccgcgagcacaagggccggctgcgctacgtcatgggcagcatgccgccggcggagatccacattcttggcgtcaggctggccgtcagcggcatcgtcggcgagccgaagcggcgcagcaagggcagcggcaagccatcggctacgttcgatcccagcgagttcgtaggtgcc…	MANVHAGEIGITWGERDYLFRPSLGAIGSLGDPAYLGKLLARIQRVDMDGYVCALAVLSECHVGAPVDLDRLIGYYREHKGRLRYVMGSMPPAEIHILGVRLAVSGIVGEPKRRSKGSGKPSATFDPSEFVGAAQAHLGVSAPEAWQMTMIEFQRAMDAKYTPKDDEPELLTPEEAESLFDRVTSIRSKIKPKEK
assembly_data_contig_1	CDS	assembly_data_contig_1_297013+204	297013	297216	+	hypothetical protein						atgagcgaacagcagcgtgaagatggacagggcgagcgtatcaaagaggaggatacgctcgctgaacgctccgccctgtcggttcctcctgtcgggtcaagggcgtgtctgatcagcgagttgaccgtcgcctacctgaaagacggcaacggccaggatgtaattaccggtggtgtagtgagagtcggccttatacgcccttga	MSEQQREDGQGERIKEEDTLAERSALSVPPVGSRACLISELTVAYLKDGNGQDVITGGVVRVGLIRP
assembly_data_contig_1	CDS	assembly_data_contig_1_297523-321	297523	297203	-	hypothetical protein						atggctgaagcaacgacgatcgcagtcatgcaggcaagaattgacaggttggaagccgagctcaagagggtgactgaagtgatgagggcttctgacgctggaactttgtttgctctgactgcaatcatccaggccctcaagcactcggacggcattcagcaccaagtactgatcgggctgggataccgatatctggagatgtggccgttagggaacatcgaggacaccgatgagacccgagagcagtataaagtgcttctcaataccctcatcactgcaacagacggtagcgatgagcctaggccggtcaagggcgtataa	MAEATTIAVMQARIDRLEAELKRVTEVMRASDAGTLFALTAIIQALKHSDGIQHQVLIGLGYRYLEMWPLGNIEDTDETREQYKVLLNTLITATDGSDEPRPVKGV
assembly_data_contig_1	CDS	assembly_data_contig_1_297975-327	297975	297649	-	hypothetical protein						atgaagctcatattactagttgcagccatgactgcagccttggccggatgcgccactaagcaatatccccaagcggcccccgtcagtgccgacgaagcttcctacatggattgtcaatctgtaaaccgcgagatcgcggaggtaaaaagccagcaagcacagatcgacgaaaccggctccttcgacggccgcacggttctcggcgtgctaggcgacttcggtatcggcaacggcatggccaagtctgatgctcggaaggcggcgaaggcccgtcttaaccaacttgaaaccctgaaggtttcgaagtgtgccgctgacgcctcttga	MKLILLVAAMTAALAGCATKQYPQAAPVSADEASYMDCQSVNREIAEVKSQQAQIDETGSFDGRTVLGVLGDFGIGNGMAKSDARKAAKARLNQLETLKVSKCAADAS
assembly_data_contig_1	CDS	assembly_data_contig_1_298143+387	298143	298529	+	hypothetical protein						atgaagggattggtagcggtggcagccgtggcactgctggtgacgggatgtgcatcagtaggcaacgaccggctcgccggagaaagtgaacagacgatcgcgcagaagatcgaagtgggcaaaaccactaaggcagatgtgacgcgagcactggggtcaccttccagcaagatgttcgatgctcaaggccaagagcagtggatgtacatgcactcgcgcgcatcggcggatgccgtgaatttcatcccattcgctcccttgtttggcacctccacatcgggtgagacaaagcagctcaccgtaatattcgatgacgaaggggtggtcagcaactacctgatgaactcttcggactcaggcatcaaaactggcgtctttagcaactag	MKGLVAVAAVALLVTGCASVGNDRLAGESEQTIAQKIEVGKTTKADVTRALGSPSSKMFDAQGQEQWMYMHSRASADAVNFIPFAPLFGTSTSGETKQLTVIFDDEGVVSNYLMNSSDSGIKTGVFSN
assembly_data_contig_1	CDS	assembly_data_contig_1_298602+3357	298602	301958	+	hypothetical protein						atggcggagtcagtcggtggaatctactacgaagtcgacgcgcgcaccggcggtctgatcgatgctcagcgccaggtcgaccggtcgacgcgtacgatggagcgcagcttcgatcgcgtggagggatctctcagccgcgtctctgccggagtgaagactgctattgcttcgatggcgacgattacggttgccgggacagcgttcaagaaggtgattcaggataccgctaacttcgaacaggccatgctccagcttcaagccgtttccggatctaccgaagaccagatggcgaagcttgaaaagcaggctcgtgaactgggcgccacaactcagttttcagcacagcaagcagccgaaggtcagcgattcctggcgcaggccggcttcgacgctaaccag…	MAESVGGIYYEVDARTGGLIDAQRQVDRSTRTMERSFDRVEGSLSRVSAGVKTAIASMATITVAGTAFKKVIQDTANFEQAMLQLQAVSGSTEDQMAKLEKQARELGATTQFSAQQAAEGQRFLAQAGFDANQILAATPGILQLATAGSLDLARAADIASNVLGQFQLPVSELSRVNDVLADSARSANTNIDQMAEALSMAGPIANSAGISLEETAAAIGTLSNAGIQGSRAGTGVLGVIRQLSNVTPQAEKVLAKYGLTVSDVNIETNGLSTVLDRLRGANMNTADSFAVFQSEAGPAAQILAANAAEVTKLSQRYVEATGTADEMAQKIGQGLAGAIRTFNSALGETILKTGESGVGGSFEYLIDTASGVLSAYNGMLDLFVKANDISEEQEAVIKG…
assembly_data_contig_1	CDS	assembly_data_contig_1_301961+591	301961	302551	+	hypothetical protein						atggcaacaatcgactggcccgacgccctggcaccccagtccagcgagttcagcgtcgcctacaacgacatggcgttcacgtcagtgttcagcaacgcgcagcagatcgtcagctttccgggcgattactggcagctctcgatgacgcttcccccgctgggccgcgacaaggagcgactgctggtcgcgaagatcggacagctgcgcggccgagttaattggttccggttccgcgaccgccggtaccgacacaccctcggcgatgttgggagcccgatcgttgatggtggcggccagacaggcgtccgacttcagacgcgcctctggacgccctccatcacagtactgcgcgccggcgactacatcaccgtggccgatcagatgttccagatggttgaa…	MATIDWPDALAPQSSEFSVAYNDMAFTSVFSNAQQIVSFPGDYWQLSMTLPPLGRDKERLLVAKIGQLRGRVNWFRFRDRRYRHTLGDVGSPIVDGGGQTGVRLQTRLWTPSITVLRAGDYITVADQMFQMVEDVVSDADGNALLPLNMWIRSSPDSAAPVEYQSPYCVMRLASSTNPIKRQVGRAGITIQAREAF
assembly_data_contig_1	CDS	assembly_data_contig_1_302551+594	302551	303144	+	hypothetical protein						atggacgctttcccctactccgatgccatggtcgagatgatggcgcagccggtggttcgcctggtctacgctgccgagctggagttcaaggacggcccggcgcgcgcccataccggtatcggcccgctggtgatcgatggaaagacgttcaccggtgtcgggtcgctgggcaacgttggcgaggtcgtcgatcagggcgactcatcgtcggctggtagcgtcacgctaaccctttcgggctgggacaatgatgtcgtgaaggacacgctgcaggaccggtgccgcgaccgccccgggcggctctatctcgttgcgatcgacgatgacggcgagctggtggccgacatcctctacgaagggctgatggacgcggccgacctgcagtacggcggcaacggc…	MDAFPYSDAMVEMMAQPVVRLVYAAELEFKDGPARAHTGIGPLVIDGKTFTGVGSLGNVGEVVDQGDSSSAGSVTLTLSGWDNDVVKDTLQDRCRDRPGRLYLVAIDDDGELVADILYEGLMDAADLQYGGNGEDNAISVKITDQMVLWQRKGVEVWSDNSHRARHGGDRLLYAVAQLANWAIYWGAKKDSPGFKYT
assembly_data_contig_1	CDS	assembly_data_contig_1_303141+414	303141	303554	+	Phage protein (ACLAME 718)						atgagaacgaccaactggcccatgcggctacagcagaccatcaagggcgcctccgggcgccctttttcgtggggcgaatccgattgctgtctgttcgctgctgactgctgcgtcgcggtctgcggtgttgatcctgccgaccagtaccgcgggaagtacagcacgcggcgagaggccttcgccctggtcaagcgaacgcacggcagtctcgaagctgccttcgacgcctgcttcgaacgtgtcgagcccgccttcgccggccgcggcgatatctgcttgttcgattccgatgatggccagtgtgtcggcgtgctgtttgccggccaggtctgggccatgacacccaccggcgtatcgatcactcgcgccaagccaaccgtttattggagcgtccacgat…	MRTTNWPMRLQQTIKGASGRPFSWGESDCCLFAADCCVAVCGVDPADQYRGKYSTRREAFALVKRTHGSLEAAFDACFERVEPAFAGRGDICLFDSDDGQCVGVLFAGQVWAMTPTGVSITRAKPTVYWSVHDVSSG
assembly_data_contig_1	CDS	assembly_data_contig_1_303538+3621	303538	307158	+	hypothetical protein						atgtcagcagcggttgatgcagtctcgaaagtgtttgcggccgtcttcaaaccgatcgccaagctacttgcaccctcggtcgacaacccaaaagcctcggacaccagcaataccaagcagacaatccgctctggaaaggagccggcccactacatctacggccgcaccgcgaccggcggcgtgctgttctgggcgcaggaagagccaggggacgacaccaagcgcgaaaagctgcacatggcctacctcctggccgagggagagatcgatggcatcgagcaggtctacgtcaaccaggagctggcaagcgagtacggcgacttggttgagtgggaactgcacgtcaaccgctcaacgcctgatccttacatgctcgagcactgcccggactggaaagac…	MSAAVDAVSKVFAAVFKPIAKLLAPSVDNPKASDTSNTKQTIRSGKEPAHYIYGRTATGGVLFWAQEEPGDDTKREKLHMAYLLAEGEIDGIEQVYVNQELASEYGDLVEWELHVNRSTPDPYMLEHCPDWKDSQIGRGVSWVRVTLTFDKDKFATGIPDLLFVVRGNRNIYDPRTGQTGYSDNAVLCTLDYVRNRLGVSDQFIIFDAWAAAANVAGEMVADPDGVMRPRYAIGGVYKADQRKDETLASLEENFGGTTRRIGGYWGVEVGAYYGPAVATLTEGMVVGSVTGRTEVKRADAINSVAGKWNSPTDLWEETSYPTVTVDEWVAEDGGENSDTLDTPFSPSAHQSQRLANIKLRRQRAGGQLEIPLNHAGYQFRPGRIINVDLPTINISGEFK…
assembly_data_contig_1	CDS	assembly_data_contig_1_307158+348	307158	307505	+	hypothetical protein						atgcacacatatgcggtagttgaagagaacggttttatctcggcaattcatcaaacaccggatcgatatgtcgaagccactgctgatatccgcgacgacactcactatttcgatctcgactcggagacgattcagcccaaggctacgcccgacatccaggcatcggtcgatgggcttgtcgtgacgctgaccggtgtgccggtcggcgcgatcatcgccgtcaacgggatctcggataccgctgatgccgagacgttcgagatcgacttggaggcaccgggggcatatcagatccgtgtctacggcgtgccggcctatcgcgagcaaacactgacagtcgaggtgtga	MHTYAVVEENGFISAIHQTPDRYVEATADIRDDTHYFDLDSETIQPKATPDIQASVDGLVVTLTGVPVGAIIAVNGISDTADAETFEIDLEAPGAYQIRVYGVPAYREQTLTVEV
assembly_data_contig_1	CDS	assembly_data_contig_1_307508+360	307508	307867	+	hypothetical protein						atgcgcgtctctcagtttgctgatctcgatgaggcccgcgcgtactacctggccctggccgatcatgccgctcaggcggcgttcgagaaaagcggttatctcgccaccgtccacgacatcaagcaccgcgaagcgctggccggcggcgggccgctgcttgaacgtgaggcagcccagtccggcgagaaatctgccgacctcgcggccagggtgctcgagcggcggcaggaaatggaaaccgcgctggccgcaatcgaggtctctcgaatcgacacccggcgccggattcgcgacgccgcggatatcgcgacgatgtacgccgccctggccgagcacaaggccgcgctcgccgctctctga	MRVSQFADLDEARAYYLALADHAAQAAFEKSGYLATVHDIKHREALAGGGPLLEREAAQSGEKSADLAARVLERRQEMETALAAIEVSRIDTRRRIRDAADIATMYAALAEHKAALAAL
assembly_data_contig_1	CDS	assembly_data_contig_1_307931+918	307931	308848	+	hypothetical protein						atggcagatgtagacctggtgcccctgaacgaagcgtatcgcgacgcgattgccgccggtcgcgagctgacgcagaacatgaaaaattggactggcgtcatccagaatgacggccaactcggtgatgcggcggcggccgatacgttgagccagattgcggtggggaatgcggcggcggtcagggcggcgcttgatacggaccctaggaaatgggggcttggtagtcagtatgccagcatcatcagtcagaatatcgacaacaacacagagttggtgggtcagttcggattaattagagagactggtctaaccgagatgggcggttttggctgtctccttgcgatgccattccaggctggtcgtgcggcaatgatgtatgtttcagttgctgggtccacg…	MADVDLVPLNEAYRDAIAAGRELTQNMKNWTGVIQNDGQLGDAAAADTLSQIAVGNAAAVRAALDTDPRKWGLGSQYASIISQNIDNNTELVGQFGLIRETGLTEMGGFGCLLAMPFQAGRAAMMYVSVAGSTTIKFKSTGSSGSLNPSVTLYHTGNTTVDSNGFLKAASPIFRLANVAQDAAGDSFTLDGCGAYNSEAEGVTASHDDVGVYTVSGSLGFADDGWTIEIPQDVNGNRLCFVETETADNGTITVRTFGRRFDYETAMIVAGEPIDIPDGRWIDLRLKMPAPEVDETDDSAEQEPTA
assembly_data_contig_1	CDS	assembly_data_contig_1_308845+246	308845	309090	+	hypothetical protein						atgagccagtttccccacatcgataagctgaatgatgcagcccgcgccgcacgcgacaaatgcgagtctgcgctgcgcgaggccctgccaccaggcactcgcgtcgagatcaaagccggccccgagtggatcggcaagtacgaagtgcaggagtaccagcgtttcagctatggccaggtgccgctgaaaaacgtagataccggcgtcgaacggcgcgtggggtatcagcaggtgcgcaaagcgtaa	MSQFPHIDKLNDAARAARDKCESALREALPPGTRVEIKAGPEWIGKYEVQEYQRFSYGQVPLKNVDTGVERRVGYQQVRKA
assembly_data_contig_1	CDS	assembly_data_contig_1_309864-708	309864	309157	-	hypothetical protein						atgcggtacagcgagaataaagcagtgttgtttgcagcacttatatctgccggatcagttggtgcatacatgttctggttcttcctgattaagcattatccattatccactgagacgtcagactggggcgcgtttggaagctttttggcaggcactgcaggggtttcttttgcactggcaacggtgtggatgttagctgaaactctgagattacagaggtcggagctttcattaacaagagatgagttagctcaaacccggaaagaacttgctgaaacctccgcagctcaaaagaaacaggttgagttgatcagcgcatcttccaagattgaccagattcaccacctcagcagacaggtcgatgaaaatatatcgggtttgctcagagaaagctacgga…	MRYSENKAVLFAALISAGSVGAYMFWFFLIKHYPLSTETSDWGAFGSFLAGTAGVSFALATVWMLAETLRLQRSELSLTRDELAQTRKELAETSAAQKKQVELISASSKIDQIHHLSRQVDENISGLLRESYGNIYRGPSVKLTLETGRIDHACDNDQIKAVATQYAFLLSVLLRKENKPYFKIIVDIVQALVFKHRKALVTLCDNGYMDIYRDDIRNHGKALAWFDSAELMPRN
assembly_data_contig_1	CDS	assembly_data_contig_1_309895+663	309895	310557	+	hypothetical protein		PLF_404432_00003968	PGF_12728389			atgtgtggacgattcgctttctactcaatcgatttctcagcgctcgccgaggccgtggcccagcccgacctcttcgctgatgccgatccccgctacaacgtgccgcccggcacgctgatcagtgtcgcgcggcgtgctgatcacgatgcgccggtaacgatcgagcagctctggtggggatatcggccggcatgggccgacgctaaagctccgcagccgatcaatgccaaggccgagaccgtcgcgaccagccgatacttcgcgccggcgttcaagcgtcaccgttgtttgattccagccgatggctggtatgagtggctatccgtcgatggtcgcaagcagccgcattacctgacccgcgccgatgagaagacgctgtacctggctggcatctggacc…	MCGRFAFYSIDFSALAEAVAQPDLFADADPRYNVPPGTLISVARRADHDAPVTIEQLWWGYRPAWADAKAPQPINAKAETVATSRYFAPAFKRHRCLIPADGWYEWLSVDGRKQPHYLTRADEKTLYLAGIWTERGDDLAPGVAIITEPARGSAEEVHDRMPLALDDDSLEPWLDPAFTDRDAIRGTTRHIDSDLIRHWPVSSAVNRPSNDRNAGLINPL
assembly_data_contig_1	CDS	assembly_data_contig_1_310985-363	310985	310623	-	hypothetical protein						atggctagccgctctcgccaccgccctttggatggaccggtgggcaccgagaaatggcgtctatctctgatcgcgcgggggtggacagagggcaaagacacgccgccgccaactgaccagtggatcgagtatcacgcatacgatggtgggacgatctactcaggccggtgccggctcgatacgtttgatatcgagggtgagtgctggtcgctcggccatccggtgtatctttgcctgtccgagtggggccacaagataacgctctggcggctatcggagcacatcccggaagatggcaaaccctggggacctcgggtctaccacatacagagaggccattcggttagcctggggacagcatag	MASRSRHRPLDGPVGTEKWRLSLIARGWTEGKDTPPPTDQWIEYHAYDGGTIYSGRCRLDTFDIEGECWSLGHPVYLCLSEWGHKITLWRLSEHIPEDGKPWGPRVYHIQRGHSVSLGTA
assembly_data_contig_1	CDS	assembly_data_contig_1_311166-189	311166	310978	-	hypothetical protein						gtgatcatcgtcttcgagcgcgaggatcggctcgaggtggagtgtggtcactgcggcacccaggaaagcgcagatacgcgtgagggcatcgccggcttcgtgctgagccgggacggtcttgagggcgtccattgctgctggtgtggacgtgatgcgaggggaatttgggagggggttcaacatggctag	MIIVFEREDRLEVECGHCGTQESADTREGIAGFVLSRDGLEGVHCCWCGRDARGIWEGVQHG
assembly_data_contig_1	CDS	assembly_data_contig_1_311411-249	311411	311163	-	hypothetical protein						atgtccgcacagttcaaagccgccgcctcttatcaaaaactgaccaagcgcattcagcagcagatcgcccgcgcacgcgatcgcgagcagtactccgtgacagtctaccgtttcgatgatgacagcccggaagcatgggatcgtctgctcatggagtttgaagagctggattatgtgtcggtctttcgtgtgggcgttgccgaagcgaaaatcacctggaacgctgcggaagcggaagccgcgtcgtga	MSAQFKAAASYQKLTKRIQQQIARARDREQYSVTVYRFDDDSPEAWDRLLMEFEELDYVSVFRVGVAEAKITWNAAEAEAAS
assembly_data_contig_1	CDS	assembly_data_contig_1_311628+1068	311628	312695	+	hypothetical protein						atgccccgctataccgtcgccgcgctgatatctctcctcgctctgcccgcccaagcctatgctgacatcacgatcggcagctggaatcttctccatctgggctggaacaacggcaagcgcctcgacgctgtcgccgacatcgcaaaaggagcggacttgtggtcgctgcaggaggttatgagcgatacggccgtgcaagatctggagcgtgagctcgaacggcagacgggtgaaggctggacatcgatgacttcagatgaggtaggacgcagctcatacacagagagctacgcgtttctgtggcgggatgatgcggttgagtacacccagggcgcagtaagttacctcgacatggcggataacttcgcacgtgagccgtacctggccgagtttcgggat…	MPRYTVAALISLLALPAQAYADITIGSWNLLHLGWNNGKRLDAVADIAKGADLWSLQEVMSDTAVQDLERELERQTGEGWTSMTSDEVGRSSYTESYAFLWRDDAVEYTQGAVSYLDMADNFAREPYLAEFRDKDTGETYALATVHITYGDGRSDRTPEIRDLADIWDWMSEVYPGSARLITGDFNMPPTDASWGPLRKAGALPAITTGATTLSETDGVYSSLYDNFWYDPDSINAGIAGIVNFPQMLGIDHVTARDIVSDHAPIYLTIGDAHPGFSDVQAMNDATVADTPSAACIDLNTASVGELDELPNIGPARAADIIDGRPWGSIAELRRVSGIGPATVQGIQQSGMVCSS
assembly_data_contig_1	CDS	assembly_data_contig_1_312948-225	312948	312724	-	hypothetical protein						gtgtccggttacaccggcgccacatccggcgctgcagccggcgcggccattggttcttttgtgcctctggtgggtacttttattggtggcatcgctggaggcatcgttggcggattggccggcgccggtactggcgcctatgtgggcaacaaggtgggcgagcaggtcgacaaagcctttaagaattataagtgcaacagatgcgagaaagaatttcagggctga	MSGYTGATSGAAAGAAIGSFVPLVGTFIGGIAGGIVGGLAGAGTGAYVGNKVGEQVDKAFKNYKCNRCEKEFQG
assembly_data_contig_1	CDS	assembly_data_contig_1_313659+345	313659	314003	+	hypothetical protein						atgaaaaatattctcgttgccggggcgctgggcgccatcatcgggtcaacccaggtgtctgcggccgacttcgaatgctcggcggatagcttgatggagcatgtcggcgagcagacccagcagatcgaggcgtacattgccagcagtgacgatccccagcagacccagcaggaactggcgaacatggcgagaggcttgcgtgagaatggtcgggtttccaatcatgacgaggagatgaaaaagctggcgagcggagccgacttccagccctcccagtcgttctgtgacgatatgcagaccaccatgtccgccattcagtcatacatggagagccacccgcactga	MKNILVAGALGAIIGSTQVSAADFECSADSLMEHVGEQTQQIEAYIASSDDPQQTQQELANMARGLRENGRVSNHDEEMKKLASGADFQPSQSFCDDMQTTMSAIQSYMESHPH
assembly_data_contig_1	CDS	assembly_data_contig_1_314114+273	314114	314386	+	hypothetical protein						atgaatgaacagttatctcggagcgttcgatggtcatccccttcccaacgcctgaatccagactcgtacgccgggcggaaaaagctcatctcgctggcgcacgccaatcgtcgtcatcaggtgacgatcagccgaggggacgaagagcccgtcgatgcctgggagcggcttgtcgagcagttcgaagacagtgacagcatccgtgtcatccacatcacccgccatgacgtattgctcaactggcgctcgcccacctcgggcctcgcttcgtga	MNEQLSRSVRWSSPSQRLNPDSYAGRKKLISLAHANRRHQVTISRGDEEPVDAWERLVEQFEDSDSIRVIHITRHDVLLNWRSPTSGLAS
assembly_data_contig_1	CDS	assembly_data_contig_1_314514+303	314514	314816	+	hypothetical protein		PLF_404432_00002501	PGF_08362540			atgcaccgcgcgctaatcttctttctcgtttcccttctattggcaggctgcgtgtcggtgacgccgcggctgacggccacgaatttcctgcaggacagcaatacctgcgagcgtcagacgcaccagatcgctggcgaacgcgaatatcagctatgcatggcgcgcctgggctggccggaccctcagaggcaaatggcactggaacaggctgacgatagccgcaacggtcaaagtagcggcttcatcgacgaagcgatcaatggccttcagttcggtttgcagtgggatctggacccggattga	MHRALIFFLVSLLLAGCVSVTPRLTATNFLQDSNTCERQTHQIAGEREYQLCMARLGWPDPQRQMALEQADDSRNGQSSGFIDEAINGLQFGLQWDLDPD
assembly_data_contig_1	CDS	assembly_data_contig_1_314893+216	314893	315108	+	hypothetical protein		PLF_404432_00002502	PGF_08682610			atggcagaaccgttcgtcgagatcagaaagacacatctacccggcaacccccaacaagtcagctatgaggtctacgatggcgacacgggtggcagcctggggcattttccggaagctgcccaggcgcagaagcgagcagacagcatgaacagcatgacgtctcgggagactggcaagcggctggaccacccgaccgacgatgcagacgtcgagtaa	MAEPFVEIRKTHLPGNPQQVSYEVYDGDTGGSLGHFPEAAQAQKRADSMNSMTSRETGKRLDHPTDDADVE
assembly_data_contig_1	CDS	assembly_data_contig_1_316944-1710	316944	315235	-	K(+)/H(+) antiporter NhaP2		PLF_404432_00000986	PGF_00141955			ttggactcgatcaatagcctgtttcttgtatgtggggcactgatagccctcagtattctggccagccgggtgtcgtcccggatcggcgtaccgctgctcgttctctttctgggcctgggcatgctcgccggcgaggaaggcgtgctaggcctgcagttcgatgattactcccaggcgtttctgatcggccacctggcgctggcgatgattctgctcgacggcggccttcgcacgcgcttccgaaccttccgcgtggggctcaggccggcgctgtcgctggccaccatcggggtcttcctgaccagcggtattctgggcctgctggccatgtggctaatggatctgacgcttaccgaaggcttgctggtgggggcgatcgtcggctcgacggacgccgcc…	MDSINSLFLVCGALIALSILASRVSSRIGVPLLVLFLGLGMLAGEEGVLGLQFDDYSQAFLIGHLALAMILLDGGLRTRFRTFRVGLRPALSLATIGVFLTSGILGLLAMWLMDLTLTEGLLVGAIVGSTDAAAVFSMLKGQGVNLNERVGATLEIESGTNDPMAIFLTITLAELLTGAVGGVWETLMRFFLQFGLGLAVGLGGGWVSAKLLRYLDLAPGLYSLLALALGFCIFGATSAAGGSGFLAIYLTGLMIGNQPGRHLTHILPVHDGLAWLSQIGLFLVLGLLVTPSEMIDYAVPSAILAVALIVLARPVAVMASLVPFFNFRWREIGFISWVGLRGAVPIVLAIFPVISGVENATLYFNVAFFVVLISLLLQGSTLARVARWMRVVLPETTTP…
assembly_data_contig_1	CDS	assembly_data_contig_1_317937-861	317937	317077	-	hypothetical protein		PLF_404432_00002408	PGF_08225224			atgcgagacgttgcgatccgcgcggatgacgaactgacccggcgcatggcggcgctgacgggcaagtcgctgacgccgttggcgctacgctggccggacagcgccaactggctgtggcgcagcgaagagctttctccgcagttgctgaagctggcgaggagatcgcccgcgaccgacggcttctggtgggggatccgacagctgttcgggttcgaccgctggcaggttcccgaagcgctgacccgcgtgccgggatggctgccaccccatttgccgatggcgccgttgccgatgacgttcctcgaccggttgcagcaggcgccgctctggagcctgccatggcgccatgccgccccgcccgtgatgagcgagacgctggccgcgcggctcggcgatcaa…	MRDVAIRADDELTRRMAALTGKSLTPLALRWPDSANWLWRSEELSPQLLKLARRSPATDGFWWGIRQLFGFDRWQVPEALTRVPGWLPPHLPMAPLPMTFLDRLQQAPLWSLPWRHAAPPVMSETLAARLGDQLALLHREAQPGFGHPVGDILPLSSWPERARAFVEHHPRRDWIGHVPSWPQPSKSVWCLPDLRSDQFLEGATDWLWSDWEALVWAPLELDLCLLEMLLENAGQRDAFIAAYGRYHSIPDLTDYRPGMRALAVLLALHGEGAGDRVIGHPHWLKD
assembly_data_contig_1	CDS	assembly_data_contig_1_318148+744	318148	318891	+	ABC transporter, ATP-binding protein		PLF_404432_00004667	PGF_12817482			atgccaccacccggactcgtcgtccgccaggcctcgctgacgttcggcaatcgcccgctgtttcacgggcttcaggcccggttcgacgcgggcagctggacttgcctgctcggtcgcagcggcagcggcaagagctcgttgctgcgcatgatcgccagcctgagactgcctgacaaccatcatctcgatctcgctaccagcgacggtgcgccgctgacgggccgtctcgcctggatggcgcagcaggatctcctcgttccctggcagcgcgtggtgggtaacgtgatgctgggttcgcattggcgaggacgacccgcgcctgaggaccggcagcgtgcccagcgcctgctggaccaggtcggtctcgccggcaaggccggtcagtggccggacgaactc…	MPPPGLVVRQASLTFGNRPLFHGLQARFDAGSWTCLLGRSGSGKSSLLRMIASLRLPDNHHLDLATSDGAPLTGRLAWMAQQDLLVPWQRVVGNVMLGSHWRGRPAPEDRQRAQRLLDQVGLAGKAGQWPDELSGGQRQRVALARTLFEDASVVLMDEPFSAVDAITRLELHDLASRLLADRTVIMVTHDPLEALRLADRILILQGEPARLVSIPVPEGARPRPLDNIDLQRRQAELVTRLRESAHA
assembly_data_contig_1	CDS	assembly_data_contig_1_318884+777	318884	319660	+	Hydroxymethylpyrimidine ABC transporter, transmembrane component		PLF_404432_00000938	PGF_04149001			atgcttgagaagatcgcaccgggccgactcgttcgccccgtggtggcgctcgtcgtcctcgttgccatctggcagctggtactgatactgaccggcgtgccgcgctacatcctgccctcgccgatggccgtcggtatcgccttgatcgaacagcgtgcgttgcttgcccatcatgccggcatcaccgcgatcgagatcgtggccgggctgatcggcggcatcctgctggggctggcaacggcgctggcgctggctcgcttccgcgccctgcgccgcacgttgctgccgctgctgctgatcagtcaagccatcccgctgttcgcgctggcaccgatcctgatgctgtggctcggttacggcctggggccgaagatcctgatggccatggtcatcatctac…	MLEKIAPGRLVRPVVALVVLVAIWQLVLILTGVPRYILPSPMAVGIALIEQRALLAHHAGITAIEIVAGLIGGILLGLATALALARFRALRRTLLPLLLISQAIPLFALAPILMLWLGYGLGPKILMAMVIIYFPVASTGYDGLRQTPQGWLDLAHTFGLSRRQQLLKVQLPAALPSLASGLRMAASAAPIGAVIGEWVGSSQGLGYLMLNANARLQIDLMFAALVVLVAFAVLLYFGVDAALRLSMPWHRDRVESGS
assembly_data_contig_1	CDS	assembly_data_contig_1_319746+1011	319746	320756	+	Hydroxymethylpyrimidine ABC transporter, substrate-binding component		PLF_404432_00000937	PGF_00012956			atggcaacccaacgttcgacactatggcggcgcggactggcgatgagcctggcgctgctgggcctggccctggcgacgccgaccttggcgcagcaagacgaagatgccttggcgccgccacagatgattccgctgagcgtgatgctcgactggtacatcaatccggttcacgcaccgatcgtcatcgccaagcagcgcgggctgttcgagaaacgcggcctggatgtcgacattcaggccccggccgatcccagcgtcccgcccaagctggtcgctgccgggcggatcgatcttgcggtcagctatcagccgcagctgcatttgcaggtggatcaggggcttccggtcgtacgcgtcggtacgctgatcgcgacgccgctgaatgcgctgctggtacgc…	MATQRSTLWRRGLAMSLALLGLALATPTLAQQDEDALAPPQMIPLSVMLDWYINPVHAPIVIAKQRGLFEKRGLDVDIQAPADPSVPPKLVAAGRIDLAVSYQPQLHLQVDQGLPVVRVGTLIATPLNALLVRADSGIEDLSQLAGKKVGYSVGGVEEVLLSAMLEHSGLSLDDVDMVNVNFSLTPALISEKVDAVTGAFRNFEPAQMKQEGVEGKAFYIEEQGVPTYDELIFVANRETLDQHREADRRFMDAIGEATSWIINHPDDAWQSFIAYDPALDTPLNAAAWKATLPRFALRPAALDAKRYRDFEAFLLERGQIKAQSPVSRLAVDLNAP
assembly_data_contig_1	CDS	assembly_data_contig_1_320781+900	320781	321680	+	hypothetical protein		PLF_404432_00003082	PGF_10139239			atgagttcaatatcatcgcgttatgacgcattgcattacgacccgcggcaggatccgacccaggcgctgccgagcacgaccgtcgacgatctgggggcgttgccggcgcggcccggggtctacgtcttcttcggtcagaatgaactgccgctgtacgtcggcaagagcatcaacatgcgcagccgtgttcgcagtcacgtgcagcagccggtttcccgccgccatgaccagatgatggcgcagacccgacgcatcgcgtggatgcgaaccagcggcgacctgggcgctcagttgctggaggccgacctgatcaagcgatgggtgccgctctacaaccggcagctacgcaagcgtgtacgcatggtgagctggaactggcccgacggcgatgatcgcccg…	MSSISSRYDALHYDPRQDPTQALPSTTVDDLGALPARPGVYVFFGQNELPLYVGKSINMRSRVRSHVQQPVSRRHDQMMAQTRRIAWMRTSGDLGAQLLEADLIKRWVPLYNRQLRKRVRMVSWNWPDGDDRPTLTDGQWVVTARTRFYGLFRNRRDAQMTLRDIANDESLCLRVLGLEAGRGRCFGYQIGRCLGACCGRESLEEHTWRARDGMEKLRIENWPWPGRVAFRESDRQGEVGLHIVDHWHYQGSVERLDDLDTLPDTRGFDIDTYRILNRFISSEDAKIEPIPIDGGIDPL
assembly_data_contig_1	CDS	assembly_data_contig_1_322583-786	322583	321798	-	Hydrolase, alpha/beta fold family		PLF_404432_00000935	PGF_06574151			ttgcaacttcactgtatcgataccggcgtcgcggagagcggcgataccgcgattccgctggtcgtgctgcacgggctgttcggtagcgccgacaattggcgctcccacatcaagcagtggcaggccgatcgacgcgtgatcgccgtcgacctgcgcaatcatggccgctcgcctcacgttgaggggatgcgatacgcggcgatggcgtccgatgtcgtcgcgttgctggacgagctcgatatcgaacgcttcgacctgctggggcattcgatgggcggcaaggtcgcgatgacgctggcacggctcaacccggcgcgggtagcgcatctgatcgtcgccgacatcgcgccggtggcgtacgagcacggccatgacgaaatcttcgcggcgatgcgtcgg…	MQLHCIDTGVAESGDTAIPLVVLHGLFGSADNWRSHIKQWQADRRVIAVDLRNHGRSPHVEGMRYAAMASDVVALLDELDIERFDLLGHSMGGKVAMTLARLNPARVAHLIVADIAPVAYEHGHDEIFAAMRRVETGQPTSRREAAAIMEEEIDSAPTRQFLATNLVRDDDGVMRWRVGLDEIGAGYEDIIAPPDGDQPFEGPALLIRGGDSHYVRDRHRDAVAAVMPNVEWQTLEGAGHWLHAEQPEAFREAVNRFTTGS
assembly_data_contig_1	CDS	assembly_data_contig_1_323412-681	323412	322732	-	Putative preQ0 transporter YhhQ		PLF_404432_00001425	PGF_02873160			atgttgacactcgacaaacgccaacgccgacttgccctgctgtggctggtcagcttccatgtgctggtgatcactgccagcaactatttggtccagctaccgttcaccctgtggggactccataccacctggggggcgttcagctttccgttcatttttctggccaccgacctgacggtccgcctgttcggcaaggcgccggcaagaaggatcatcgccagggtcatggtgcctgcgctactgatctcctatgcagtatcggtgctgtttcagcaggggcggttccagggagtggaggcgctggcccagtggaacctgttcgtctgccgaatcgcactggccagtttcatggcttacgtgctgggccaactgctcgacattcacgtgttcgaccggctg…	MLTLDKRQRRLALLWLVSFHVLVITASNYLVQLPFTLWGLHTTWGAFSFPFIFLATDLTVRLFGKAPARRIIARVMVPALLISYAVSVLFQQGRFQGVEALAQWNLFVCRIALASFMAYVLGQLLDIHVFDRLRRLRAWWVAPTLSTILGNLADTFAFFAIAFWQGPDPFMREHWVEIAWFDYAVKLSISLVFFLPLYGVLLAYLGRRLLAQGDRFNLPGVSRQRG
assembly_data_contig_1	CDS	assembly_data_contig_1_323683+306	323683	323988	+	Transcriptional regulator, ArsR family		PLF_404432_00002348	PGF_08030842			atgatgacgacaatgattaccccacttggcgaccaccagatcggtcctgccactgcgactctcaaggcgatcgccaatgagagccggttgcgtattctttgcctgctgatgcagggtgagcattccgtgacccagatcaacagagaaatgacgctgagccaatcggcgctatcacagcatcttgccgtgctgcgccaggaacgtctggtcgcgacccgtcgcagctctcaggtgatctactactcgctgaacggcgacgtggccgaacgcctgatccagacgctcggcaaactggatattgcctga	MMTTMITPLGDHQIGPATATLKAIANESRLRILCLLMQGEHSVTQINREMTLSQSALSQHLAVLRQERLVATRRSSQVIYYSLNGDVAERLIQTLGKLDIA
assembly_data_contig_1	CDS	assembly_data_contig_1_325073-1041	325073	324033	-	Possible protease sohB (EC 3.4.21.-)		PLF_404432_00001360	PGF_03850442			gtgatcgaatggttggccgactacggtctcttcctcgccaagaccatgacactggtgatcgccctcggcgtgattctgacgctgatcgcccatgggcgtcgcaaagggcagggcagcgccggatcgacactgaagatcgtcgagctggacgagcgctttcagcgtcgacgtcgtcagctgcatctggccgcggtgcccaaggcgggtcgacgccggttggccaagcagttgcgcaagtccaccaaactggctcacaagcaggaggccaaacgcgaggccgagcgtgtctgggtgctcgatttcgaaggtgacatgaaagcttccggaacgtcggcattggccgaactggtgtcgctgctgctggaagagatcaggagcggggacgagatcgtgttgcgt…	MIEWLADYGLFLAKTMTLVIALGVILTLIAHGRRKGQGSAGSTLKIVELDERFQRRRRQLHLAAVPKAGRRRLAKQLRKSTKLAHKQEAKREAERVWVLDFEGDMKASGTSALAELVSLLLEEIRSGDEIVLRLQSGGGLVHSYGLAAAQLDRLRDAGARLTVCVDKVAASGGYMMACCANHLIAAPFAVIGSIGVVAQIPNVHRLLKKHDVDVELLTAGRYKRTLTVLGENSEEGRAKFLEDLQSTHDLFKHYVAQRRPALDIETVATGEIWYGSEALDAGLIDAVGTSDAYLLEKQRQQLRVLNVSLASRAGLMGKLGKGMESGLERSIDHILQRVEDLRWQRR
assembly_data_contig_1	CDS	assembly_data_contig_1_325216+321	325216	325536	+	hypothetical protein		PLF_404432_00002079	PGF_08385290			atggatgacgaacaattgatcgccaaacttcgtgcccggttcgataccaatgccgccgagtcggtctcggccatctatcagttcgatctcgatgatgtcgatgactactacatgacgatcgatcagggctcgctcgatatccaggcgggccgtcatcccgaacccagcgtcaccatctcgagcgataccacgacactcatgaagctggtgagaaaggaactcaacgccatgcaggccctgctgaccggcaaggtgaaggtcaagggagatatcggtcttgccagccggcttcccaagctgttcggtaaatcctccgtctga	MDDEQLIAKLRARFDTNAAESVSAIYQFDLDDVDDYYMTIDQGSLDIQAGRHPEPSVTISSDTTTLMKLVRKELNAMQALLTGKVKVKGDIGLASRLPKLFGKSSV
assembly_data_contig_1	CDS	assembly_data_contig_1_326317-771	326317	325547	-	NADH pyrophosphatase (EC 3.6.1.22), decaps 5'-NAD modified RNA		PLF_404432_00001178	PGF_00024615			atgttacaccgcgagataccgccggccgatgtcgtcggcggctggttgctgcgcatgggcgagagcggagtcgcgccggctgaatccggcagcatgctcgtctactgcgaacgatggcccgaacaggcgctgcggctgggatactggcacggcgagccggtggccgtggtggtcgagacggacggcgatgactggccaccgtttcgcgactggctggcacaggcgtcggcctccgaaagcgaactgctggcgaccgcgctgcaggtcacccattgggagcaggatcaccgcttctgtggccgttgcggtcacgctacgcggcggctgtcccacgagtttgccatgcagtgcgacaactgcggcctgcgcggctatccccgtatttcgccttgcatcatc…	MLHREIPPADVVGGWLLRMGESGVAPAESGSMLVYCERWPEQALRLGYWHGEPVAVVVETDGDDWPPFRDWLAQASASESELLATALQVTHWEQDHRFCGRCGHATRRLSHEFAMQCDNCGLRGYPRISPCIITLVTHGRDMLLARSPRFPPQRYSTLAGFIEPGESVEAAVRREVMEEVGVEVGRVSFFKSQSWPFPHSLMMGFFAEAASRRIRIDGEEIVDAAWFTPEKPPQLPPTYSISRQLIETHRKAVAIR
assembly_data_contig_1	CDS	assembly_data_contig_1_327066-750	327066	326317	-	DNA polymerase III epsilon subunit (EC 2.7.7.7)		PLF_404432_00000606	PGF_10506571			atgcgccagatcgtcatggatacggaaaccaccggtatcgacccgcgagaaggccatcgcatcatcgagatcggcggcatcgaactggtcaatcgccggtttaccgggcgcacctatcatcagtacgtcaatccggagcgggacatcgaggcggaagccgtcgagatccacggcatcaccaatgaacgagtcgccaacgagccggtgtttgcccagatcgccgacgagctttgggagttcatgcgcggcgcgcagctggtcattcacaatgcgccgttcgacgtcggcttcttcgatcacgagttcaaactgctgaatgctgtgcgtggcgagccggtgctgggccccgtggccgagcattgcagcgtgctggatacgctgaagatggcgcgggagatg…	MRQIVMDTETTGIDPREGHRIIEIGGIELVNRRFTGRTYHQYVNPERDIEAEAVEIHGITNERVANEPVFAQIADELWEFMRGAQLVIHNAPFDVGFFDHEFKLLNAVRGEPVLGPVAEHCSVLDTLKMAREMHPGQRNSLDALCKRYDIDNGQRVLHGALLDSEILAEVYLAMTGGQTALSLAGNDEGDGREPGAASGVRRVERNGVPLTVLKPSEAEWQAHQQRLEQIRQSAGQCQWDALEMPEAQH
assembly_data_contig_1	CDS	assembly_data_contig_1_327618-459	327618	327160	-	Ribonuclease HI (EC 3.1.26.4)		PLF_404432_00001476	PGF_09258168			atgcccgccgtgaccatctataccgacggaggttgccgcggcaatcccggccccggcggctggggggcgttgctggtctccggtcgacacgagaagccgatgaagggcggcgaggccgaaaccaccaacaatcgcatggaactgatggcggcgatccaggccctgcgtgcgctggaccgcccctgtcgcgtcgctctgtggacggattcccagtacgttcgcaagggcatcaccgaatggatacacggctggcagaaacgcggctggaagaccgcggccaagcagccggtcaagaatgcggaactctggcgggaactgcttgccgaaacgcagcgccacgccatcgaatggcactgggtcaagggccacagcggccatgagggaaacgaggccgccgac…	MPAVTIYTDGGCRGNPGPGGWGALLVSGRHEKPMKGGEAETTNNRMELMAAIQALRALDRPCRVALWTDSQYVRKGITEWIHGWQKRGWKTAAKQPVKNAELWRELLAETQRHAIEWHWVKGHSGHEGNEAADRLVNEAIDEVIAKRRSSAR
assembly_data_contig_1	CDS	assembly_data_contig_1_328668-873	328668	327796	-	FIG005121: SAM-dependent methyltransferase (EC 2.1.1.-)		PLF_404432_00000727	PGF_00426343			gtgtcaatctcgccgccggatcaaagcctgcaggcagccgtccgccagggacgccggttctgggcatcgccgcccggacaggcgttgtggcgcgccgagcgcgcctgtctcgggccgcattgcgagcagcatcgcggcatggtgagcctgcaactgggcatggcgccgctaatgagcgacatgtgtccgattcgccattcgctcgattgggcgccttccaccgaactcgttcgcaccgagaactgtttggtctgcctgcccggcagcctgccgctcgccgacgatagtgtcgatctggtgttgctgcatcacctgctggaggccgtggatcaacctcaccacgttctgcaggaagcggcacgcgtgacgcgcggcgacggtcgcctggtgatattcggc…	MSISPPDQSLQAAVRQGRRFWASPPGQALWRAERACLGPHCEQHRGMVSLQLGMAPLMSDMCPIRHSLDWAPSTELVRTENCLVCLPGSLPLADDSVDLVLLHHLLEAVDQPHHVLQEAARVTRGDGRLVIFGWHPFGPTGLRRRYHPAPWQHQWRTPARLRDWLTFVDFEIERVDYCGFRLPGRALGSDRLETLGRRYNLPLSSAYLVVASRRSIPVQPIKLRDPVLGGGKSGAWLGLARETRPTGHHGCQKSHRTPIQAAGCMAVDAAAPGTEGESCRSSKHESLVET
assembly_data_contig_1	CDS	assembly_data_contig_1_328833-144	328833	328690	-	hypothetical protein		PLF_404432_00007143	PGF_11251606			gtggcattcttctccggcaggttcgtctgtggattcgggtatcgagggtcgagccgttggtctgaccccgtgcagcacgcgcgggttcccgcaagccttcacgccgtcaggttcagcggcgagctgccgtccaaaaagcgataa	MAFFSGRFVCGFGYRGSSRWSDPVQHARVPASLHAVRFSGELPSKKR
assembly_data_contig_1	CDS	assembly_data_contig_1_328834+768	328834	329601	+	Hydroxyacylglutathione hydrolase (EC 3.1.2.6)		PLF_404432_00000936	PGF_00906364			atgttgaccgtgaagccgattcccgcgttccaggacaactacatctggctgctgcgccaggactcgcaggagcgcgtcgctgtcgtcgaccccggtgatgccaaacccgtcatagcctggctggaacaggaaaatctgacgctcgacaccatcctgatcacccaccaccatcaggatcacacgggcgggttgcaggcgctgatcgagcgctacgctcccacggtctacggctccgccaacgacgccatctccggcatcgatcatcgcgtcggcgaaggtgacgaatgtcgcgtgctggggcgccgcttcgaagtctacgccgtccccggccacactctggatcatatcgccttccatgcgcccggcacaccagggcttttgtttgccggtgatacgctc…	MLTVKPIPAFQDNYIWLLRQDSQERVAVVDPGDAKPVIAWLEQENLTLDTILITHHHQDHTGGLQALIERYAPTVYGSANDAISGIDHRVGEGDECRVLGRRFEVYAVPGHTLDHIAFHAPGTPGLLFAGDTLFSGGCGRLFEGTPEQMRDSLAKLDALPEDTLVFAAHEYTLANLAFAAAAEPDNAARDAYRRECQTARDLDRPTLPTTLGRERQINPFLRVDEPGLRETLREQGPVDDSMAAFATLRAWKDRF
assembly_data_contig_1	CDS	assembly_data_contig_1_329678+1164	329678	330841	+	Membrane-bound lytic murein transglycosylase D		PLF_404432_00001105	PGF_08109371			atgaatttcccaccgaggcgctgccatgtcttcgtcggcctcgccggtagcctgctgctgtccgcgcttcccgtgaccgccatggcaaaaacggcgccggaggccgcaagcggcgcttcacaacgtaccttctggtcttcgctggtgctccaggagcgtcgagcgcccgatgtctggaaccgcctgcgcaaagggttccggatgtcccacgagacggccaacccccgcgtggccgagtggctggcgtggtatcgcgagcacccgcaacacgtcgagcaagtggcggaacaggccaagccctggcttcgctgggtcacccggcgactggaggcccatcagctgcccagcgagatcgcgctactgcccttcatcgaaagcggctacgacccgacggccacc…	MNFPPRRCHVFVGLAGSLLLSALPVTAMAKTAPEAASGASQRTFWSSLVLQERRAPDVWNRLRKGFRMSHETANPRVAEWLAWYREHPQHVEQVAEQAKPWLRWVTRRLEAHQLPSEIALLPFIESGYDPTATNPGGAAGLWQFMPGTGDAMGLSRTAWYDGRHDVVAATDAAMNYIKQQADRWYDGDMLLALAAYNAGAGTVNAARNAAANRGDPIDYWHLRLPAETMAYIPRLLALSAVIAEPEQYGVALPSIPDKTQFVQVDTGGPLTLSMAADLAGVDPQTLRDLNPGFKRASTRPRDDASLLVPAAAKQRFLANLATLPTAERTVLNRYVVRRGDTLSAIAARFGASVNEIRQENGLEGSIIRVGQTLSVPATTLAQNGDHR
assembly_data_contig_1	CDS	assembly_data_contig_1_330948+1860	330948	332807	+	ABC transporter, substrate-binding protein (cluster 5, nickel/peptides/opines)		PLF_404432_00000329	PGF_09108724			atggctggattccgatggctcctggctgctgccgcgctggcgctgaccataccgctgtcggcgccggtcagcgcccagccgacagaaacgccggggcagagcgctggcgtacctaccgtgcatgccatcgcgctctatgacgatccggcactgcccgccgacttcgaccacctgccctacgccaaccccgccgcccccaagggcgggacgctgcgccgggcagccaacggcagcttcgactccaccaatcccttcatcatccagggcacgcctgccgacggcctcaaccagatctacgacacgctgatggaatccagcgccgacgagcctttcaccatgtacgggctgctggccggcggtatccggctcgatcccgaccgccactggatggaaatcgat…	MAGFRWLLAAAALALTIPLSAPVSAQPTETPGQSAGVPTVHAIALYDDPALPADFDHLPYANPAAPKGGTLRRAANGSFDSTNPFIIQGTPADGLNQIYDTLMESSADEPFTMYGLLAGGIRLDPDRHWMEIDLRPEARFHDGTPVTAEDVVYSFRLLRDKGSPFYRAYYASVESASVLSERTVRFTFSNNQSRELPLILGQLPVLPKHYWQDKDFTKPTLDKLLGSGPYEIDEVDPGRRIVYRRVDDYWGRDLPLNRGRYNIDRLVYDYFRDQSVALEAFLAGALDMRIESSAKNWATAYDTPAVEDGAIQRVIVPDGQPAGMQGYVFNTRRDKLSDPRVRRALGLAFDFDWLNQHLFYGAYQRTESFFQNSEMAATGLPSDGELDLLAPHRDQLPAA…
assembly_data_contig_1	CDS	assembly_data_contig_1_332817+1074	332817	333890	+	ABC transporter, permease protein 1 (cluster 5, nickel/peptides/opines)		PLF_404432_00000325	PGF_07935890			atggccagctatatcgttcgtcgcctgctgctgatgattcccaccctgctggggattctgctgctcaacttcatcatcgtgcaggccgcccccggcggaccgatcgaccagatgatggcccgcttcgaaggtttgaacagcaatgccagcaccggtctcgaaagcggtggcggcgacggcaataatggcggcagcgcgcagcgccttgccggtgtcaacgaggaactgcgtcaacaactgaccgaagagtacggcttcgacaagccggcctgggaacgcttcggcctgatgctcagggactatgccacgttcgatctgggcgagagtttgttccgggggcagccggtgctggacctggtactggatcggctgccggtgtcgatttcgctggggctatgg…	MASYIVRRLLLMIPTLLGILLLNFIIVQAAPGGPIDQMMARFEGLNSNASTGLESGGGDGNNGGSAQRLAGVNEELRQQLTEEYGFDKPAWERFGLMLRDYATFDLGESLFRGQPVLDLVLDRLPVSISLGLWTTLLVYLISIPLGIRKALRHGSAFDVWSSGAVVVGYAIPGFLFAILLIVVFAGGSYLNWFPLRGLTSSNFSELSLLGKIQDYFWHITLPVLASAIGSFATLTMLTKNSFLDEIHKQYVLTARAKGASDRRVLYGHVFRNAMLIIIAGLPSALIGILFTGSLLIEVIFSLNGLGLLGFEAVMQRDYPLIFGTLYLYTLIGLVLKLISDLTYVWVDPRIDFGTRES
assembly_data_contig_1	CDS	assembly_data_contig_1_333890+1104	333890	334993	+	Prephenate dehydratase-associated ABC transporter, permease protein 2		PLF_404432_00004444	PGF_05582393			atgacatcgagccatcgccggcgcttgtcgccaatcactcagcgtcgccttcaggtctttcgcggcaaccgacgtgccgtctggtcgctctggatcttcgggttgctgttcatcgtcagcctgggcgccgagctggtcgccaacgacaagccgatcgtgatgcagtacgacggccattggtacgtgccgctgctggtggactatcccgaaaccgagttcggcggtttcctgccgacgaccgcagactatcgcgaccccgtcgtctacgagcagatcgccgacaatggctggatgctgtggccgccggtgccgttttcctaccagacgctggaccgcgacgtgcaggggccggtgccttcgccgcccggcagccgccactggctggggaccgacgaccag…	MTSSHRRRLSPITQRRLQVFRGNRRAVWSLWIFGLLFIVSLGAELVANDKPIVMQYDGHWYVPLLVDYPETEFGGFLPTTADYRDPVVYEQIADNGWMLWPPVPFSYQTLDRDVQGPVPSPPGSRHWLGTDDQGRDVFARVLYGFRLSVAFALALTIGSIFLGVVIGGIQGYFGGKIDLIGQRLIEIWSGLPVLFLLIILASLVEPNIWWLLGIMLLFSWLGLVDIVRAEFLRARNLEYVRAARAMGLPSHLIMRRHVLPNAMVATLTFIPFLFTGAITTLTALDFLGFGLPPGSPSLGELVAQGKNNLQAPWLGVTAFVTLSVMLSLLVFIGEGLRDAFDPRHILTASRVDRPAAPLDSPRQESLP
assembly_data_contig_1	CDS	assembly_data_contig_1_334990+1593	334990	336582	+	ABC transporter, ATP-binding protein (cluster 5, nickel/peptides/opines) / ABC transporter, ATP-binding protein (cluster 5, nickel/peptides/opines)		PLF_404432_00000309	PGF_06357394			atgagcgacaagcgactgttcgaactgcgccaactgaccatccgcttcggcgcccaggcggcagtaaccgcgctggatttgcatgtcgatcgaggagaaaccgtcgccgtggtcggggagtcggggtcgggcaagtcggtcagcgcgctgggggcgctgggcctgctgccggcgggcaccgacatccagggagagcgctatttcgacggccgcgatatcggccatctctcgcctcgccaatggaacgcgctgcgcggcgggcagatcggcttcatcttccaggagccgatgacgtcgctgaatccgttgcatagcatcggcaagcaactgggagaaacgctgcgcctgcaccaagggcttcgaggcgaagccgccagacgccgcatcaaggaactgctg…	MSDKRLFELRQLTIRFGAQAAVTALDLHVDRGETVAVVGESGSGKSVSALGALGLLPAGTDIQGERYFDGRDIGHLSPRQWNALRGGQIGFIFQEPMTSLNPLHSIGKQLGETLRLHQGLRGEAARRRIKELLKQVRLPRVEELISAWPHQLSGGQRQRVMIAMAIANDPKLLIADEPTTALDVTVQQEVLALLDDLRDRHDMGLLMISHDLNLVRRHADRVVVMRRGERVETGPTPVVFDTPQAAYTRQLIDAIPSGRPAPPEQDGETPLLAADRVSVAFPRPKPFLRPRPPAFVAVEPLSLQLRKGETLGIVGESGSGKTTLASALIRLLPASGEIRFAGQRLDTLSGDALRRQRRGFQIVFQDPYGSLSPRMPVADIISEGLRFHHPELDESTVAE…
assembly_data_contig_1	CDS	assembly_data_contig_1_337377-702	337377	336676	-	hypothetical protein		PLF_404432_00002503	PGF_09322964			atgcggttggatcgatttcttagcgaggccacggaactcacgcgcagccaggccaagcgcgcactgcgccagttcgaggtcagcgtcgacggcgaagtgacgcgagacgcctcgtatcaggtttccgacgaccaggtggtgcgttggcagggcgacatactggaacgggtcggctggagatatttgatgatgcacaagccggtaggtgtcgagtgctccctgcgcccgacgcatcatccctccgtgctgagtttgatcgatatcccgcagatcgagcgggtgcatccggtagggcggctggatctcgatacttcgggactgctgctgatcagcgacgatggcaagtggacgcaccgcgtgacctcgccgaaccgcgcctgtgtgaagcgctatcgggcg…	MRLDRFLSEATELTRSQAKRALRQFEVSVDGEVTRDASYQVSDDQVVRWQGDILERVGWRYLMMHKPVGVECSLRPTHHPSVLSLIDIPQIERVHPVGRLDLDTSGLLLISDDGKWTHRVTSPNRACVKRYRATLGEPLIAGEAERIAEQFAEGVELNGDDRPTRPATFEAVGDTEVLIGVTEGRYHLVRRMLTAVGHTVETLHREAIGPLELDPDLEPGECRYLRPEEIAAF
assembly_data_contig_1	CDS	assembly_data_contig_1_338225-804	338225	337422	-	Aliphatic amidase AmiE (EC 3.5.1.4)		PLF_404432_00002607	PGF_00847718			atgaacgagttacgcgtcagcctcgtacagagcgagctgcattgggaggatccggcagccaatcgacgcctgctggatggccgcatggggacgctggatggcagccggaccgatctgatcgtgctgccggaaatgttcgccaccgggttcaccatgaatgccgaagcgatggcggagcccttcgacgccagcccgacgctggactggatgcgcagccaggcgcaggagcgaggctgcaccatcaccgggagcctggcgatcgccgacggtgggcgccgctacaaccggctgatctggatgacgccggaaggggtgatgacccattacgacaagcgtcatctgtttcgcatgggcgatgagcccaggcattacgcggcgggcacccggcgccaggtggtc…	MNELRVSLVQSELHWEDPAANRRLLDGRMGTLDGSRTDLIVLPEMFATGFTMNAEAMAEPFDASPTLDWMRSQAQERGCTITGSLAIADGGRRYNRLIWMTPEGVMTHYDKRHLFRMGDEPRHYAAGTRRQVVEIKGVRILLSVCYDLRFPVWLRQQPGAGQPFEYDALLCVANWPAPRRHPWRTLLQARAIENLSYVIGVNRVGEDGNGLPYAGDSMVVDFKGEPLADHPPGEAFVETVTISSDALKTFRDKFPAWQDADTFHWGD
assembly_data_contig_1	CDS	assembly_data_contig_1_338354+966	338354	339319	+	Uncharacterized inner membrane protein RarD		PLF_404432_00001850	PGF_05091456			atgtcgagccctgcaatggatgattcccgacctcgaaccaccgagacggcagcccccgagcggcaggcttccgcgagcgatgcgcgccttggcgtcgtgttcggcgtcggcgcgtacgcgatgtggggctgttttcccctgttcttttcgctgttcgatggcgtgcccgcgttcgaggtactgatccagcgcatcctctggtcctgcgccttcctgatcgtcgtggtcacgctgatgagacgctgggccgtgttgggccgtagctttcgaagcccgcgcgatctggtccgcgggctgagctggagcctcggctgcgcactgctcatcgcgctgaactgggggctctatatctacgcggtggaaacccaccacgtgctcgaggcgagcctgggctacttc…	MSSPAMDDSRPRTTETAAPERQASASDARLGVVFGVGAYAMWGCFPLFFSLFDGVPAFEVLIQRILWSCAFLIVVVTLMRRWAVLGRSFRSPRDLVRGLSWSLGCALLIALNWGLYIYAVETHHVLEASLGYFMTPLVNVALGMLVLRERLGRWQMLAIGLALGAVLLQLVILGKLPWISLVLAMTFGTYGLLRKRVSLDALSGLLVETSLLLPLSLAALAWLAWHGQSHFGETSKTTALMIISGVVTTLPLLAFAGAARRLTLSTVGFLMYLNPTLQFLLALWVFDETLSWPQLTTFVLIWIGLGFYSVETWRQHRKRGV
assembly_data_contig_1	CDS	assembly_data_contig_1_339719-327	339719	339393	-	Flagellar hook-basal body complex protein FliE		PLF_404432_00000790	PGF_02744871			atgagtgctccagccattcaagcggcgcttcagcaaatgcaggctctctcggctcaggcgagcggacagggcatgagcgcgcagagccctgctgccgagactcacggcagcttcgccggggaactgcaggcctcgctcggacgaatcaatcagatgcagcagtccgccaatcagcaggccatggccttccaggccggcgatcccgacgtggcattgaacgacgtgatgatcgattcccagaaggcgagcgtggccttcgacatgggcgtccaggtacgtaatcgcctcgtgaccgcgtacaaggaaatcatggggctgcagatttaa	MSAPAIQAALQQMQALSAQASGQGMSAQSPAAETHGSFAGELQASLGRINQMQQSANQQAMAFQAGDPDVALNDVMIDSQKASVAFDMGVQVRNRLVTAYKEIMGLQI
assembly_data_contig_1	CDS	assembly_data_contig_1_340025+1815	340025	341839	+	Flagellar M-ring protein FliF		PLF_404432_00000771	PGF_00005284			atgagcacggccacgtcgtccaacgacgctcagaattcagccaatgcatccgcccggaattcgaatcgccaagccgcttcggagacgacctccggcggccgcgactggttgaacagattgcagcggaacccccgtatcccgctgatcgtagccggcgccgccgccgtggctatcgtgatcgccttgctgctgtgggctcgcagcccggaatatcgggttctctattcgacgctgactgacgccgacggcggtcgaatcatcacccagctcgataccatgggcatcccctacgagttcagcgagggcggccaggccctgctcgtcccggccgatcaggtccgccagactcgtctccggctggccgaacaggggcttcccgaagccagcggcgtcggcttc…	MSTATSSNDAQNSANASARNSNRQAASETTSGGRDWLNRLQRNPRIPLIVAGAAAVAIVIALLLWARSPEYRVLYSTLTDADGGRIITQLDTMGIPYEFSEGGQALLVPADQVRQTRLRLAEQGLPEASGVGFELMDDQAFGISQFAEQVNYQRALEGELARTIGTLGSVERARVHLAMAKPSVFVRESEPASASVVLDLQPGRVLGEGQVNAIVHMVSSSVPQLAIDDVTVIDQNGDLLSRSNRNNNQLDGSQLDYVNNLEDQYAQRIEAILAPIVGARNVRAQVTAQIDFSQREQTAERYGPNQAPNEAAVRSQQTSSSYQSNGDLAMGVPGALSNQPPGVAASPINAQGTQAQTDGADDADNADNQNADTQGTETADTTDTGRARHDSTINYEVDR…
assembly_data_contig_1	CDS	assembly_data_contig_1_341836+999	341836	342834	+	Flagellar motor switch protein FliG		PLF_404432_00000793	PGF_02109968			atgacggtggaaatgactggcgctcgacgcggcgccatcctgttgctctccctggacgaagacagcgcagcggaagtcttcaagtacctctccagccgagaggtgcaggagatcagccaggaaatggccaagctcggccaggtctctcatcaggagatggcggcggtattacgcgatttctacgaggaagccgagcagttcacggccatcaatctgcactccagcgatcatatccgcgcggttctgaccaaggcactgggcagcgaacgcgccagcagcctgatcgaggacattctcgagaccagcaatacggcgtcgggcatcgactcgttgaatctgatggaagcgtcgatggtcgccgaaatgatccgcgacgagcacccgcagatcatcgccacg…	MTVEMTGARRGAILLLSLDEDSAAEVFKYLSSREVQEISQEMAKLGQVSHQEMAAVLRDFYEEAEQFTAINLHSSDHIRAVLTKALGSERASSLIEDILETSNTASGIDSLNLMEASMVAEMIRDEHPQIIATILVHLERSQAADILELFGDKLREDVMLRIATFSGVQPAALQELTEVLTSMLDGTNLKRSKMGGVRTAAEILNLMNSTQEEQVIEVVRAHSEDLAQRIIDEMFLFENLLDIDDRGIQMILREVETNSLVIALRGAEEALVDKFTRNMSQRAAQLMLEDMENRGPVRLSQVENEQKSILAVVRRLADSGEIALTGGDDGYV
assembly_data_contig_1	CDS	assembly_data_contig_1_342884+873	342884	343756	+	hypothetical protein		PLF_404432_00003038	PGF_08225224			atggaagagctcgcgcgcgccccgtccccggctcccggtcaatccgccgcaaacgccgaagcgcagcgtcgtcgccggcaacgggaagacgccgaggagaaggcgcgccgagcgatcgccgaaaaggcccggcaacagggttacgaaagcggctacagcgaagggcacgagcaaggctatcaggcaggttacaaggaaggtctcgaagcggccaacgcagccgccgaactggaattcaacaagcgcctggacatgacgctgcgcccccttgccgagctggccgacaatttccgccaggcattggcgacgctggataccgaagtcgccgatcaactggtcgagctggcgctgatcacaggccgccaactggcgggcgagtcgctggccgcgaaccctgaa…	MEELARAPSPAPGQSAANAEAQRRRRQREDAEEKARRAIAEKARQQGYESGYSEGHEQGYQAGYKEGLEAANAAAELEFNKRLDMTLRPLAELADNFRQALATLDTEVADQLVELALITGRQLAGESLAANPEHILSVVRELLDADTTLNGKPRLWLHPDDLELVTTSMGDSLEASGWECHADPSLERGGCHVTSAAGGLDASLSTQWKAILDQRRQRKTTSSGQPAEPESQDSELESGHDRARRDGAKQEGADHSGSHNGNGRKGLGHESADGEGFGGEGFDGESSDDE
assembly_data_contig_1	CDS	assembly_data_contig_1_343746+1422	343746	345167	+	Flagellum-specific ATP synthase FliI		PLF_404432_00000116	PGF_03474542			atgatgagtgacgccacagagtcctcgatctcgtcgggagtctcccagcaccaccagcattggcgtcaagtgctgggcaagatcagccatcgtgtcgaatcactctcccattaccgccacgaaggccgggtgactcgcgccacggggctggtgctggaagccatcggcatccgccttccgcttggcagcgcctgcctgatcgaactctcccccggcaacggccacgacgacgaacgcttcgccgaggcggaggtggtcggattcgccggggacaagctgttcctgatgccattggcagacaccagcggcctgttgccgggcgcgcgggtactcgcgctcagcggcaaccgcctggacatcgccagcgccaggcgcttcccgctgggcgacgggctgctt…	MMSDATESSISSGVSQHHQHWRQVLGKISHRVESLSHYRHEGRVTRATGLVLEAIGIRLPLGSACLIELSPGNGHDDERFAEAEVVGFAGDKLFLMPLADTSGLLPGARVLALSGNRLDIASARRFPLGDGLLGRVVDGNGRPLDDHGPLEQAPHAPLDTPPINPLARAPIDTAIDVGIRAINGLLTVGRGQRMGLFAGSGVGKSVLLGMMARFTNADVIVVGLIGERGREVQDFIENILGDEGLARAVVVAAPADTSPLQRMQGAAYATRLAEDFRDQGRNVLLIMDSLTRYAMAAREIALAIGEPPATKGYPPSVFAKLPALVERAGNGKRGGGSITAFYTVLTEGDDQQDPIADSARAILDGHIVLSRQLAESGHYPAIDIEASISRAMPAVVDTR…
assembly_data_contig_1	CDS	assembly_data_contig_1_345373+459	345373	345831	+	Flagellar protein FliJ		PLF_404432_00003273	PGF_02510720			ttggccaacatgcacgccatgcagatgcttcgtgatctggcgcagcgcagcagcgacaaggctgtcgagaacctgggtcatctgcagcgtcaacagcaggaggctcagaatcagctcgggcagctgcagcgttatcgtgacgagtaccagcgcaagctccacgacagtctgacccggggtgtctcatcaagccaatggcgggactatcaacagttcatcgcctctctcgacaaggcgatcgaacagcaacagcgccggctcggcgagcaccagtctcgcgtcgagaacggcaagcagcactggcagggcgaacgccgaaaactcaacgcctatgacacgttgcacacacgccgccagcatgaagcggcccgccaccaggcgcgtcacgagcaacgtcac…	MANMHAMQMLRDLAQRSSDKAVENLGHLQRQQQEAQNQLGQLQRYRDEYQRKLHDSLTRGVSSSQWRDYQQFIASLDKAIEQQQRRLGEHQSRVENGKQHWQGERRKLNAYDTLHTRRQHEAARHQARHEQRHSDEMAAQLRRRQQDAGHQW
assembly_data_contig_1	CDS	assembly_data_contig_1_346018-138	346018	345881	-	hypothetical protein		PLF_404432_00008133	PGF_12642220			atgacatcggcgaagggcgcgctggccgtttccctggacgcgctgttcccggtattggcgccacgcgtcgaggatgaggtcacgctgatgagagaggaaagttccatggactacgccgccagtttcgttatcggatag	MTSAKGALAVSLDALFPVLAPRVEDEVTLMREESSMDYAASFVIG
assembly_data_contig_1	CDS	assembly_data_contig_1_346257+1098	346257	347354	+	hypothetical protein		PLF_404432_00002409	PGF_10013429			atgacagggcttcacgccgtcctggccagcctcgaaggcaagaccgacggcaaggcgccatcgagctccgaggcgagcgatagcgacgcagggccgatcgacgcggacgctcttgccgccatcttcgccgcgcttccgctgacggcgggcacgcaacccgccggtaacgcttcggcggctgccgccggcaatggcgccgcggcactcggtgccggacaatccgccttgcagcagatgaccctgacggccggcgacgccgcacgcaacgtggccgcgatgctgtccggcaagatgtcggatgagggcgagcgacccggctcctcgactcgcgtcaatgcgacttccggacagcctgggctcagcgagctgctgtcgacagtcgaaggaaaccgtaacggc…	MTGLHAVLASLEGKTDGKAPSSSEASDSDAGPIDADALAAIFAALPLTAGTQPAGNASAAAAGNGAAALGAGQSALQQMTLTAGDAARNVAAMLSGKMSDEGERPGSSTRVNATSGQPGLSELLSTVEGNRNGNPTSSSGLLAAAGQVLSQSSSTGDPAGAALTDALADALSASGAKRDGLDSALFTSPRPDGGSLSHLTSPLSNGTGLASAATMTNGAISTPVQSPQWPASFGQQILQMHQRGDQQMSLRLHPQELGPLSVSLTVQDQQAQLQILSAHAPVRAAVEAAMPQLRQALADSGIALGEAMVGDQGQFQQGQSSDDDRPRGTSSASGPLLAASGVDTSDDATLRQVALTPNGNINLYA
assembly_data_contig_1	CDS	assembly_data_contig_1_347557+483	347557	348039	+	Flagellar basal body-associated protein FliL		PLF_404432_00000772	PGF_10411178			atggcagaatcaatggccgcatcccgtaaaagccgctccctcttgttgatagggctactgatcgtcctgctggcggtcaccagttcggtcgccgtgtacttcttcctcgacgcccgcgacggcagcgaggcgaccaaggtcgtcaatgacgagccggttgaagccccggtgccgattttcgtgaccatcaaccccttcaccgtcaatttgcagagcgattacggcgaccgcctgctctacgtcgggctgtcgctgcgcgtcggcgatgaggcgaccagcacgtttctcacccagaacatgcccgaggttcgcagccggctgctgatgctactatccggcaagagcgccgaagagttgatcaagcccgaaggcaaggtccaactgaagcagcagattctc…	MAESMAASRKSRSLLLIGLLIVLLAVTSSVAVYFFLDARDGSEATKVVNDEPVEAPVPIFVTINPFTVNLQSDYGDRLLYVGLSLRVGDEATSTFLTQNMPEVRSRLLMLLSGKSAEELIKPEGKVQLKQQILDLFNEPITTPQPTLSIDDVLFSDFIVQ
assembly_data_contig_1	CDS	assembly_data_contig_1_348058+1011	348058	349068	+	Flagellar motor switch protein FliM		PLF_404432_00000794	PGF_01900675			atgtcccaagacgatttgctgtcgcaggaagagatcgacgcccttctcaacggtgtcagcggcgataccgacgcgcccgccaaagcgcccgagagtaaccgtcgcgacgcgcgcccgttcgacccggccaaccagcaccgggtcatccgtgagcgtctgcaggcgctggatatcatcaacgagcggttcgcgcgtctcttccgggtggccctgttcaacctgattcgacgcagcgccgatatcacggtcgccggcgtgcgctaccagagctacagcgagttcgcgcgcaacctgccggtaccgaccaacctgaacctgatcagcctcaagccgctcaagggcaccgccctgctggtgttcccgccgggtctggtcttcatggtggtggacaacctgttc…	MSQDDLLSQEEIDALLNGVSGDTDAPAKAPESNRRDARPFDPANQHRVIRERLQALDIINERFARLFRVALFNLIRRSADITVAGVRYQSYSEFARNLPVPTNLNLISLKPLKGTALLVFPPGLVFMVVDNLFGGDGRFLTKSDGREFTATEQRIIQRLLSLALEGYSDAWKSIYPVDVDYMRSEMQVRFANITNSPNEIVVNSTFHLEVGNLTSDFNICIPFSMIEPIRDILSSPIGTLDSDDTQWESRMAGEIKQTQVELIADFAEIPSTIGDVMALKVGDILPFDLPKAIDVRVDGVPVMACEYGTRQGQRALRVKHLIDHGTYSAMKDFDNE
assembly_data_contig_1	CDS	assembly_data_contig_1_349061+510	349061	349570	+	Flagellar motor switch protein FliN		PLF_404432_00000795	PGF_09438139			atgagtgatgatcaaaaaccgggatcccagaagggagcttccgatacggccagcgacaacaaccaggatgccgacgatctttgggcagcggccatggcggaacagggtgtcgagcctgaagccgacgagtccgaaacggtcgaggaagcgaccaagcccaccggcacggcgggttccggcgaggcacaatcggcggaagccggcgttttccagtccttcgatcaaggcagcggcaacactcgcgaggctcgggatctggccgtcgtcatggatatcccggtcaagctctcggtcgagctgggccgaacgcgcatcaccatcaagcaactgctcgaactggcccagggctcggtcgtggagctggacggactggccggtgaaccgatggacatcatgatc…	MSDDQKPGSQKGASDTASDNNQDADDLWAAAMAEQGVEPEADESETVEEATKPTGTAGSGEAQSAEAGVFQSFDQGSGNTREARDLAVVMDIPVKLSVELGRTRITIKQLLELAQGSVVELDGLAGEPMDIMINGYLVAQGEVVVVDDKYGIRITEIVTPSERVQKLNR
assembly_data_contig_1	CDS	assembly_data_contig_1_349567+444	349567	350010	+	Flagellar biosynthesis protein FliO		PLF_404432_00000781	PGF_03948830			atgaacgacgatacgctacagcaggcggcgcagaccacggccggcagcggcgacagcatcggccttctgatgatgggcaagacggcaatgtcgttgctgatcgtcgtggcgatcatcctggcctgcgcctggctgctgaagcgtatcggtcctaaccgtcgtgccggaacgcagcatctgcgtgtcgtggccagtacgccggtcgggcaacgcgagcgcgtggtcatcgtcgaggtcgatgatcgctggctggttctgggcgtcggtggcggtcaggtaaccaagctggacagcatgaccccgccccccaatacgcctgtcgcctctgggtcggcacccttgagcggctcctttgccagtcgcctgggtcaagccctcaaacagaatgcgagtgactcg…	MNDDTLQQAAQTTAGSGDSIGLLMMGKTAMSLLIVVAIILACAWLLKRIGPNRRAGTQHLRVVASTPVGQRERVVIVEVDDRWLVLGVGGGQVTKLDSMTPPPNTPVASGSAPLSGSFASRLGQALKQNASDSLKRQKPRRDNGVDN
assembly_data_contig_1	CDS	assembly_data_contig_1_350010+771	350010	350780	+	Flagellar biosynthesis protein FliP		PLF_404432_00000782	PGF_06326847			gtggctattgcggctaattccagattgcgtggcgtcgtcgtggggttgggcgccctggcggcgttgacggccagccaatgggcggtggcgcaggcgattcccggcattgtcagcgagccgatggcggacggcggtcagcgctggtcgctgagcctgcagacgctgctctttttgtcttcgctcgcctttctaccggcgatgctgctgatgatgacctgctttacccggatcatcatcgtgctggggctgttgcgtaccgccatgagcacgccctcggcgccgccgacgcaggttctgctcgggctcgcgctgtttctgacgtatttcgtcatgtcgccggtactcgaccgggcctatgaagaagcctggcaaccgttttcggccgaagaaatttcgatg…	MAIAANSRLRGVVVGLGALAALTASQWAVAQAIPGIVSEPMADGGQRWSLSLQTLLFLSSLAFLPAMLLMMTCFTRIIIVLGLLRTAMSTPSAPPTQVLLGLALFLTYFVMSPVLDRAYEEAWQPFSAEEISMEEALERGSQPFREFMFAQTRQADLAMFARIADVGEMQGPEDVPMRILVPAYVTSELKTAFQIGFTIFIPFLIIDLVVASVLMALGMMMVPPATISLPFKLMLFVLVDGWQLLIGSLTQSFYFS
assembly_data_contig_1	CDS	assembly_data_contig_1_350840+270	350840	351109	+	Flagellar biosynthesis protein FliQ		PLF_404432_00000783	PGF_07525202			atgtctcccgaaatggtaatgagcatggcctaccagggcatgaaagtaaccctgatgatagccgctccgctactgctgaccgcgctactggtcggcctgctggtcagccttttccaggcggcgacccagatcaacgaaatgacgctgacgttcattcccaagatcctgggcgtcttcgccatgctgatcctctccggcgcctggatcattcagctcctggtcaacttcactcgggaactgctgcagaacattccccagatggtgagctga	MSPEMVMSMAYQGMKVTLMIAAPLLLTALLVGLLVSLFQAATQINEMTLTFIPKILGVFAMLILSGAWIIQLLVNFTRELLQNIPQMVS
assembly_data_contig_1	CDS	assembly_data_contig_1_351126+792	351126	351917	+	Flagellar biosynthesis protein FliR		PLF_404432_00000784	PGF_10527622			atgatcgatattacctcagcccagtgggaaagctggatacggctcttcttctggcccacggttcgcattcttgccttcttcatggcttcaccgctgtggaacttgccgagcgtaccgacgccggtaaaggcgctgcttggggccgcaatcgctgtggccatcgcgcctgccctgccaccgatgccggcgattcctctgttctcgctggaaagcttcggcatcatgcttcagcagatccttatcggtatcgccatgggcctggtgctgcggatcatgatcgccgtggtgcagactgccggcgagttcatcagcatgcagatgggcctcgggttcgcgaccttctatcagccggatgccggcaccaatacgatggtgctgtcgcgcctgctggaaattttg…	MIDITSAQWESWIRLFFWPTVRILAFFMASPLWNLPSVPTPVKALLGAAIAVAIAPALPPMPAIPLFSLESFGIMLQQILIGIAMGLVLRIMIAVVQTAGEFISMQMGLGFATFYQPDAGTNTMVLSRLLEILTLLTFLAMNGHLITIEILAWTFEVLPIGSTSIDASFAETLARWGGTIFSSGLLMAIPIVTALLLINLSLGILNRASPQLSIFSVGFPMTLTAGLVLITALIPDMGGFWSDLFEQQLRFMQGMIEQMAGTP
assembly_data_contig_1	CDS	assembly_data_contig_1_353331-1215	353331	352117	-	Flagellar hook-associated protein FlgL		PLF_404432_00000789	PGF_09162729			gtgcgtgtcagcaccgtgatgatgttcgagcgcagtgtcagctcgatgagccgccagcagggcgctttcatggaagtcggcgagcagatcgcttccggcaagcgtgtggtgcgcccttccgacgatccgcaggccgcgtcacgtgcggtcggggtatcgcaatcgctggccaccaatgctcagcagagcgacagccgggtgacggtacgcaattcgctgagccaggaagagagcgttctcgacagtgtttccgatgctctgacgcgggctaaggagctcatgatccaggccggcaatggcacgctgagcgacgccgaccgtcagtcccaggcgtcggagctgcgtggcgtctacgaggcgctgttggggcaggccaactccaccgatgggaatggcagc…	MRVSTVMMFERSVSSMSRQQGAFMEVGEQIASGKRVVRPSDDPQAASRAVGVSQSLATNAQQSDSRVTVRNSLSQEESVLDSVSDALTRAKELMIQAGNGTLSDADRQSQASELRGVYEALLGQANSTDGNGSYLFGGYKDSSAPFVQNDSGAVEYEGSDQVRQQKVDSSRMMEVGDTGKDVFQSVAAGSGYLAKAGDGNTGTLTFTGPQVTDTTADGYGSSYEISFSDNGDGTYDYTVKGYPDGDITGTYNGESGSLEFGGIRLTLEGTPEPSDTLAVGPAEDMDPDVFTTLENMLSALENPLDSDADKAAFANTLSTSSRELDNALDNVLTVRASVGARLNELDTLDTVGGDRKISYTQTQSDLIDLDYTTAISDYVLRQVGLQASQKAFVDLQGTS…
assembly_data_contig_1	CDS	assembly_data_contig_1_355030-1629	355030	353402	-	Flagellar hook-associated protein FlgK		PLF_404432_00000788	PGF_00005454			atgagcctgttttcgattggccttagcggtttgagcgcggcgcagaatgcgctctcgacgaccagcaacaacatcagcaacgtctacaccgatggctatagccgacagttgacgctgctgggacagaacagcagcggcgagggtggcggttccggcgtcagcgtcgacggcatccagcgccagtacaacagctatatcagttcgcagctcaatcaggtcaatagccgcgagtcggccctggaaacctaccagagccaggtcaaccagatcgacgatctgctggcggacagcgattccggtctgaccacgctgatgcagaatttcttctccagcctcgaggatctgaccggtgcgccttcggacgcagccgcgcgcgaaggggtattgggcagcgctcgc…	MSLFSIGLSGLSAAQNALSTTSNNISNVYTDGYSRQLTLLGQNSSGEGGGSGVSVDGIQRQYNSYISSQLNQVNSRESALETYQSQVNQIDDLLADSDSGLTTLMQNFFSSLEDLTGAPSDAAAREGVLGSARSMVAQFRAYDGYLSDMREGINGQIGDVVTQVNNLSDQIADLNKQVTLARARSGEEPNALLDQRDKLVSDLGELVDVNVQVQDSSTYQVSLSNGTPLVAGNKSFDLVAVKSDEDPSNITIAYEDGAGSRSPLKESVIQGGELGGLLSFRSETLDSVQNQLGQLAVTLAVEFNDQHEAGVDINGDSGKAFFEIGGPTIIASANNAGSGSLDAEYGDISQLTADDYQLTYQADGSLKVENLSSGEKLPDVSPDADGNLSFGGVTLAPGT…
assembly_data_contig_1	CDS	assembly_data_contig_1_356228-1071	356228	355158	-	Flagellar protein FlgJ [peptidoglycan hydrolase]		PLF_404432_00000796	PGF_00005572			atggcgatcaccaacgatctttcggggcagtttgcgctcgacgtccagagcgtgcagaagctcaagtacagtgcggccaactcgccgcaggggagtctcagggaagcatcgcgccagttcgaggccgtgttcctgcagatgatgctcaagagcatgcgcgatgccagcccccagtccggtctactacatagcaatcagatggacatgatgcgctcgatgcaggatcagcagtgggcgcagcagctggcgggcaaggggctggggcttgccgatcagctggtggcgcagctcgagggtagcggcctgccgggcacctcggcactgcccgccgcctcgggcgctacgggcgacgatgcctcggccctgatcgccggcattccgcggggtacgccacggctg…	MAITNDLSGQFALDVQSVQKLKYSAANSPQGSLREASRQFEAVFLQMMLKSMRDASPQSGLLHSNQMDMMRSMQDQQWAQQLAGKGLGLADQLVAQLEGSGLPGTSALPAASGATGDDASALIAGIPRGTPRLLHGGLRTPGFAPDLSRHEIASAATANGSSSTSALMADEADDRPAHVRAFLDSLAGPARQAEQSSGVPAELILAQAALETGWGQREIPTASGGNSHNLFGIKAGQSWQGDTTAITTTEYVDGRPVKMVDRFRVYDSYTDAFNDYARLIGDNPRYQGVVAASTPDQAAQALQQGGYATDPRYAEKLRGIMAQLGTLEAGAGRDLLATASNAGNPFGPDDLPTAIF
assembly_data_contig_1	CDS	assembly_data_contig_1_357373-1146	357373	356228	-	Flagellar P-ring protein FlgI		PLF_404432_00000112	PGF_00005288			atgcctatgtccgctctgtttcgttcattccagttgcgtcgctcgccgttggccagagcgcttctgttcctggcgatcctgctgttcagtctgggcgcccaggcgcagcgcattcaggatctggccaatttcgccggcgtacgtgacaaccagctggtcggctatggcctggtggtcggtctcgacggaacgggtgaccagaccactcaggcgccgttcacggggcagagcatcaccaacctgctgtcgcagctgggcgtcacggtgccagcgggcaccaacatgcagctgcgcaacgtggcggccgtcatggtgaccgccagactgccgccgttctcccgccaggggcaggagatcgatatcaccgtgtcatcgatgggcaacgccgacagcctgcgc…	MPMSALFRSFQLRRSPLARALLFLAILLFSLGAQAQRIQDLANFAGVRDNQLVGYGLVVGLDGTGDQTTQAPFTGQSITNLLSQLGVTVPAGTNMQLRNVAAVMVTARLPPFSRQGQEIDITVSSMGNADSLRGGTLLMTPLKGADGRVYALAQGNVYVGGAGAEAAGSSVSVNHLAAGRIPGGGLVEQEVPMRLGDASGTLDLFLKNADFENARRMVAAINQEFGAPVAAALDGRTVQLKLPANDNDRVTFLARVQGVNVTTERGPSKVIVNARTGSVVLSDTVTLNRAAVAHGNLSIVIDSNPQVSQPNALAGGNTTVVPNADITVQQEGGALQMVQTSADLMDVVNALNALGASPQDLMSILQALKSAGSLNAELDII
assembly_data_contig_1	CDS	assembly_data_contig_1_358071-699	358071	357373	-	Flagellar L-ring protein FlgH		PLF_404432_00000770	PGF_08607235			gtgttgctgaccgcagaattggccacggtgtggcgcagggtattgatgctgaccggcctctgtctggtgctgatcgtggctggctgtgcccagattccgcgccactccgtggtcgagaattcgtccccggtggaaataccgtcgacaccgccgacgcaggccaacggctcgatctatcaggcgcgcttcggcttccagccgctcttcgaggaccgccgtccgcgtcagatcggggacatcatcaccatcgtgctcgacgaacaggtcagtgccagcaagagctcggcggcgaatgcgtcacgagacggttcggcgacgttcacgccgacgctggtgccggaccctctcgataaactgagcgactatggcatggacctcgaaggcgagaacatcttcaac…	MLLTAELATVWRRVLMLTGLCLVLIVAGCAQIPRHSVVENSSPVEIPSTPPTQANGSIYQARFGFQPLFEDRRPRQIGDIITIVLDEQVSASKSSAANASRDGSATFTPTLVPDPLDKLSDYGMDLEGENIFNGSGGANANNTFTGTITVTVYDLLANGNLKVRGEKQIAINQGTEYIRFSGVINPRAISGSNTVQSTQVADARIEYVGDGYINEAQTMGWLQRFFLNISPF
assembly_data_contig_1	CDS	assembly_data_contig_1_358869-783	358869	358087	-	Flagellar basal-body rod protein FlgG		PLF_404432_00000777	PGF_00005358			atgatcaagtctttatggacggccaagaccggcctggaatcgcagcaggtcaagctggatgtgatttccaacaacctggccaacgtctcgaccaacggtttcaagcggtctcgcgccgtcttcgaagatctgctgtaccagaacgtgcgtcagcccggtgcgcaatcttcggtggtcgatacgctgccatccggcatgcaggtcggtacgggcgtgcgtccggtcgccaccgagcggctgcacacccagggcggtctgcagaataccgagaactcccgcgatctcgcgatcaacggcaagggcttctttgccgtgcagatgccggacggcaccacgggctacacccgtgacggcagctttcaggtcaacgagaacggccagctggtgacggcgggcggt…	MIKSLWTAKTGLESQQVKLDVISNNLANVSTNGFKRSRAVFEDLLYQNVRQPGAQSSVVDTLPSGMQVGTGVRPVATERLHTQGGLQNTENSRDLAINGKGFFAVQMPDGTTGYTRDGSFQVNENGQLVTAGGYPVDPPIVIPQNALSITVSQDGVVSVMQPGTSQSNEVGQIMLSTFINPTGLQSIGQNLYLETDASGPRNDLNPGLDGAGVLYQGYVETSNVNVVEEMVSMIETQRAYEINSKAVETSDQMLQRLTQL
assembly_data_contig_1	CDS	assembly_data_contig_1_359705-768	359705	358938	-	Flagellar basal-body rod protein FlgF		PLF_404432_00000776	PGF_07179577			atggatagaattctctacaccgccggcggtggcgcgagccagacgatggcgcagcaatcggtggtcaacaacaatctggccaacgtcagcacgcccgggtttcgcggcgagctgatggcgtttcgtgccgtgccggtggaaggcgaggcgcgcctgccgacccgcgttgcctcgatgatgacgacgccgggcgccgatttcacgccgggcaccatcagtaccaccgggcgcagtctcgatgtggcgctgcagggcgacgatacctggctggcggtgcagtcgccgaacggcggcgaagcctatacccgccgtggcgacctccaggtcgattccaccggcctgctgacatcgctcggcaacccggtgctctccgacaacggccaggccatcgtcgtaccg…	MDRILYTAGGGASQTMAQQSVVNNNLANVSTPGFRGELMAFRAVPVEGEARLPTRVASMMTTPGADFTPGTISTTGRSLDVALQGDDTWLAVQSPNGGEAYTRRGDLQVDSTGLLTSLGNPVLSDNGQAIVVPLGGDVTIAPDGSISVLEPGQNPDAIAPLARLKMVAPGNDNLVRGEDGLFRMPPAQGQDVAAPIPADDTLRLVPGALEGSNVTATDAMISMIDSARRYDMHMKVIESADENEQRANSLLSLTS
assembly_data_contig_1	CDS	assembly_data_contig_1_361215-1314	361215	359902	-	Flagellar hook protein FlgE		PLF_404432_00000787	PGF_00005450			atgggcttttcacaggcattgagcggcgtcaacgccgcttcccagcagctggatgtcatcggcaacaacatttccaactcgcagaccaaaggcttcaagagcggctcggtgcagttctccgacgtcttcgccaacagcgccgtaggcctgggtacccgggtttccggcattctgcaggacttcagcagcggcagcctggaagccaccgggcgcaacctggatatcgccatcgccggtgacggcttcctgcgcttccagcaggaaggccaggtgggctactcgcgtaacggccagttgacgatgaccgcggacggctacctggagaacgcccagggtgcgcggctgatgggttatgggctggccgatgccaccgatgtcaactccggcgtcgttaccggc…	MGFSQALSGVNAASQQLDVIGNNISNSQTKGFKSGSVQFSDVFANSAVGLGTRVSGILQDFSSGSLEATGRNLDIAIAGDGFLRFQQEGQVGYSRNGQLTMTADGYLENAQGARLMGYGLADATDVNSGVVTGGQPGVLNIPAADMPASATGATGTGINILLNLDSATVADDTSTAVLYDNLDAKTTEDTDQQTSIAYNYSTSFTVYDSQGAQHNATLYFQKTGENTWDARTALDGVLTSTTPALQLEFDNSGKLATINGAETTANPVEWPDLTFTAAADGSGQLGGGVETITTTFNMAGSTQFAGDSTVKSLAQDGYAAGALVGISFADDGTIVGNYSNEKTVDLGQIALATFRNPEGLTPSGDNLFAATAASGNELLGIAGTGTLGSIESETLEASN…
assembly_data_contig_1	CDS	assembly_data_contig_1_361981-702	361981	361280	-	Flagellar basal-body rod modification protein FlgD		PLF_404432_00000773	PGF_01602421			atgtccagtccggtgatcggtagcagtacgctagccaatatcaatgacacggccgccagcagtgccactacgggaatggaatccggcagcgagctcaatgatcgcttcatgacgctgctggttacccaactgaagaatcaggacccgaccagtccgatggaaaactcggacatgaccgcgcaactggcgcagatcagtaccgtcagtggtatcgaaaagctcaatgacagccttaccagaatcaacgaccagatcgatgcggggcaggccctgcaggcgacggcgttgatcgggcagggcgtgatggtgccgggcaacgaggttctggtgggggcgaccgatgacacgggaggtgttgtcgcgacgccgatcggcgtgaatctggacagcgccgtcgag…	MSSPVIGSSTLANINDTAASSATTGMESGSELNDRFMTLLVTQLKNQDPTSPMENSDMTAQLAQISTVSGIEKLNDSLTRINDQIDAGQALQATALIGQGVMVPGNEVLVGATDDTGGVVATPIGVNLDSAVEDLQIDIRGPSGEIIDSFSTGPLEAGVHSFSWDGQLADGSKASTDSIYTASLTATVGDETYAPAALNYALVNGVIQDASGPQLDLGPARDPVALSEVRQIL
assembly_data_contig_1	CDS	assembly_data_contig_1_362421-411	362421	362011	-	Flagellar basal-body rod protein FlgC		PLF_404432_00000775	PGF_00005354			atgtctatgttcagtgtattcgatatttccggttcggcgctgtcggccaattcgcagcgcatgaacgtcaccgcgagcaacctcgccaatgccgatagcgtcgccgggccggacggagagccctaccacgccaggcaggtcatgttccaggcgttgagccagcagggcggcggcacgggcggcgttcgcgtcaccggcgtggtcgaggacgacgtcacaccgatgcgcatggagtaccgcccggggcatccgctggccgacgagcagggctacgtgcagatgcccaatgtcgacccggtcaacgagatggtcgacatgatcgcagcctcccgctcttaccaagccaacgtcgaggtcatgaataccgccaagacgctgatgaccaaaactctcaccatc…	MSMFSVFDISGSALSANSQRMNVTASNLANADSVAGPDGEPYHARQVMFQALSQQGGGTGGVRVTGVVEDDVTPMRMEYRPGHPLADEQGYVQMPNVDPVNEMVDMIAASRSYQANVEVMNTAKTLMTKTLTIGEG
assembly_data_contig_1	CDS	assembly_data_contig_1_362845-420	362845	362426	-	Flagellar basal-body rod protein FlgB		PLF_404432_00000774	PGF_01555804			atgttcgacaagttggataacgcgctgcgcttccagcaggaggccatcaacctgcgcgcagaacgtcagcaggtgctggccaacaatatcgccaatgccgatacgcccaacttcaaggcgcgggatttcgatttccgcgcagagttggatcgggtcatggagcaggggcgcagcgagggctccggcgggctgtcgctggctcggacatccgctcgacacattccggggcaggcgtcaggcgggtcgggtgttcaggacctgctctaccgcattcccgatcagccgagcctcgatggcaatacggtcgatatggatcgggagcgctcggcctttgccgacaactcgctccgctatcaggcggacgtcactttcgtcagtcgcaagatccaggggctgaag…	MFDKLDNALRFQQEAINLRAERQQVLANNIANADTPNFKARDFDFRAELDRVMEQGRSEGSGGLSLARTSARHIPGQASGGSGVQDLLYRIPDQPSLDGNTVDMDRERSAFADNSLRYQADVTFVSRKIQGLKKAMQPE
assembly_data_contig_1	CDS	assembly_data_contig_1_363111+774	363111	363884	+	hypothetical protein		PLF_404432_00003083	PGF_09741295			atgcgtgccgacccgactgaagcgtttccgcgaaaccggttgaaacatcgaccgtcccgccagctcgtgttccgagccggcgccgtcacgctgatggcgctgcttttcgcgctatcgttgctgccgcttccctcgatcgcccgcgcggcatcggcggatgaaccctccgacgccgtcgtcgccagcgtgcgtcagttcctgaaggagcgcactgcctctctcggcgaccaggtgacgatcgatattcgggaaagcgacgtcgatctcggcgactgcgcgacaccgcaacccttcctgcctcgccccggagtgcctcagggccgggttacggtaggtgttcattgcgacagcgacggcagccggacgcgctatctgcaggccacggtttcggcgatagtt…	MRADPTEAFPRNRLKHRPSRQLVFRAGAVTLMALLFALSLLPLPSIARAASADEPSDAVVASVRQFLKERTASLGDQVTIDIRESDVDLGDCATPQPFLPRPGVPQGRVTVGVHCDSDGSRTRYLQATVSAIVRHLVALQPIDPGQRIDATMLDWQEADISRLRRGYLDDLDQAVGRVATRRIPTGATLTDTMIRKPWMVKRGDTVVLTAVGQGFRISRSVEALDNGELGSTIRLKTEDDQILQGRVTGQDRLRVDL
assembly_data_contig_1	CDS	assembly_data_contig_1_364000+276	364000	364275	+	hypothetical protein						ttgaaaatcgatcaaacgcaaccgctgactcgcccgacccagaacgaggccgccgagcagcgcaaaagcgcggagtcgctgggagccgccaagacgacggccggttccaggacgacgctgagccagatcccgcggggcgacgagagcggagacatcgacactgcccgtgtcaacgatatccgccaggcgatctccgaaggccggctcgaactcgataccagcaagattgccgacggcctgatccagagcgttcgtcatatgctgggtgagcaataa	MKIDQTQPLTRPTQNEAAEQRKSAESLGAAKTTAGSRTTLSQIPRGDESGDIDTARVNDIRQAISEGRLELDTSKIADGLIQSVRHMLGEQ
assembly_data_contig_1	CDS	assembly_data_contig_1_364310+453	364310	364762	+	hypothetical protein		PLF_404432_00003084	PGF_08874570			atgacgccagctgaattgattgccgaacaacatgccttgttggaaaggctcgtggaaacactcgatgcggaggccggctgtctcggcgccggcagggccgacggggaacgtctcggtgagctggcagcgctgaagcaacagcagttgaatgacctcgatcaaatcgagagtctccggcgagagcatcagcaatcgcaaggattcggcatggggagccgcggtgcggagcagtttgcccagtcactggacaggcaggaaacctggcagcggattcgagaactggcagagcgggtccgtcggaccaatcgcctcaatggccacatcatctccacacggctggagcacaatcaacaggccatcgattttctgaatcgtgccatcgggggcagcgtctacggc…	MTPAELIAEQHALLERLVETLDAEAGCLGAGRADGERLGELAALKQQQLNDLDQIESLRREHQQSQGFGMGSRGAEQFAQSLDRQETWQRIRELAERVRRTNRLNGHIISTRLEHNQQAIDFLNRAIGGSVYGPKGESRHNGFGGISSKA
assembly_data_contig_1	CDS	assembly_data_contig_1_365266-381	365266	364886	-	transcriptional regulator MvaT, P16 subunit		PLF_404432_00000057	PGF_00413658			atgtctctacttagcgattacgtcaagaaagaacagctcctgaagcagcttgaagaagagctgaagcgaatggagggtgatcaacgtctgaagtccgagctcgagttcaaggagaaactcgaagctctgatggcggagtatggcaagacgacgcgtgacgtcattgaattgttgaacccgaaagctgacaacgctcagcccgctgctgtgcagaccggatcggccggtagccgccgcaagcgcaagctcaagatttacaagaaccccaacaccggggaagtcgtcgagacacgtggcggcaatcacaagaccttgaaggcttggaaagacgaacacggcagcgataccgtcgagtcctgggtcgtcaggacggaagactaa	MSLLSDYVKKEQLLKQLEEELKRMEGDQRLKSELEFKEKLEALMAEYGKTTRDVIELLNPKADNAQPAAVQTGSAGSRRKRKLKIYKNPNTGEVVETRGGNHKTLKAWKDEHGSDTVESWVVRTED
assembly_data_contig_1	CDS	assembly_data_contig_1_365757+969	365757	366725	+	hypothetical protein		PLF_404432_00003426	PGF_08757770			atgaccaggacatcggttcaggacatgacaaaaaagaaaagtcgcttatcgacccgtacgatagtggaattggctggcatctggctgggttcctctctgttgatgctgggcgcggcttggctggttggcgccggcgggccattcttgattgccgtgctggtctgcctcttcagtgggctgtcgggcctggttgccagtttctggctattcaatcttcgactgctggccccggtcaggcggctggcagatcacgtgcgctttgtgcatgaattccgcgacacgccgcgcgacacgccgcagcagatgcccttcgatctttcccgccgctccgacgccgtgggcttgctgacgcggaacctgcagaagctgatcgaagagtcgagaagtgaccacgccgct…	MTRTSVQDMTKKKSRLSTRTIVELAGIWLGSSLLMLGAAWLVGAGGPFLIAVLVCLFSGLSGLVASFWLFNLRLLAPVRRLADHVRFVHEFRDTPRDTPQQMPFDLSRRSDAVGLLTRNLQKLIEESRSDHAALLEQTLNDPLTGLGNRRMLESQLDVLIPLSRRLSCTVSAMMIDVDHFKAFNDHYGHPAGDVCLVDIAGVLKDTFRRETDVVVRLGGEEFLVLLINADKDEAWALADAMRAMIQALGIPHEYSSVASVVTVSVGVATSPHGLLVDIDDMIAHADEALYDCKARGRNQVASRLMGADTTLEGSQPSIESTA
assembly_data_contig_1	CDS	assembly_data_contig_1_366939+633	366939	367571	+	hypothetical protein		PLF_404432_00002924	PGF_10164721			atgtcagtgattggcgtgctcagcggggatatcgtcgcgtcgcgcgatatcagcgacaagcgcaagcttcggcgggcaatagataccggtatcgaacgcctcggacagtcactgggcgccgtgggtacccggtttcggggggatgcgttccaggtggcgattcccgagtcgcgggattcgctcgccgccgccgtgatcatgcgcgccagcctgatcgagcactccccttccagacagcagatgtgggacgcaagaatcgcggtcggtatcggcgagggcacggtgcccacgctcgagaatttcatcgatgccgatggcgaagcgttcatccgttccgggcaggggctggatgcgttgagccagggcgatcgacgcctggggctgtttctggcgaccccg…	MSVIGVLSGDIVASRDISDKRKLRRAIDTGIERLGQSLGAVGTRFRGDAFQVAIPESRDSLAAAVIMRASLIEHSPSRQQMWDARIAVGIGEGTVPTLENFIDADGEAFIRSGQGLDALSQGDRRLGLFLATPQPELDLLIRFADDIVSHWSHNAAEVIRFNLTTDHSQSELARRLGRSQPTINRRLSAARWPLIRDFLAFSRQRLETLT
assembly_data_contig_1	CDS	assembly_data_contig_1_367568+747	367568	368314	+	hypothetical protein		PLF_404432_00002410	PGF_08225224			atgaacgagacgagtctgtcgctgctgttggcgttgctgctgtcgcacaccattgccgactttctgttgcagagcgatacctgggcggctcggaagcagcagcaccatttccgcacgctatcgctttactggcacgtcggcattcacatgtcgctgagcctcgccgtgttgctcgctttcggtaccggcgtgcacgccgcactgatcgccacctcgggaatcggcgcatcccactggctgatcgatacgttgaagagctacgccccggcgcaccgggttcgctttttccttctcgaccagtttctgcatctgctgatactgggactcgtctggtggtgggtcgtggacggcgacatggccgtgccgatggtccagctggcgctattgtggcaaccccgg…	MNETSLSLLLALLLSHTIADFLLQSDTWAARKQQHHFRTLSLYWHVGIHMSLSLAVLLAFGTGVHAALIATSGIGASHWLIDTLKSYAPAHRVRFFLLDQFLHLLILGLVWWWVVDGDMAVPMVQLALLWQPRTLLVALAYLVVLRPASILIALIMRRWSEGVDTRGTLADAGARIGMLERFLILTFVLSHQMAAIGFLLTAKSVLRFGDLYEDRDRKLTEYVLLGTMLSFSITLTLGLLTRYLLGVL
assembly_data_contig_1	CDS	assembly_data_contig_1_368311+963	368311	369273	+	N-acetylmuramoyl-L-alanine amidase (EC 3.5.1.28)		PLF_404432_00003341	PGF_01466819			atgaagcctcgacgacaggttcatccgcgcagagccgggagcctgctggccggctggatgctgctgacgatactggccggctgtgccggctcaccgacgatggagacccgaaacggttatatcgccgaccgcgcgcaccgctccgatgcctacaaccagcgcattcgctatctgattctgcattacaccgactcagaggcgtcccgggcgatgcgcaccctgctcgggcccgatgtcagctcacactatctggtgccccgctccccctccctgtcggatgatctgccgcagatctggcaactggtcgacgagaaagaccgcgcctggcatgccggcgtcagcgcctgggaagaccgcacccagctcaacgacacctccatcggcgtggagatcgtcaac…	MKPRRQVHPRRAGSLLAGWMLLTILAGCAGSPTMETRNGYIADRAHRSDAYNQRIRYLILHYTDSEASRAMRTLLGPDVSSHYLVPRSPSLSDDLPQIWQLVDEKDRAWHAGVSAWEDRTQLNDTSIGVEIVNRGPQETLEGQRWEPYPEDQIRAVIALAKDVIRRYRLPPTAILGHSDIAPSRKIDPGPRFPWKRLHDAGVGAWPRDEDIASFRHRFAQCSPSITQYQRSLSAYGYSLAATGVIDGETRDVTRAFQMHFRPASYSGQPDHETAAILWALLARYRPQALLDTTLAEPAGCRKPEEDDPFTPETAPQPLKG
assembly_data_contig_1	CDS	assembly_data_contig_1_369806-552	369806	369255	-	hypothetical protein		PLF_404432_00003085	PGF_09310806			atggacgcgaatgtctcggcgatcggccgacacatgaaaaaacgacgcgccgagcgtggctggagcctatcccggacggccgatatctgcggagtgagcaaggcgatgctggggcagatcgagcggggagagtcgacgccgaccatctccacactctggaagatcgccagtggcctgcaggtgccgctgtcgcaattcctggtgcccgagggcctcgcgctgcagcggatggaggcgatgcctcgccatcacgatgcctcggggatgatcgtgactccactgtttgcgttcgatccggttctggggttcgagatgttcgcgatcgagctgctccaggataccttgagcgagtccgcgccccacgccgctggcgtggtggagcatctggtcgtgctggaa…	MDANVSAIGRHMKKRRAERGWSLSRTADICGVSKAMLGQIERGESTPTISTLWKIASGLQVPLSQFLVPEGLALQRMEAMPRHHDASGMIVTPLFAFDPVLGFEMFAIELLQDTLSESAPHAAGVVEHLVVLEGRMELFVDGGWQALSAGDAVRFPADQPHAYRNRNPEPAKIHDLIHYPFSG
assembly_data_contig_1	CDS	assembly_data_contig_1_369992+1191	369992	371182	+	Benzoate transport protein		PLF_404432_00000451	PGF_06781655			atggcacgtttaccggccgaccgtcggcacggcacgacgataacggcttcccacgtcacggcgggattcgtcgcagtcctcgtcggctatacgagttcggcagcgatcattttccaggcggctgcggcagctggcgcgtcaccgatccagatcggcggatggctgagtgcgctgggactggccatgggcgtcacctcgatcggcttgtcgctacgctaccggcaaccgatcctgacggcctggtcgacgccgggggccgcgctcctggccgtcagcctgcccgacctgccattgagcgaggcgatcggcatcttcgttttctgcgccgtgctgatcctgatctgcggcattaccggctggttcgccaggttgatgcagatcattccgcaatccatcgcc…	MARLPADRRHGTTITASHVTAGFVAVLVGYTSSAAIIFQAAAAAGASPIQIGGWLSALGLAMGVTSIGLSLRYRQPILTAWSTPGAALLAVSLPDLPLSEAIGIFVFCAVLILICGITGWFARLMQIIPQSIAAAMLAGVLLRFGLDAFGSLNGDFVLVSSMFLIYLAAKRWLPRYAIVLVLLAGLGVAGLLGEIDTRQAQLIVSVPHWIWPTFSLSSLIGVGIPLFVVTMASQNAPGVATLRAAGYDAPISPLMIWTGLATLVLAPFGAFSVCLAAITAAICMGPDVDPDADRRYPAAICAGGFYLLAGLFGGSIGTLFDALPQALVLAIAGLALLSTIGGSLHRALLEPHHREPALITFLVTGSGVTLFGVGAAFWGLVAGMLALLVAPKSRPA
assembly_data_contig_1	CDS	assembly_data_contig_1_371674-423	371674	371252	-	hypothetical protein		PLF_404432_00002080	PGF_08895794			atgcaacctccgtttcgacgcctgatcgctggcgctgtcgttatcggcctgattctgccgctgaccggctgcggcacgctcttctatcccgagcgcaaggggcaactgcaggggcgtatcgatcccggcgtggcgattgccgacgggctgggccttttgttgttcatcgtgccgggcgtgatcgcctatgccgtggatttttccaacaacaccatctatctcccgggctcccatgaggcgtcgatcgatcgcgtccattacgagggcaatttgagcgccgactcgctggcctcgatgatcgagacacgtaccggtcacgatctcgctgcagaggcgcaagcgcccatcgtcgagcgggtcgcgacgctggatcaggcggtgtcgagaatcgaattcggt…	MQPPFRRLIAGAVVIGLILPLTGCGTLFYPERKGQLQGRIDPGVAIADGLGLLLFIVPGVIAYAVDFSNNTIYLPGSHEASIDRVHYEGNLSADSLASMIETRTGHDLAAEAQAPIVERVATLDQAVSRIEFGPAVPPPI
assembly_data_contig_1	CDS	assembly_data_contig_1_372414-606	372414	371809	-	Inner membrane protein YohC		PLF_404432_00000958	PGF_00014195			atgattcatcacgtctggggactgcttacgcatcccaatcgcgagtggcagcagatccgcggcgaaaacgaaaccgtatcgcacttttacggttcccatgtcttggtgatggcagccattccggtggtctgcgccttcatcggcactacggtggtcggttggcacttcggcacgaccaaggagggactggcgaagaccgtgactgtctcgcctgcgactgcggtgctgctggcgatcatcttctatgccctgatcctgggcgccgtctggctgatgggcaacgtgattcactggctggcgcgtcgctatccggagcgaccggatctcagccattgcgtggtgttcgccggctacatggcgacgccgatgttcctgagcggcgtggtcgcgctctacccg…	MIHHVWGLLTHPNREWQQIRGENETVSHFYGSHVLVMAAIPVVCAFIGTTVVGWHFGTTKEGLAKTVTVSPATAVLLAIIFYALILGAVWLMGNVIHWLARRYPERPDLSHCVVFAGYMATPMFLSGVVALYPLIWLCLLAGIAGLCYTVYLVYAGLPSFLGIDQHEGVRASSAALAIGILVLEALLAITVLLWGYGASLV
assembly_data_contig_1	CDS	assembly_data_contig_1_372739+1710	372739	374448	+	Prolyl-tRNA synthetase (EC 6.1.1.15), bacterial type		PLF_404432_00001380	PGF_00037588			atgcgtgccagccaattacagatctcgaccctcaaggaaacaccggcggacgcggagatcgtcagtcaccagctgatgctgcgtgccggcatgatccgccgtctgacatcggggctctacacctggctgccggtgggcgtgaaaacgctgcgcaaggtcgagcgtatcgtccgcgaggagatggatcgcgccggcgcgcaggaagtcctgatgccggcagtacagcccgccgagctatggcaggaatccggccgctgggacgagtacggtccggaattgctgcggctcaaggatcgtcatcagcgcgactactgcgtcggccctacccatgaagaggtcatcaccgacctggtacggcgcgagatcagcagctacaagcaactgccgaccaacttctat…	MRASQLQISTLKETPADAEIVSHQLMLRAGMIRRLTSGLYTWLPVGVKTLRKVERIVREEMDRAGAQEVLMPAVQPAELWQESGRWDEYGPELLRLKDRHQRDYCVGPTHEEVITDLVRREISSYKQLPTNFYQIQTKFRDEIRPRFGVMRSREFIMKDAYSFDSDEAGLKASYQRMYDAYVRIFTRLGLDFRPVLADNGSIGGTGSHEFHVLADSGEDAVVFSTGSDYAANIEKAEALPPRGAERAAPQEPMRQVPTPGVRTIAALVEGFDQPIEKTVKTLIVHAADGGLIALMVRGDHQLNEIKAENLDAVAAPLTMASEEEIRAAIGAGPGSLGPVNLPLPLIIDRSVALMSDFGAGANVDDHHLFGINWERDLPLPQVADLRNVVEGDPSPDGQG…
assembly_data_contig_1	CDS	assembly_data_contig_1_374460+633	374460	375092	+	FIG016425: Soluble lytic murein transglycosylase and related regulatory proteins (some contain LysM/invasin domains)		PLF_404432_00002197	PGF_00002508			gtgccggcgcgactcaccgcgacactggcgacggcgagctggctcgtcgtcgccagcctgttcacggctggcgtgacgctggcccagacgaacgcgccgtccgtcggcagcccgagcgagccgccatcccccgcgctgctggagtcgctgtcgcgggtcatggcggcaccggatggcttcgaggatgccttcgacgcccaggtgtggctgctggacatgcaatcccgcctggcccgacgccagcccgaagcctatccgtcacgccatgatcgcctggcgctgctggagcgcattcatgccgaagcgcggcgtgcccagctaccgcccgagctggtgctggcactgatcgatgtggagagccgctttcgaccgaacgcggtctcgtcggcgggtgcgctg…	MPARLTATLATASWLVVASLFTAGVTLAQTNAPSVGSPSEPPSPALLESLSRVMAAPDGFEDAFDAQVWLLDMQSRLARRQPEAYPSRHDRLALLERIHAEARRAQLPPELVLALIDVESRFRPNAVSSAGALGLMQVMPFWKAEIGRPQDDLHDIDTNLRYGCTILAHYLARERGDWTQALARYNGSLGRTVYPEQVMQAWFTRWWVDR
assembly_data_contig_1	CDS	assembly_data_contig_1_375941-516	375941	375426	-	FKBP-type peptidyl-prolyl cis-trans isomerase SlyD (EC 5.2.1.8)		PLF_404432_00000470	PGF_07700065			atgagccagttcgccatcgcaccgtctctcgttgcgtccctgcattatgttctcgcggacgagcgaggccgcactctcgacgattcccgggcacgccagcagccgctggagtacctccacgggcacgacaatctgtttccggcgctggaaacggcactggccgcgcgccgggcgggcgagcggctgcgcgtcaccctggcgcctgccgatacctacggtgagcgcgacgaagcgctggtcagcgccagcccgcgatcggcttttccggaagatcagctattgcaggccggccagcgctttcaggcgcaggggccggacggcccacggacggtgacggtggtcgaggtcgacgaggcgcaggtcaccgttgacgccaaccacccgctggccggcgagacg…	MSQFAIAPSLVASLHYVLADERGRTLDDSRARQQPLEYLHGHDNLFPALETALAARRAGERLRVTLAPADTYGERDEALVSASPRSAFPEDQLLQAGQRFQAQGPDGPRTVTVVEVDEAQVTVDANHPLAGETLTYEIEILEVREATRAELAKGHPLPPGTSHTEVEDRKR
assembly_data_contig_1	CDS	assembly_data_contig_1_376565-534	376565	376032	-	Transcriptional activator RfaH		PLF_404432_00001687	PGF_10297044			atgaccagtgaatcggcgcaggatggcgagtcgttgccacgctggtatgtgatccagtgcaagggcggcgagtcgtttcgtgccagtgagcatctcgacaaccagggctacgaagtgttccacccggtgctcgaggtgcagaagcgccggcgtggcaagctgacctgggtcgccgagccgctgtttccgcactacctgttcatccgtctcgatcgcattgccagcaactggcggccgattcgctccacgcggggggttctgcgactggtcggtttcggccaggagccggtgttcgtgcaggatgcgctggtcgataccctgcgggatcgcgtcagtgccgacgctagccgcgaccgcgccaacgtctactatcgccagggcgatatcgtcgagatcacc…	MTSESAQDGESLPRWYVIQCKGGESFRASEHLDNQGYEVFHPVLEVQKRRRGKLTWVAEPLFPHYLFIRLDRIASNWRPIRSTRGVLRLVGFGQEPVFVQDALVDTLRDRVSADASRDRANVYYRQGDIVEITDGPFRALQAVFEAQKGEERAIVLLNLLQQAQRLEVPVDALRKHS
assembly_data_contig_1	CDS	assembly_data_contig_1_376972+1455	376972	378426	+	AmpG permease		PLF_404432_00000418	PGF_06747785			atgcaacgcaagccacgtgactggctgacatccttgcgcgtctacctgcgggcgccggtggtgaccttgctgttcctggggttttccgccgggctaccctatctgctggtgttctcgacactcaccgcctggctcgaggatagcggcgtcgaagtcgctgccatcggcttcttcagctgggtagggctgctctattcgatcaagctgttctgggcgccgatcgtcgaccgggtgaggctgccgctgatcgggcgctggctgggccagcgtcgcagctggatgctgctggggcagacgctgatcgccgccggcctgctggggctgtccgggctcgatcccgccggacacctgccgctggtggcggccttcgccctgctcaccgccttcggcgcggcgacc…	MQRKPRDWLTSLRVYLRAPVVTLLFLGFSAGLPYLLVFSTLTAWLEDSGVEVAAIGFFSWVGLLYSIKLFWAPIVDRVRLPLIGRWLGQRRSWMLLGQTLIAAGLLGLSGLDPAGHLPLVAAFALLTAFGAATQDIVIDAYRIESGEAAIQAAMASTYIIGYRIGIVMAGAGALYIADAASWAVAYLSMAALVGIGMVTVLVRPEPPRPQSLTVVLFHPRVKRFLRRSANRPGWQRQTGVWLIAAIVCPIGDFFQRYGRLALWLLVFIGIYRISDISMAAMANPLYLSLGFTKSDIASVTKVFGVLMTIGGGVLGGLLVVRYGLGRMLIVGALAVALTNLLFVLLATGGDSLPLLIVAITGDNLANGLASTVFIAFLSSLTSRTYTATQYALFSSLMTL…
assembly_data_contig_1	CDS	assembly_data_contig_1_380294-1821	380294	378474	-	hypothetical protein		PLF_404432_00001967	PGF_01843431			atgctgacagcttgggtcgaacagctgctgggttttgccagcggcgccctcgagacgattcgcgccaatgaatattacccgacgatgatggcatgggcccgagccgagggggtcgagcattgcggcggcagtctcgacctggctcaggcgctcgctccgctcatctggaaccagactccgctggttcggcgcgacttcgataccgagccgttggcggagccgcagcgggacgaaccctgctggtgcgattcgggacggctctatcgcgactgctgtgcgcgggtcgagatgcccagcgtcattcccggacacctgatgtggatgctgtcgctgcgcgaatggcgtggcgagacgctgaagaccgcgctggacagccgcaaggcgccaccgcaggcgctg…	MLTAWVEQLLGFASGALETIRANEYYPTMMAWARAEGVEHCGGSLDLAQALAPLIWNQTPLVRRDFDTEPLAEPQRDEPCWCDSGRLYRDCCARVEMPSVIPGHLMWMLSLREWRGETLKTALDSRKAPPQALLEAGIVSAESGNNGRAQQILESLFAGDRDWAALEEQIEPAFEILVDLYQERGFHRKRAALVERVMAEGPGFLRGAALERLCLMHLDSGDLASARDAFQSAQRTLPDSPSLAYIEAMVLLHEGNVGKARQRAAFWWRRLSRQHHLDPDQLEFIAELADDPQAALAEQVIHSEEALAGPLTALQALLHTQQRPPRLELAHSEEGALLYEPSSREASLYSGWADACEVEIDEDAALGFLGDPWVTAPQWLQALCANPEWLDAPRVMQAL…
assembly_data_contig_1	CDS	assembly_data_contig_1_380490-120	380490	380371	-	hypothetical protein						atgggtacggtggtcggctcgtcacggcgaccggctgacagcgacgaccgggttggcaccggcaaccgggctgacggcgacgatggccctgccgaccccgacagggcaagcggcggctaa	MGTVVGSSRRPADSDDRVGTGNRADGDDGPADPDRASGG
assembly_data_contig_1	CDS	assembly_data_contig_1_380519+1914	380519	382432	+	hypothetical protein		PLF_404432_00002006	PGF_00192558			gtgctcttgccgattccgtttcgtcgcccttcgcagtcggccgccagcgatgcaccacaggtaaggctggaacgggaaggccgtgacgagattcggcgcatcaccgcggcggtcgagaaagtcccctggaccgtcagcctgctgcagatcctgtggaccgccgggccggtcaccctgctgggcgcctggggcggttacctgctgggatacggcaaggcgccgacgctcgagaactacatcttcttcatttcgttcacggtcatcaccggcgcggcggggatcatcgccaatcttctgcatcacctgacgggcgggagacggctggaacgaacctcgagtcgcatcgagcgcgtcatcaagacgctgccggagctgctgctggcgacgcgcaatctcatc…	MLLPIPFRRPSQSAASDAPQVRLEREGRDEIRRITAAVEKVPWTVSLLQILWTAGPVTLLGAWGGYLLGYGKAPTLENYIFFISFTVITGAAGIIANLLHHLTGGRRLERTSSRIERVIKTLPELLLATRNLIVESLEGDARRREAAAMLLRKQDLSPEGVELAALELLDDHESARVIGQIDVYRRVGLHARVSDLVEIYRDDIEPRLTELYELAPVAITLLRERFEGHAPDPRYGVPRDEHFIERVMAAIEHDNDLLMTLQDVEEMVILAFELISGREIPVLSFEYRGRWKLARAFDSLEEARARHRIAQATGLSRLKALNTYLIEHSVTPLAENVSGQRADALLAHSVAAIDELSEQIQTLAHAIHTGRSDDRQTLRHQAEVLTNAIKLYKSVSSAY…
assembly_data_contig_1	CDS	assembly_data_contig_1_382476+2016	382476	384491	+	DNA topoisomerase III (EC 5.99.1.2)		PLF_404432_00000103	PGF_10013075			atgcgtttgatcgtcgccgaaaagccgagtctcgcccgcgccatcgccgatgccctgccggtcaaggcgacgcgccgcgatggctatctcgaggccggcgataccgtcgtgagctggtgtctcggccatctgctggaacaggcgccgcccgagcgctacgacccgagatacaagcagtggaggctcgatgacctgccgatcattccccagcgctggcaactggttccgagaagccaggcaagatcgcagctggccgtgctgcgcaagctgatcaagagcgccgacagcgtcgtgcacgccggcgacccggatcgcgagggccagttgctggtgcaggaagtgctggatcatctgggctggcgccggcagacccagcggctgctggttcaggatctcaat…	MRLIVAEKPSLARAIADALPVKATRRDGYLEAGDTVVSWCLGHLLEQAPPERYDPRYKQWRLDDLPIIPQRWQLVPRSQARSQLAVLRKLIKSADSVVHAGDPDREGQLLVQEVLDHLGWRRQTQRLLVQDLNRPAVVKALASLEDNRRYQPLHAAAEARSRADWLYGINLTRAWTLIGRQAGFDGLLSVGRVQTPVLGLVVRRDRDIAAFEPKPFYVLWVDLQVASGSLRAWWQPGEHRPLDGSCFDEQGRLLDPRPAEALAQRLVGARGHLAELDQKRKRQAAPLPYSLSALQVDAARRHGLSAQRVLDVCQSLYERHQLITYPRSDCRYLPAAHHREAAKTLTSACQLDDQLQGWVEQADFGLRSKAWDDARVGAHHALAPTGRPADMDRLNRDEA…
assembly_data_contig_1	CDS	assembly_data_contig_1_384488+960	384488	385447	+	2-dehydropantoate 2-reductase (EC 1.1.1.169)		PLF_404432_00002104	PGF_07730014			atgacgactcgacccgaacacgcccgacccgcgacgttagccgacggcgacccgtggctgatcgtcggcgccggcgcgctcggccagctgtttgccgccgccctcgcgccgacgcatcccgtgatcctgctcggtagacgcccggctccgccggccatccggctgcgcacgctggaaggccgggatcggcagatagcgttgccacgcgggcagttgaatgattgggcggatcggcccgccggcaacgaagcgcccgcgctggcgatactggcgactaaatcgcacgacgcacaggcggccctggacgcgctggcgccccgtctcgcgccggccacgccactgctgctgttgcagaacggctttcgcagtcagccggacatcaccgaacgctgggccgga…	MTTRPEHARPATLADGDPWLIVGAGALGQLFAAALAPTHPVILLGRRPAPPAIRLRTLEGRDRQIALPRGQLNDWADRPAGNEAPALAILATKSHDAQAALDALAPRLAPATPLLLLQNGFRSQPDITERWAGPVLCASTTEAAYRPGPDPDSLLPDVVHAATGQTWIGDLAARHRALAASVAERLTRAGITAAPCRDIRQRLWQKLAINAVINPLTASHRVRNGELAAPRFRPRIVALVAEIAQIMQAEGVLPPDAGWQALIDAVIEATAANRSSMLQDVLAGRPTERDAILGPLIEAGRRHGLEVATIDALYRTTPR
assembly_data_contig_1	CDS	assembly_data_contig_1_386954-1428	386954	385527	-	Arabinose-proton symporter		PLF_404432_00002157	PGF_10509896			atgaacgcaaatgcttccaccagtcgcggcccgcagcgcaaggggctggtcgtcatggtatctgtcgtggccgcgctgggcggcctgctgttcggttacgataccggcatcatcggtgtggctctgctgggactgtcgaagcagtttgcactcgacgataccctcaagcagctcgtcaccggcgctatcatcctgggcgccatcttcggctgcgtgggtaccgggcggctgtccgatcgtctcggccgccgctggacgatcgtgctggtcggcgcggtgttcatcctcggctcgatcctgtcggcggcctcgaccagcgtcggcatgctgatcgcggcgcgattcattctcgggctctccgccggtagcgccacgcagatcattccggtctacatcgcc…	MNANASTSRGPQRKGLVVMVSVVAALGGLLFGYDTGIIGVALLGLSKQFALDDTLKQLVTGAIILGAIFGCVGTGRLSDRLGRRWTIVLVGAVFILGSILSAASTSVGMLIAARFILGLSAGSATQIIPVYIAEVTPPEHRGKLVVMFQFMVVFGILVAYLVGYGLGEQWRWMFGLGIIPAVILMLGMLVLPESPRWLVGKGREPEALAILERVRASREGAQSEMDEIKEVSARPEGSWRDLFQPWIRPALVAGVGIAMFSQITGNNALIYYAPTILSQAGFGDSASVLAAIGGAVLINLATILGIFLVDRIGRKRFLLWMVPGSAVALFLMGLLFIGGAPEDAFSQYALVACLAIYMALNCSFGVCLWLINAEVYPLFVRGKGASMGALSHWVFNLLV…
assembly_data_contig_1	CDS	assembly_data_contig_1_387707-672	387707	387036	-	Uridine kinase family protein YggC homolog		PLF_404432_00002892	PGF_03138765			atggaaacgcgggcgctatcgatcgatatcgacccgctgattctcgatgccgcccgtagcttaatcgattcatcaaagcgtcgaatcctcggcctggtcggcgccccgggttccggcaagagcacgctgtcggaggcactgctcgctgcgctgggggatcaggcgcaagtcgtgccgatggatggcttccatctttccaatcgccaactggacgcattggggcgtgcccagaggaagggtgcgccggacaccttcgatgcgttcggctaccgcgatctgctgcatcgtcttcgcgctagctatcgcaatcgcgaaaccgtgtatgcccccggcttctatcgggaaatcgaggaacccatcgccgccagtatcgcggtcacgccgggatcgcctctgatc…	METRALSIDIDPLILDAARSLIDSSKRRILGLVGAPGSGKSTLSEALLAALGDQAQVVPMDGFHLSNRQLDALGRAQRKGAPDTFDAFGYRDLLHRLRASYRNRETVYAPGFYREIEEPIAASIAVTPGSPLIITEGNYLLLEEEPWPRVRAMLDEVWFLDVDRELREERLVARHMQFGRTERQAREWVRTTDALNAERIEAMAASADRQLWWNGSSIRFKSV
assembly_data_contig_1	CDS	assembly_data_contig_1_388239-309	388239	387931	-	hypothetical protein		PLF_404432_00002504	PGF_09718584			atgaccatccacgacctcactgaaatgccggtcgacaatctcgacgaaacccccgttctgacgctgggcgaattatgccgagcctgcacggtccacgcggagtgggtcatcgagctggtcgacgaaggcatcatcgagcccagcgggcgtcggcgcgagcagtggcgtttctatggcgctagcctgcaccgcgtgaaggtcgtaaagcgactgcaacgggatctcggtgtcaatctggccggggcggcgctggcgctcgaactgatggatgaggtggcaagattgcgtcagaaagtcggtgaaaactag	MTIHDLTEMPVDNLDETPVLTLGELCRACTVHAEWVIELVDEGIIEPSGRRREQWRFYGASLHRVKVVKRLQRDLGVNLAGAALALELMDEVARLRQKVGEN
assembly_data_contig_1	CDS	assembly_data_contig_1_389282-1047	389282	388236	-	DnaJ-class molecular chaperone CbpA		PLF_404432_00000669	PGF_10561718			atggagttcaaggattactatgcggtgctgggggtcgagcgggatgccacccaggatgagatcaagcgggcctatcgcaagctggcgcgaaagtatcatccggacgtcagcaaggaagccgacgccgatgcccgcttcaaggagctgggcgaggcgtacgaggtgctgaaggatccggaaaagcgtctcgcctatgatcaggtgggtcgaggccagcgggccgggcaggatttccggccgccgccagactgggataccggattcgagttcagaggcggtggctacacgcaggaaggctatgctcgggaagacagtgcggctttcagcgatttcttcgagtccctgttcggccagcgccggggttatggctcgacgggctttggttcgacgggttttgat…	MEFKDYYAVLGVERDATQDEIKRAYRKLARKYHPDVSKEADADARFKELGEAYEVLKDPEKRLAYDQVGRGQRAGQDFRPPPDWDTGFEFRGGGYTQEGYAREDSAAFSDFFESLFGQRRGYGSTGFGSTGFDSTGFGSDGFAHGESDGARYRTRGANVRGEDHHAKVSIALEDAYRGATRTLTLQSGEIDEQGRLRSRHRTLKVRIPKGVKQGQRIRLSGQGEPGLGGGPAGDLYLEIEFEPHRRYQVEGRDVTVKLPVAPWEAALGATVTVPMPEGSVEMKIPPDSQSGRRLRLKGRGIPGQPPGDCYVTLEVVLPSAKRDDVKAAYRQLAAVAGFNPRADAENGS
assembly_data_contig_1	CDS	assembly_data_contig_1_392117-2688	392117	389430	-	Phosphoenolpyruvate carboxylase (EC 4.1.1.31)		PLF_404432_00000756	PGF_00033392			atgaactcggaaacggaaacgtcgctgcatgagtcgttgcgggacaatgtcaggctgctgggcgatagtctcggccgcactattgccaaggatctcggcagcgagttcgtggaccgcatcgaacgtatccgcgccctggccaagaaagggcggcagagcgcggaggaggcggaccgccgcgagctgatcgactaccttcgcgcgctccccgagcaggaactgctgccggtcacccgcgcgttcaaccagtttctcaacttctccaatatcgccgaacagcactatcgggcgcgctttcggcgggtcgaggactacaagcccggcacccagcccgatctcggcgagctgctccatcgggcggcgtcgtcggggcattccccgcgccagctggtcgatgcc…	MNSETETSLHESLRDNVRLLGDSLGRTIAKDLGSEFVDRIERIRALAKKGRQSAEEADRRELIDYLRALPEQELLPVTRAFNQFLNFSNIAEQHYRARFRRVEDYKPGTQPDLGELLHRAASSGHSPRQLVDAIADMRIDLVLTAHPTEVIRRTLIQKYDAIDHCLQIIETSADHPEVLQRAHGRLEELIAQSWHTDEIRHERPTPVDEAKWGFAVIENSLWEAVPTFHRDLDTLLMETAGERLPLEASPIRFASWMGGDRDGNPNVTASVTEEVLLLGRWMAADLYLRDLEQLKAELSMWKASDALRAEIGDGSERDSRQAAEPYRALLKRLSTRLEATRAWSRARLDGEVPGDAPTIETREQLFAPLLTCYRSMCDVGLETIANGVLLDTLRRVAVF…
assembly_data_contig_1	CDS	assembly_data_contig_1_393158-876	393158	392283	-	Nucleoside triphosphate pyrophosphohydrolase MazG (EC 3.6.1.8)		PLF_404432_00001224	PGF_10414515			atgaaggacgaggacacgacactatcgcccgaggctggccgccaggattttcggcggcatacgctcgatgacctgctgaccctgatggccgtgttgagagatccccggcacggctgcccgtgggatatcaagcaggagtgggacaccatcgtcccgcatacgctcgaggaagcctacgaggtcgccgacgccatcgagcggcgggctttcgacgaactccccggcgagctgggcgatctgctgttccaggtcgtctactacagccagttcggcagtgaagaagggcgcttcgacttcggcgatgtcgtccatacgctgacggcaaagatgctgcgccgccatccgcacgtcttccccgacggcacgctaaagtcccggcgaggcgatgacgagatcgcc…	MKDEDTTLSPEAGRQDFRRHTLDDLLTLMAVLRDPRHGCPWDIKQEWDTIVPHTLEEAYEVADAIERRAFDELPGELGDLLFQVVYYSQFGSEEGRFDFGDVVHTLTAKMLRRHPHVFPDGTLKSRRGDDEIAESRVKARWEALKAEEREVRHTSNRGRASALDDVPTALPALSRAAKLSKRAAGQGFDWPDERGVIDKIREELSEVEAALAEGDRAHAQEEVGDLLFAVVNLARRLGCDPEQQLRRTNAKFERRFRHVERALAADGLFIEHASLEEMERHWQAAKQDENA
assembly_data_contig_1	CDS	assembly_data_contig_1_395416-2262	395416	393155	-	Inactive (p)ppGpp 3'-pyrophosphohydrolase domain / GTP pyrophosphokinase (EC 2.7.6.5), (p)ppGpp synthetase I		PLF_404432_00000952	PGF_00013857			atggtgaaagtgcgagagagcgaaccgctggtcgatggcagcgtcgatctggatttgtggctgaaacgactgcagcaggatgtcgagctgcgagcgcccgagcgtatacgccaggcctgcgacctggctctccgggccagcgagcgggatgcccagggcgtgtccgaagcgctctctgatcagacgctgctcactggcctggaaatggccgacattctcagccagctcaagctggaccaacccacgctggaagccgcgatcctgtatcgcagtgtccgccgcggcctgttgagtctcgatagtgtctccaagcagatgggtggcgaagtcgccaagctgatcgaaggtgtgctcagcatggccgcgatcagccagttgcaggcccccaagcacggtctg…	MVKVRESEPLVDGSVDLDLWLKRLQQDVELRAPERIRQACDLALRASERDAQGVSEALSDQTLLTGLEMADILSQLKLDQPTLEAAILYRSVRRGLLSLDSVSKQMGGEVAKLIEGVLSMAAISQLQAPKHGLSQHNQQDNLRKMLVTMVDDVRVALIKIAERTCMLRQVKDASREKRLRVAREVFDIYAPLAHRLGIGQIKWELEDLAFRYLHETEYKSIAKQLAEKRLDRDRYIQEVVHTLETLLERQGILRYHLDGRAKHIYSIWRKMQRKRIDFSQVYDVRAVRILVPEIADCYTTLGIVHSRWHHVPNEFDDYIANPKKNGYQSLHTAVIGPENKVLEIQVRTFAMHEEAELGVCAHWRYKGMDTNAKSRSYEEKIAWLRQVLEWQEEVGDVGD…
assembly_data_contig_1	CDS	assembly_data_contig_1_396842-1425	396842	395418	-	23S rRNA (uracil(1939)-C(5))-methyltransferase (EC 2.1.1.190)		PLF_404432_00000252	PGF_07941512			atggcgatgctgggaaaaagacgatcgccgtccgtgcggcgtgaacgccagccgtcgcggcatgcgccggcagcgaaagccgacgacggctcgctgaccatcgagcgactggcgcatgacgggcgcggcgtggcgcgaaacgccgaaggcaagacggtgttcgtcgatgccgcgttgccgggagagcgggtcgatatcgcgattcatcgtcagcgcaagcgctatgacgaggctcatgtccgtgagcgcttcaacgcggctgaacagcgtgtggaaccgccctgtgtctacgcggcgcgctgcggcggctgcgatcttcagcacttgagcgtcgcgggccagcgcgagcacaagcgccaggcgctggtcgatctgctcaagcgccaagccatcgattcg…	MAMLGKRRSPSVRRERQPSRHAPAAKADDGSLTIERLAHDGRGVARNAEGKTVFVDAALPGERVDIAIHRQRKRYDEAHVRERFNAAEQRVEPPCVYAARCGGCDLQHLSVAGQREHKRQALVDLLKRQAIDSPEAIAMLAGNDAGYRRRARLGVKCDAQGQVHLGFRARGSEQLVDIDSCHVLAPPLAALLPRLRAQLESLEAPRHVGHLELLLTDADVVTVVVRQLRDVPGDEQRWRAFAARDGFACALRRGRESTSLVWLGDRPELATTVDGGGCRPVSLSLAPGDFLQVNAEINQRLVDTLRDWLAPRGEERLLDLFAGIGNFSLALADDVASVTAVEGSNEMVERLRDNASRNGLNVSALQADLSAPGATIDALIAEHDTVLLDPPRDGADAVC…
assembly_data_contig_1	CDS	assembly_data_contig_1_397741-897	397741	396845	-	Cysteine synthase B (EC 2.5.1.47)		PLF_404432_00000559	PGF_02104569			atggcattccccacgcttgcgcagaccgttggcaatacaccactagtgagactcgcccgcatcaatgccggacgcgacaatacgattctggccaagctggagggcaacaatccggcaggatcggtcaaggatcgtccggcgctgtccatgcttcgcgaagcggaagcccgaggcgatatttcgccgggagatacgttgatcgaagcgacatccggcaataccggcattgcgctcgccatggccgccgcggtgatgggatatcgcatgatcctgatcatgccggacaacgcctccagcgagcgcaagcaggccatggcggcctacggcgccaagctgatcggcgtcagcaaggaagccggcatggaaggggcgcgggatctggccgacgagatgatcgcc…	MAFPTLAQTVGNTPLVRLARINAGRDNTILAKLEGNNPAGSVKDRPALSMLREAEARGDISPGDTLIEATSGNTGIALAMAAAVMGYRMILIMPDNASSERKQAMAAYGAKLIGVSKEAGMEGARDLADEMIARGEGKPLNQFANPDNPLAHYRTTGPELWEQTAGRITHFVSAMGTTGTIMGTSRYLKERNPSIQIVGLQPADGASIAGIRRWPEAYLPDIFEPQRVDSVLDIGQQEAEEHMRRLAREEGILAGVSSGGALAGALRVAEQVDNAVIVFIVCDRGDRYLSTGLYAPDA
assembly_data_contig_1	CDS	assembly_data_contig_1_397855+171	397855	398025	+	hypothetical protein						atgacagcgatcatccaggacacggcaacgactcgtgtgccggtctcgcgccctgattcaatgatgggcgatcctttttatggcatcgcctcatggcacggcaggttcgaatcactggcagggctatggtttttcgggccttcgccgataaacttgatggaaacgcaatag	MTAIIQDTATTRVPVSRPDSMMGDPFYGIASWHGRFESLAGLWFFGPSPINLMETQ
assembly_data_contig_1	CDS	assembly_data_contig_1_398038+2505	398038	400542	+	hypothetical protein		PLF_404432_00002443	PGF_08451990			atgatttcacgctggctggtcatttttttcctactattttcttcgctgttgctcggcttggccgggtggcacgcctgggaatggcgccgtgccaacgatcagatgctgtctcggcgactgcaaagcatcaatcgtgtcttcacgccgtcgctggccgaggccgcgcagaacgaggacatggctcgggtgcatgagctgctggcccgcctgaccagcgatccggcgatcgtcaacgccaccctgcgggatgaaagcggtaacgttcgggatttcacgggggcgattccttcttccatgccattggaagcgcttccttcggcattgcacaccgggaatcacgaagggatccagcgctggatacagcctctggagaccttcgttgtcccgcagtcatcgcac…	MISRWLVIFFLLFSSLLLGLAGWHAWEWRRANDQMLSRRLQSINRVFTPSLAEAAQNEDMARVHELLARLTSDPAIVNATLRDESGNVRDFTGAIPSSMPLEALPSALHTGNHEGIQRWIQPLETFVVPQSSHRYWLDLSLDPLRASAVPDRPFFGPWMSLLALVPLFALALTWRRSRHLGRTRRGRTASDTRSPLFPASSLAHASAVSADDDLAYVSHELRAPLSGVLGFCRLLENSPLDAQQREWLRHIHLASTGLLDTVDHVLGDNRGRADNVFDISEVLWEILCLQTPLAQAKRMTLLATVYDDVPPRLVGADIGIRQLLTNLINNAIKYGEEGDIVIRVVLESREGSAVRLRLSVSDGGSRDPSHRQRLKRALERGRAKAVDGKTGMGIAICQR…
assembly_data_contig_1	CDS	assembly_data_contig_1_401333-786	401333	400548	-	Pyridoxine 5'-phosphate synthase (EC 2.6.99.2)		PLF_404432_00001431	PGF_00045900			atgatcgccactcgtattcaactgggggtcaatatcgaccatgtcgcgacgctgcgtcaggcgcgcggcactcgctatcccgacccggtccaggccgcgctgctggccgaggaggccggtgccgatggcattaccctgcatctgcgcgaagatcggcgccatatccaggagcgtgacgtcgagctgatcgccgccgtgctcaacacgcgcatgaacctggaaatggcggtcaccgaggagatggtcgccctggccgagcggttgcaacccgccgacgtctgcctggtgccggaaaagcgggaagagttgaccactgaaggcgggcttgatgtcgtgggcggtcgcgatgccatcgccagcgcctgtcgtcggctcgaggcggcagggtgtcgggtttcg…	MIATRIQLGVNIDHVATLRQARGTRYPDPVQAALLAEEAGADGITLHLREDRRHIQERDVELIAAVLNTRMNLEMAVTEEMVALAERLQPADVCLVPEKREELTTEGGLDVVGGRDAIASACRRLEAAGCRVSLFIDPEPAQIQAAFEVGAPVVELHTGGYAKASGEAQRLEYERLTAAAEFADELGLVVNAGHGLHYHNVEAIAAIPGIHELNIGHAIIARALFVGLKEAVAEMKRLMVAGQESGLVAQIESFDHDHDHA
assembly_data_contig_1	CDS	assembly_data_contig_1_402123-714	402123	401410	-	DNA recombination and repair protein RecO		PLF_404432_00000611	PGF_06216244			atgcaacctcagccggcctatctgctgcacaagcgggcttatcgggaaaccagcgcgctggtcgatgtcattacgctggaacatggtcacgtgcgggcggtggcacaaggcgtgcagcgcgcggggagcaaatcccgggccaagctgcagccattcgcgcccctgcacctgacctgggtcggggatggcgatctcaagcgcctgcgcatgatggaaaccacgcagagcgcagtgctgctggccggcgaggggctgctttgcgggctgtatgccaacgagctgctgacgcgagcgctgccggtggggctgcccgcggcggacgtgttcgccatctatgcctgggcgatcgagcggctgacgcggccggccgagcgcgcgaccagcctcaggcgtctcgag…	MQPQPAYLLHKRAYRETSALVDVITLEHGHVRAVAQGVQRAGSKSRAKLQPFAPLHLTWVGDGDLKRLRMMETTQSAVLLAGEGLLCGLYANELLTRALPVGLPAADVFAIYAWAIERLTRPAERATSLRRLEITLLETLDAEPVFLDLEDRPLDPATHYTYLPDNRRFMPIAAQQPGWDGRSLKLLARGDWDVPGLAGLSKALTRAALAPLIGNQPLRSRELMQRLNQRRRQGSDT
assembly_data_contig_1	CDS	assembly_data_contig_1_403028-900	403028	402129	-	GTP-binding protein Era		PLF_404432_00000824	PGF_00007027			atgacacagagctgtggtttcgtcgctatcgtcgggcgtcccaacgtgggtaaatcgaccctgatgaaccgcatcctggggcagaagatttccatcacctcgcggcgtccgcaaacgacacgccaccaggtgatgggcatcaagacagtagatgaagcgcaattcatctacgtcgatacgcccggtatccatctgcagacccgcgatcgcaacaaggcgatcaatcgcttcatgaaccaggctgcgtcacaggcgctccgcgatgtcgattgcgtcgtgtttctggtcgatcgcacgcgctggacggaagaggatcaggtcgttctcgacaagctcacccacgtcgaggcgccggtgattctggcggtcaacaaggtcgactggctcgaggacaagacg…	MTQSCGFVAIVGRPNVGKSTLMNRILGQKISITSRRPQTTRHQVMGIKTVDEAQFIYVDTPGIHLQTRDRNKAINRFMNQAASQALRDVDCVVFLVDRTRWTEEDQVVLDKLTHVEAPVILAVNKVDWLEDKTTLLPWLESLSARREFAAILPISAKHGTNVPELEGEVGKRLPEGVHYFPDDQITDKSQRFLAAELVREKVMRQLGDELPYQMTVEIEEFRDEGKVIHISALMLVERQGQKKILIGDKGERIKKIGIEARQEMERAFDSKVMLNLWVKVKRGWSDDDRALKSLGYDLD
assembly_data_contig_1	CDS	assembly_data_contig_1_403720-696	403720	403025	-	Ribonuclease III (EC 3.1.26.3)		PLF_404432_00001478	PGF_03790040			gtgagtgatcctctgcaaggcttcagccgccgaattggccacgactttcgtgatccggcgctgctggaactggcgctgacgcaccgcagcgtcggcggcgccaataatgaacggctcgagtttctgggcgactcgatcgtcaatttcgtgatcggcgaggcgctgttcaagcgctttccggccgcgcgggaagggcagttgtcccgcctgcgagccgggctggtcaaggggcagacgctggccgtggtggcgcgggaattcgacctgggcgagtgtctcaggctggggtccggcgagatgaagagcggcggtcatcggcgcgattcgatcctggccgatgcgctggaaggggtgatcggggcgatctatctcgatgccggcatggacgtggcgcgcagt…	MSDPLQGFSRRIGHDFRDPALLELALTHRSVGGANNERLEFLGDSIVNFVIGEALFKRFPAAREGQLSRLRAGLVKGQTLAVVAREFDLGECLRLGSGEMKSGGHRRDSILADALEGVIGAIYLDAGMDVARSRVLAWFGTRLEAIDLHNTQKDPKTRLQEFLQSRQQALPRYEVISVEGEAHAQTFSVECHVAMLGESPTLGEGTSRRFAEQQAAELALSKLEPSKGKRQ
assembly_data_contig_1	CDS	assembly_data_contig_1_404695-789	404695	403907	-	Signal peptidase I (EC 3.4.21.89)		PLF_404432_00001574	PGF_05785543			atggatttttcgttgttactggtgctggctgtcgccatcacggggctcgtctggttgctcgacagcctgttctggcgacgctcgcgtcaccagcgccagcaggccgccgcagagacacagggcggcgaaaagtcggtcgactacaaggatccctggccggtcgactacgcccgctcctttttccccgtgttgctggtcgtcctggtgctgcgcagcttcgtgatcgagccgttccagatcccttcgggctcgatgcggccgacactcgaggtcggcgatttcatcctggtcaacaagttcagctacggtctccgcctgccggtcgtcaacaccgaaatcttggatatcggtgagccggagcgcggcgatgtcatggtcttccgtttcccgcaggatccg…	MDFSLLLVLAVAITGLVWLLDSLFWRRSRHQRQQAAAETQGGEKSVDYKDPWPVDYARSFFPVLLVVLVLRSFVIEPFQIPSGSMRPTLEVGDFILVNKFSYGLRLPVVNTEILDIGEPERGDVMVFRFPQDPSVNFIKRVIGLPGDHIRYENKQLYVNGKPVPKSMTDPDPAEAPGEELFEEHLGDVEHSIFNNPQSPGPQMREIVVPDHEYFMMGDNRDHSNDSRYWGFVPEKNIVGKAFAVWMHWDGGLPSFSTVRQIN
assembly_data_contig_1	CDS	assembly_data_contig_1_406524-1818	406524	404707	-	Translation elongation factor LepA		PLF_404432_00001750	PGF_00060414			atggcagacgctgcaagcaacgagcaactgaagttcatccgcaacttctcgatcatcgcccatatcgatcacggcaagtccacgctggcagaccgaatcatccagttctgcggtggcctgacggatcgtgaactcaaggagcaggtgctcgattcgatggatctcgagcgcgagcgcggtatcaccatcaaggcgcagtcggtcacgctcgactatcaggcgcaggacggtcatacctatcagctcaatttcatcgacacgccggggcacgtcgatttctcctacgaggtgtcgcgctcgctctacgcctgcgagggggccttgctcgtggtcgatgccgctcagggtgtcgaggcgcagtcggttgccaactgctacaccgccatcgagcaggatctg…	MADAASNEQLKFIRNFSIIAHIDHGKSTLADRIIQFCGGLTDRELKEQVLDSMDLERERGITIKAQSVTLDYQAQDGHTYQLNFIDTPGHVDFSYEVSRSLYACEGALLVVDAAQGVEAQSVANCYTAIEQDLEVFPVLNKMDLPQADPEKVAHEIEEIIGLDAHDAVRVSAKSGLNIDLLLERLVRDIPPPKGDREGNLQALIIDSWFDNYQGVVSLVRLFDGTLKKGDKIQMKSTGRDWEVTDIGYFTPKQNSTGILRAGEVGFVIAGIKDIHGAPVGDTITHTKTKDVPRLPGFQKVKPQVYAGMFPVSSDDYEDFRDALEKLALNDASLDYVPENSDALGFGFRVGFLGTLHMEIVQERLEREYDIDLLTTAPTVNYELLMDNGELLTISNPSKL…
assembly_data_contig_1	CDS	assembly_data_contig_1_408281-1416	408281	406866	-	HtrA protease/chaperone protein		PLF_404432_00000933	PGF_10052038			atggaacgcatgataagatggtttgctccctggctattgatggccgtcacgttgctatctttccagacggcgcaggcccgcgatttgccggacttcaccggattggtcaagcaggccgctcccggcgtggtcaacatcgccaccaccagtagcgtcagtgcgcccaatgggccctatggtcagcaagacgtccccgagatattccgccggttcttcggtgatcagatgccgccgatgcctggcgcgccgcagggcgaggaggagcgcaagtcactgggctccgggttcgtcatccgcaaggatggttacatcctgaccaacgcccatgtggtcaaggatgccgacgagatcatggtgcgtctcaacgatcggcgggagctgccggccaagctggtgggc…	MERMIRWFAPWLLMAVTLLSFQTAQARDLPDFTGLVKQAAPGVVNIATTSSVSAPNGPYGQQDVPEIFRRFFGDQMPPMPGAPQGEEERKSLGSGFVIRKDGYILTNAHVVKDADEIMVRLNDRRELPAKLVGADARTDVALLKVDADDLPTLKIGDSDDLEAGEWVAAIGSPFGFDHSVTAGIVSAINRTLPSETYVPFIQTDVAINPGNSGGPLFNLDGEVVGINSQIYTRSGGFMGLSFAVPISVAMNVADQLRTEGHVSRGWLGVVIQPVSKDLAESFGLDGTEGALVSDVSDDSPAQKAGLKAGDVILSADGADIDDSTTLPRLIGQVAPGDEVTLQVMRDGDQRKIDVTVGDWPEQMADDGSPSSGSTNDQSKLGIAISDISDQEKQQLDIDN…
assembly_data_contig_1	CDS	assembly_data_contig_1_409878-1062	409878	408817	-	hypothetical protein		PLF_404432_00002997	PGF_08528696			atgtttcggttttctccccgggcctccctggctgcgatacttcctctgcttgcggtttccggtaccgctcaggctcaagcgtccgccgacgagcgggcggtgccggagactttcgattgtcgcgacctggccgcggcgagcgatagcgatatctcccccgaggcgctgtttcaacgcagtctctgggccagccactgctataacttcagtgcacgggccgtgcgtatcagtttcgatggcgtcaggaccttggcgctgacgcatagcgtgcagcagggggtggagaccgaggccgcgagatttctggatggcccgcccgtcgctgtggaaaagcggggtagcgtgagccaggatgccgcgggccagggaatgctggatttcaccgccggtctcgcgcct…	MFRFSPRASLAAILPLLAVSGTAQAQASADERAVPETFDCRDLAAASDSDISPEALFQRSLWASHCYNFSARAVRISFDGVRTLALTHSVQQGVETEAARFLDGPPVAVEKRGSVSQDAAGQGMLDFTAGLAPGALTRQIAGHYDLQPMEIERIAGRAAWRLDIEPQDELRYGYRLWLDRETSLPLKREMIGIDGQILETFQITDLRAPTLYPDTLRLGPGQPPANSPWHAQWLPAGFTSQPIPPDSPDQSARIEHQLYSDGLTSISLFVEPITGNRRSLLPGMHRLGISYAAVRHVNHEGRPMQILVLGEAPAEVLARIAARVTWHEGDVGPSADISGARDEPEASAPAAGS
assembly_data_contig_1	CDS	assembly_data_contig_1_410666-789	410666	409878	-	Sigma factor RpoE negative regulatory protein RseA		PLF_404432_00001573	PGF_04039232			atgaagcaggtacacgaatcgttctccgcattgatggataacgaggccgatgaattcgatctgaggcgagcgctcaagacgctgggcacgtcgccgcaggaatccgatacctggcgtcgatatcacctggcccgcagcatgatgcggcgcgagcgggatgcgatcgtcgatatcgatatctccggcgacgtgatggcggcgctggcggacgaaccccggcccgtcgcggaaccggccagcgagccggtcaggcgccactcgttttccatgatgggcggcgctgccgtggcggcggcggtatcgctcatggtgattaccggcgttcaggtctacaacggccgcttcggtggcgacaccaccacgtcctcggatgtggcggccgccacgggtacttctgcg…	MKQVHESFSALMDNEADEFDLRRALKTLGTSPQESDTWRRYHLARSMMRRERDAIVDIDISGDVMAALADEPRPVAEPASEPVRRHSFSMMGGAAVAAAVSLMVITGVQVYNGRFGGDTTTSSDVAAATGTSAVNESARASLASGSVADDQSGAMQASMQAPVSSGLPYSLGSGSFGGGSLGAGNNSGLMTVGEQVMQPMFLSSSTRQSPNVDMEQAQTLQSYLERHSVGAAYSTGDNWMPLLRTPGALSAQVDRVGATEAR
assembly_data_contig_1	CDS	assembly_data_contig_1_410702+258	410702	410959	+	hypothetical protein		PLF_404432_00007417	PGF_10971730			gtgttgaatgacggcgacactcagggcgacatctgggggcatgccattgcgatcctcgaaggccgcaatgcccttgcccgctacctgcgtcaccggcccgtcgtcgccggattgtctccagccgacgacggcttggctattacctgccccactatgacgacagaaatcgatgacagttcattttcgattcatctttctcgattcgatccgccgtcagcgcccggatccgatggtcctgcatcgctcaagcgtcgttga	MLNDGDTQGDIWGHAIAILEGRNALARYLRHRPVVAGLSPADDGLAITCPTMTTEIDDSSFSIHLSRFDPPSAPGSDGPASLKRR
assembly_data_contig_1	CDS	assembly_data_contig_1_411551-606	411551	410946	-	RNA polymerase sigma factor RpoE		PLF_404432_00001446	PGF_03079268			atgggtgtccgagagaccgatcagcaactcgtcgaacgcgcccagaaaggggacacccgagcttttgatcttttggtcaagaagtatcagcacaagattctcggtctgatcagccgctatgttcaggaccattccgaagttcaggacgttgcccaggaagccttcatcaaggcgtatcgtgccctgggcagctttcgtgccgaaagcgccttctatacctggatgtatcgcatcgccatcaacacggcgaagaactacctggtatcgcgggggcggcgtcctcccggtagcgatctggatatcagcgatgccgagatcgtcgaccagagcgggcgtctgtcggatatcgaatcgccggaggcggcgatcgcccgcgatcaactggaagcggccgtgttc…	MGVRETDQQLVERAQKGDTRAFDLLVKKYQHKILGLISRYVQDHSEVQDVAQEAFIKAYRALGSFRAESAFYTWMYRIAINTAKNYLVSRGRRPPGSDLDISDAEIVDQSGRLSDIESPEAAIARDQLEAAVFEAIEQLPDDLRTAITLREFDGLSYEDIATIMECPVGTVRSRIFRAREAVDKHIEPLLEHGGRDAINDA
assembly_data_contig_1	CDS	assembly_data_contig_1_411899+1083	411899	412981	+	2-keto-3-deoxy-D-arabino-heptulosonate-7-phosphate synthase I alpha (EC 2.5.1.54)		PLF_404432_00000236	PGF_00070354			atgtcggaacagcaggtcaacaatctcaacgttctttcccaggatgtcctgattaccccggaagcgttgaaacagaacattccgctttcggaatccgccgagcgcacggtcatcgaaggacgccagaccatccagcgcattctcgatcgcgaggatcctcgcctgctcgtggtcatcggcccgtgctcgattcacgatccggaagccgcacgcgactacgccaggcgccttcgcaagctcgccgatgccgtcagcgacagtctgtatatcgtgatgcgtgtctacttcgagaagccgcgtaccacggtcggctggaagggcctgatcaacgatccgcacctgaacgactcgttcgagatcgaggaaggcttgcatatcgctcgccggctgctggtggat…	MSEQQVNNLNVLSQDVLITPEALKQNIPLSESAERTVIEGRQTIQRILDREDPRLLVVIGPCSIHDPEAARDYARRLRKLADAVSDSLYIVMRVYFEKPRTTVGWKGLINDPHLNDSFEIEEGLHIARRLLVDLAEIGLPLATEALDPISPQYLQDCISWSAVGARTTESQTHREMASGLSGPVGFKNGTDGSLDVAVNALQSVASPHNFLGIDQAGQVAVIRTRGNAYGHVVLRGGNGKPNYDSVSVTLAEQELHKAGLKANLMVDCSHANSNKDPALQPLVMENVTHQILDGNRSIIGLMIESNIGWGSQKIPEDRSQLEYGVSITDACIDWPTTERTLVQMAEQLKPVLQSRQRSDD
assembly_data_contig_1	CDS	assembly_data_contig_1_415228-2154	415228	413075	-	ATP-dependent helicase DinG/Rad3		PLF_404432_00000354	PGF_03875210			atgctcgacgaacccctcaagcaagagatccaggaggcttaccggcatgtgctcgaaggactggagctcacgccgcgctatggccagcgcctgatgatcgcggagatcgcgcgcactttggcgtcgatcgagcaggacgagcaggggcggcggacctccaacgaacacgtctgcgtgctggaagcgggcactggcaccggcaagacgctcgcctacctgctggcggcgctgccggtggccaaggcgcggggcaagcgactggtggtcgccaccgcgacggtggcgctgcaggagcaggtgctgaatcaggacctgccgatgctcaaggcgcacagcgggctcgatttcgaatacgcgctggccaagggccggggacgttacctgtgcgtggccaagctc…	MLDEPLKQEIQEAYRHVLEGLELTPRYGQRLMIAEIARTLASIEQDEQGRRTSNEHVCVLEAGTGTGKTLAYLLAALPVAKARGKRLVVATATVALQEQVLNQDLPMLKAHSGLDFEYALAKGRGRYLCVAKLDQALEGAEPNPTLSLFEQTIATDAGGDFPQLIQEMADTYASGNWEGDRDSWPVAIDDRDWRRLTVDHRQCTNRRCGHFGACAYFRSRRHLEQADIIVANHDLVLADLALGGGMVLPSPKDCIYVFDEGHHLPDKALDHFYHRFGINGTLRWLRTLKKSLTELNTALGAQPTLGRLLATFPERIAALEPRLGDAYAMGHQIAGLGSGAGEETQHFRFPNGRAPEPLVDLAQQLVIPFAELSRDLETMSDILRESLDPDKSTGLPREQ…
assembly_data_contig_1	CDS	assembly_data_contig_1_416621-1290	416621	415332	-	ATP-dependent RNA helicase RhlB (EC 3.6.4.13)		PLF_404432_00000352	PGF_02213711			atgagtgagtctgacaacacccaggccccggcacagaaccgcagacccaagcggcgtcggcgcaagccacgtaaatcgcagtcgcggaacgcttccagctggtcgctgaaacagtttcaggtagagcccgttgccggacgctggcggtttcatgatttcgacctgccgacatcattgatgcgcgcgatccaggcagaaggtttcgaatactgcacgccgatccaggccgaagcgctgaagcatacgctgctcggtggcgacgtggtcggcaaggcgcagaccggcaccggcaagaccgcagctttcctgatttcgatgctggcctacttcctggaagaggaagcgccggatggccagaagccgggaacgccgcgggcgctgatcatcgcgccgacccgc…	MSESDNTQAPAQNRRPKRRRRKPRKSQSRNASSWSLKQFQVEPVAGRWRFHDFDLPTSLMRAIQAEGFEYCTPIQAEALKHTLLGGDVVGKAQTGTGKTAAFLISMLAYFLEEEAPDGQKPGTPRALIIAPTRELALQIEKDAKALARFTSLHVASVVGGMDYQKQRDQLSKNLDILVATPGRLLDFQQKRDIDLSQVEVLVLDEADRMLSMGFIPDVKRIIRYTPKREERQTFLFSATFTPDILNLSEQWTQNPAHVEIEVTTDNAANIDQRVYLVSDSEKRKLLFNLVSQEAMERVIVFGNRRDLVRELDQMLRDQGINAAMLSGDVPQSQRIKTLERFREGEVTVLVATDVAGRGIHIEDVSHVINFTLPEDPEDYVHRIGRTGRAGAKGVSISFV…
assembly_data_contig_1	CDS	assembly_data_contig_1_417006+252	417006	417257	+	hypothetical protein		PLF_404432_00002464	PGF_00157646			atgactcgcagaaaaaagacccggtcgctggccgacaaggtgacgatccgtaccggcaagcgcaaggactatcgccgctggcgccatgacaatcccgatgaagtcgccccatcgcgtcgttacgtcgacaagaagacccagcagcgaaaactgcaggccgaacgcaagcgccagcgtcagagcgctccaccgctgccgctgcattccgccagcaccgatagcgacgcctcgaaggatgagggctccgattga	MTRRKKTRSLADKVTIRTGKRKDYRRWRHDNPDEVAPSRRYVDKKTQQRKLQAERKRQRQSAPPLPLHSASTDSDASKDEGSD
assembly_data_contig_1	CDS	assembly_data_contig_1_417257+819	417257	418075	+	Exodeoxyribonuclease III (EC 3.1.11.2)		PLF_404432_00000706	PGF_07420523			atgcgactcgtctctttcaatatcaatggtattcgcgctcgcctgcaccagctcgaggcactgatcgagagccacgcgccggacgtcatcggcctgcaggaaaccaaggtccaagacagcgaatttccccgtgacgcggtggaagccttgggctatcacgttcacttccatggtcagaaaggccactacggtgtcgcgatgctgacccgggcggcaccggtatccgttcattatggattgcccgacgatggcgaggaggcgcagcgccgccttatcggggtgacgctcgacatggacgatggtaaaccgctgacggtgtggaacggttacttcccccagggcgagaacatcgctcaccctaccaagtaccccaacaagcgggcgttctacgccggcctc…	MRLVSFNINGIRARLHQLEALIESHAPDVIGLQETKVQDSEFPRDAVEALGYHVHFHGQKGHYGVAMLTRAAPVSVHYGLPDDGEEAQRRLIGVTLDMDDGKPLTVWNGYFPQGENIAHPTKYPNKRAFYAGLNALLETQHQPSERIAIMGDFNISPADIDIGIGEDNRKRWLREGKTSFQPEEREWLERLKAWGLEDSYRLCHPDSSDYFSWFDYRSKGFDREPKRGLRIDYILVTEPLARATRRSGIDYDLRAMERPSDHAPVWSEFELA
assembly_data_contig_1	CDS	assembly_data_contig_1_419583-1215	419583	418369	-	hypothetical protein		PLF_404432_00001968	PGF_08225224			gtgaattcaatgacggttcgtcgcctgggcaagcgctgtctgtcgctggcgctggtgggcctgatcggttgcggcggcatctcgctggcccgggcagagggcccggcgctgcgcgcggacatgatccaggcgctgcagtcgatgcagtcgcagctcgagtccggcgacgacgcggcggtagccacgcgcgctgccgaatcggcttcgcgcctcgaaggcggcaatgcggccgatcgctgggcgcgcgccctgttcctgcaactggctgcttcggccaatgctcatcaaggaaacagatccctggctgcggatcagttggccgaagcgcgtcgtatcgatgacgctcccgatgcccgccggctctcctggctgcagcaggaggcacggctgcgcttgagc…	MNSMTVRRLGKRCLSLALVGLIGCGGISLARAEGPALRADMIQALQSMQSQLESGDDAAVATRAAESASRLEGGNAADRWARALFLQLAASANAHQGNRSLAADQLAEARRIDDAPDARRLSWLQQEARLRLSAGQTRQGADLLTQWVERSGGDDASRWLLIQARASLEEWSAAASSLDRLRASGTEGWSQSQRQLASTVYQQAGRFDDALTLLGDDASSPGVWRRAAGLAQQAGDDGRAAAIWESGWRRGVLTSDDDLVQLARLHIAGGTPARAAEHLEDWLDSGRLDSSGANLRLIAQAWMAARDHGRALSAWQTLAEKSGRAEDWQQLAELAYGWGEWQTTRDALSRLREAGGEISGRDWLLQGIASLQLGDREAARNAFQQARAAGVEQAQQWLD…
assembly_data_contig_1	CDS	assembly_data_contig_1_420356-771	420356	419586	-	putative TonB-dependent receptor		PLF_404432_00004588	PGF_10404334			atgcgtagagtggcaggcctggtcggcggcgcgctgctggcgctgctgctgttctatctgttggcgctgctggtggttccgccggaaccggatcgcacccagatcgtgacgccgacggcgatctcgatggtcgacgcgccggagcaggagcaggcgcaaccgacgtcgacgtcgccggcgttaccgacgccgccgagtgtgccaccgccgccccctgcggcggcgcccgtacctgcggcggagacgccgagcccggtggagattccggaaccgcagacgccgcccatggaggcaccggacgtgacgctggatgaatcgctgcccgagctgagcgaggcgcagccggagccgcgtcctgaaccgcaacccgaggctcagccggaaccgcagccaacgcag…	MRRVAGLVGGALLALLLFYLLALLVVPPEPDRTQIVTPTAISMVDAPEQEQAQPTSTSPALPTPPSVPPPPPAAAPVPAAETPSPVEIPEPQTPPMEAPDVTLDESLPELSEAQPEPRPEPQPEAQPEPQPTQETVAEAAPQPESEPGPTQSEPAPQQPPRGTQASPRDVGQLQPTSRVNPSYPMRARRRGLEGYVEVSFIIQPDGRVDTDSLRVIDADPANVFDRAVEEAVSQWRFPPADDVRRATQRIQFQLEG
assembly_data_contig_1	CDS	assembly_data_contig_1_420763-408	420763	420356	-	Biopolymer transport protein ExbD/TolR		PLF_404432_00000456	PGF_05541499			atgcgtaggcgccgcttgcgggaagccagtgacgattcgaccggcatcgacctgacgccgatgctggatgtcgttttcatcatgctgattttcttcatcgtcaccaccagcttcatcaaggagagtggcgtcgaaatccagcggcccgagtcgagcgaggccacggcgcgccaggatacccaggtgctcgtcgccatcaccggcgaaggcgcggtctgggtcgacggcgaggcggtggatgcccatcgcgtcggtgcccgtgtcgcgcagctggtttccggcgatggcagcgtcgtggtgcaggccgacaagaactcgacgacgggcttgctgatcgaggtcatggatcgcattcaccaggcgggcgtcgataacgtcgccgtggccgccaaccgggat…	MRRRRLREASDDSTGIDLTPMLDVVFIMLIFFIVTTSFIKESGVEIQRPESSEATARQDTQVLVAITGEGAVWVDGEAVDAHRVGARVAQLVSGDGSVVVQADKNSTTGLLIEVMDRIHQAGVDNVAVAANRDAG
assembly_data_contig_1	CDS	assembly_data_contig_1_421289-534	421289	420756	-	Ferric siderophore transport system, biopolymer transport protein ExbB		PLF_404432_00000765	PGF_05116309			atggtgcccacgcttgagccgatccggtggctgatcggcgctggcggcgaggtgctggtggtgatcatgctggtggcgatggcgctgttcgcgatgtcgctggagcgcctgttctactggcagttcacccatcgacgtgcccggcgagtgctgatcgaggcgtggattcagcgtcgtgatcactcgagctggagcgcattgaccctgcgcgaagtgtggacgagcgaactgatcgcccggttacgcctgccgttgccatggctcaagctgctgatcgcggtctgcccgctgctcggtctgctggggacagtgacgggcatgatccaggtattcgacagcctggccctcaccgagagcaaccaggcccgcgccatggccgacggcgtcgcccaggccacg…	MVPTLEPIRWLIGAGGEVLVVIMLVAMALFAMSLERLFYWQFTHRRARRVLIEAWIQRRDHSSWSALTLREVWTSELIARLRLPLPWLKLLIAVCPLLGLLGTVTGMIQVFDSLALTESNQARAMADGVAQATLPTLCGMAVAVVGLLFVTRLEQIIRREDQRLHDRMARAVEDSHA
assembly_data_contig_1	CDS	assembly_data_contig_1_422694-1422	422694	421273	-	MotA/TolQ/ExbB proton channel family protein		PLF_404432_00001138	PGF_10384183			atgagacggacagtcatgaagcgccatgcgtggtggtcagcgctctctttcgtggcgatgacgctattgcccgtcgtcgccagtgccgagtccggcgaggcgtcgggtagcggatcgccctcgatgcagcaggtgctcgagacgttccgggtcgacagccaggccgcggaacagcgcgatactcagcggctggagacgctgctggatgatcgtgagggattgcagcaggcggtcgccgatgccgagcagcgactgcaggatgcccaggacaggcgcgaccagctggaatcgcgccaggcggaccagcagcaacaattggcggcgctacagcagcagcgtacggaagaggccggagatatcggcgatatctccggaatcgtcaagcagcaggccagcgag…	MRRTVMKRHAWWSALSFVAMTLLPVVASAESGEASGSGSPSMQQVLETFRVDSQAAEQRDTQRLETLLDDREGLQQAVADAEQRLQDAQDRRDQLESRQADQQQQLAALQQQRTEEAGDIGDISGIVKQQASELRDALGESWLTVGGDAQLPPRLDDRGLIDLQTLDRVRQDLAGLIAESGRGVRFQAPVAGPDGDVAQRPVVRLGDTVAFSDGDLLQRIGDDGRLSVVAATPGDARQALQAFQQGEGNQIVVDPTDGDVLDALAQQPSLWERFQQGGYVGYVIVALGIIGLLVALIQYVYLLRVSARMRRQMRAPESLSDDNPLGRVLQRFAALGRDHAPEALEARLDEALLAEQPRLERAQPVVKLIAAVAPLLGLLGTVTGMIVTFQSITVFGTGD…
assembly_data_contig_1	CDS	assembly_data_contig_1_423530-840	423530	422691	-	TonB system biopolymer transport component; Chromosome segregation ATPase		PLF_404432_00002341	PGF_10437292			gtggtgcatgattccccgcggaaacgaggaagcgcacgcctgttggcgtcctttctcgccgccatgagcttgggcgttgccagcacggcgccggcccaggactcgctcagccaggccagcatccaggcccagcaggcccaggccgaacttcaaagccgtatcgacaacgccgacgacgccacgcgggaggcgttacagcgtctgcgccaggctagccagcaggccgaccggctcgagagctacaacgccgaactcgcgccgatcgtcgacaaccaggccaagcgcatcgcttccgagcagcaggcgctgacgcagatctccgtgacccgcgagggactgccgggggagatgcgcgagatggtcgagcaactgcgcgcgatgatcgaagcggacatgccg…	MVHDSPRKRGSARLLASFLAAMSLGVASTAPAQDSLSQASIQAQQAQAELQSRIDNADDATREALQRLRQASQQADRLESYNAELAPIVDNQAKRIASEQQALTQISVTREGLPGEMREMVEQLRAMIEADMPFLRDERLARVDDLEQMLSSDDASQADKLQRIFSAWRTELAYGREMDQWSGPLDGAQSGAASQGSQLAREVDYLRVGRTGWYYVTPNDQAGGVWSIANGEWEALDGDQIDEVRRGIRIAQDQSAPALLHLPASLVVEDGQSATEGQS
assembly_data_contig_1	CDS	assembly_data_contig_1_424693-927	424693	423767	-	Electron transfer flavoprotein, alpha subunit		PLF_404432_00000010	PGF_07072294			atgagtattctggttctggccgaacaccatgaagggcgtctctccgccggcacggctcatgtcgtcggcgctgcccaagccatcggtggcgatatcgacatcctggtcgccggcgagaatgtggccgccatcgccgaagcggccgccaagctcgatggtgtctcccgcgtgcgggtggccgacgatgcggcgtacgcgcatcagctggccgagccgctggcggatctactggtccagttggccggcggctacagccacgtgctcgccgcggcatcgaccgacggcaagaacgtgctgccgcgggtcgcggcgctcaaggacgtctcccagatctccgagatcctgagcgtcgagagcgccgataccttcaagcgtccgatctatgccggcaacgccatc…	MSILVLAEHHEGRLSAGTAHVVGAAQAIGGDIDILVAGENVAAIAEAAAKLDGVSRVRVADDAAYAHQLAEPLADLLVQLAGGYSHVLAAASTDGKNVLPRVAALKDVSQISEILSVESADTFKRPIYAGNAIATVQSSDPLKVITVRTTAFDPVSEGGAATIEPVDAVVSNALSRFIGEELAQNERPELGGARVVISGGRGMGNGDNFKLLNGIADKLGAAIGASRAAVDAGFVPNDMQVGQTGKIVAPELYIAVGISGAIQHLAGMKDSKVIVAINKDDEAPIFQVADYGLVGDLFEILPELEQKL
assembly_data_contig_1	CDS	assembly_data_contig_1_425469-762	425469	424708	-	Electron transfer flavoprotein, beta subunit		PLF_404432_00000008	PGF_05318435			atgaaagtactcgtcgcggtcaaacgcgtcatcgattacaacgtcaagatccgggtcaagccggatcactccgacgtggatctgaccaacgtcaagatggccatgaatcccttctgtgaaatcgcggtggaagaggccgttcgtctcaaggagaagggcgtcgccacggagatcgtcgccgtcacggtcggccccaaggccgctcaggaacagcttcgcacggcgctggcgctgggtgcggaccgcgccattcacgtcgagaccgacgagcgcgtcgagtcgctggcggtggccaagctgctcaaggccgtggtcgatgaagagcagcccgacctggtcattctcggcaagcaggcgatcgataccgacaacaaccagaccggccagatgctggcggcg…	MKVLVAVKRVIDYNVKIRVKPDHSDVDLTNVKMAMNPFCEIAVEEAVRLKEKGVATEIVAVTVGPKAAQEQLRTALALGADRAIHVETDERVESLAVAKLLKAVVDEEQPDLVILGKQAIDTDNNQTGQMLAALSGMGQGTFASEVAFGDGVEDGYVRVTREIDGGLQSVALKLPAVVTTDLRLNEPRYAKLPDIMKAKKKPLDSRTPEALGVAVSSGLELLKVETPAERKGGVKVGSVDELIDKLKNEAKVL
assembly_data_contig_1	CDS	assembly_data_contig_1_425488+240	425488	425727	+	hypothetical protein		PLF_404432_00006188	PGF_08969710			gtgacaaaccgaccctgcagttggtcggcatcgacgatcgaaatagtatcgacgttccgtcagcgtgacggaatgccgggcaacaaaaacgtcggcggagacagaatcacgccgacgccagctcgggtcaactcggcgctccctgctgccccagcctggtgcgccaccgggacaggaacgagcgaaaaatgcgatgatagcgcatcaaaggggtgctgccgaagcagcaccttcgcataa	MTNRPCSWSASTIEIVSTFRQRDGMPGNKNVGGDRITPTPARVNSALPAAPAWCATGTGTSEKCDDSASKGCCRSSTFA
assembly_data_contig_1	CDS	assembly_data_contig_1_425862+1686	425862	427547	+	Electron transfer flavoprotein-ubiquinone oxidoreductase (EC 1.5.5.1)		PLF_404432_00000018	PGF_00424123			ttggaacgtgaatccatggatttcgacgtagtgatcgtgggggcgggccccagcggactgtcggcggcgtgccgtttgatgcagcaggcgaacgaggccgaacgggagctctccgtctgtgtggtcgagaagggttcggaggtcggcgcgcacattctctccggtgccgtgttcgagccgcgcgcgctgtcggaactgttcccggactgggccgagcgcggcgcgccgttgaacacgccggtactgcgcgacgagctctatctgctgaaggatgccgacaaggcccagaagctgcccaacgcgctggtacccaagacgatgcacaacaccggccacgccagctcgaacgacaccgacaatccgaactacgtcatcagcgccggcaacctctgccgctgg…	MERESMDFDVVIVGAGPSGLSAACRLMQQANEAERELSVCVVEKGSEVGAHILSGAVFEPRALSELFPDWAERGAPLNTPVLRDELYLLKDADKAQKLPNALVPKTMHNTGHASSNDTDNPNYVISAGNLCRWLAEQAEGLGVEIFPGFAAQEAIVDDEGIVRGIITGDMGVAADGSETANYMPGMELRAKYTLFCEGARGHIGKRLISRFDLDANRDPQHYAIGFKELWDVPAEQHEPGLVLHGSGWPLNDKDHGGDSHGGWFLYHGDNQQVMVGLIVDLAYRNPYLSPFDEFQRMKHHPLLKRHLEGGKRVAYGARAITKGGANCLPRMTMPGALLLGCDAGTLNFAKIKGIHTAMKSGLVAAESVFEAIASGDEGGQELTAFTQAWESSWAWQELQ…
assembly_data_contig_1	CDS	assembly_data_contig_1_427687-156	427687	427532	-	hypothetical protein		PLF_404432_00004655	PGF_08225224			ttgcttacgctgtcttcgagcttcgagcttcgagcttcgagcttcgagcttcgagcttcgagcttcgagcttcgagcttcgagcttcgagcttcgagcttcgagcttcgagcttcgagcttcgagcttcgagcttcgagcttacatgttgggatag	MLTLSSSFELRASSFELRASSFELRASSFELRASSFELRASSFELRAYMLG
assembly_data_contig_1	CDS	assembly_data_contig_1_428585-816	428585	427770	-	Thiosulfate sulfurtransferase, rhodanese (EC 2.8.1.1)		PLF_404432_00001657	PGF_01586506			atgaacgaatccgtgctcgtaacggcagaggagctgcggcaaagcctgactggcgatcgcccgccgctggtgctggattgtcgtgttttccggggcggcggggaaccctgcgaccgtcgctaccttccagggagcctttctctggatcttgaacgagacatgtccgccacgccgggtcagggcggtcgacatccgctgccttcccgggaaaattttacggcaacgcttcaagcgaggggtgtaacgccggagtgctcggtcgtggtctatgacgacaatggtggtcaattggcggctgcgcgggcttggtggatgatcgcctgttgggccgggcatcccgacgtgcgggtactcgatggtggcgttgccgcctgggaagccgctgaaggggaactcgtc…	MNESVLVTAEELRQSLTGDRPPLVLDCRVFRGGGEPCDRRYLPGSLSLDLERDMSATPGQGGRHPLPSRENFTATLQARGVTPECSVVVYDDNGGQLAAARAWWMIACWAGHPDVRVLDGGVAAWEAAEGELVARAGEIEGWSHWSPSFNDDALVAVDELDEKGGQLIDARALARFRGIEEPLDPVAGHIPGAISRPCVENLEPSGRFKSARQLADELPRSEVLTAYCGSGVTACHNILAYAVAGLPLPRLYAGSWSDWIRDPSRPIATGE
assembly_data_contig_1	CDS	assembly_data_contig_1_430983-2253	430983	428731	-	UvrD/REP helicase		PLF_404432_00001893	PGF_12925811			atgaacgagctggtgaacgcgacgctgcccttggctgccatcgccgacggcctgaccgaggagcagcgcgccgtggtcggccatcgcgaagggcatgcgcgggtcgcggcggtcgccggggccggcaagaccacgaccctggtcagacgagtgctgcatctgctcgccaacggcgaaaacccccgccgcatcctggtgttgatgttcaaccgcgcggcgcgggacgatttccgggccaaactggtacgggaagcgcctgccgatgtcgtcttgcccgaggtgcgcacctttcattcgatcggtcaccgtctgacccagagcctgacccgctggggctatctgccgccgcgccaactgctgcaggccgactggcagcgtgagcggttgctgcgtcaggca…	MNELVNATLPLAAIADGLTEEQRAVVGHREGHARVAAVAGAGKTTTLVRRVLHLLANGENPRRILVLMFNRAARDDFRAKLVREAPADVVLPEVRTFHSIGHRLTQSLTRWGYLPPRQLLQADWQRERLLRQAVMQSLESADGETREAALDADRLEAFGQFCDLVKAEVVAPAELFERLGYTDSERHFIEAFDVAESLLDASASMTYADLLYRPLQCLERHAEARRRVEGFLGHVIVDEYQDINEAQLRLLKILAGHQAQVMAVGDANQCIYEWRGARPDAMLARFDGLFGQASEYPLSFTFRHGHALALAANHAIRNNRQRWDQLCLAAPGNPLTRLRTGVGAGALLATLQRWHAAGRRSDEACVLVRSWSLSVSVQLQLLRAGVPFRLAQEERFVFR…
assembly_data_contig_1	CDS	assembly_data_contig_1_431513-534	431513	430980	-	FIG003620: Proteophosphoglycan precursor (Fragment)		PLF_404432_00002663	PGF_03987764			atgaagctcgatacgttgtttcaacagctcgatgcgcaagccattccgccgctcgaacgatgggatccgcctttctgcggcgaaatggatctgctcatcgcggccaacggcgagtggatccacgaaggcacgccgatccgacggccggcgctggtcaacttgctcagccgtgtgctacggcgggaggccgacggcgactattacctggtgacgccgggagagaagctgcgtatcggggtcgaggatctaccgctgttgatcacggatgccgatcaggccggtgccgactgggtcgcggtgactgcctgcggtgaccgcgtaccgctggatgtgtcacaccggctgtccttgttggcgacgccggatggcgatctcttgccggcgctgcccgttcgtcat…	MKLDTLFQQLDAQAIPPLERWDPPFCGEMDLLIAANGEWIHEGTPIRRPALVNLLSRVLRREADGDYYLVTPGEKLRIGVEDLPLLITDADQAGADWVAVTACGDRVPLDVSHRLSLLATPDGDLLPALPVRHGLQARLHRNLYYRWIELAEQQGNELGLYSGGAWHPLGRLDDGAR
assembly_data_contig_1	CDS	assembly_data_contig_1_432376-807	432376	431570	-	Uncharacterized metal-dependent hydrolase YcfH		PLF_404432_00001852	PGF_02472178			atgttcgtcgattctcactgtcatctcgatcgcctcgacctgtcgccctacgaaggcgacctcaacctggccctggaggctgcacgcggccgtggtgtccatcgtttcctggcgattgcgacatcgttggaaggggttccgaacctggcggagatcgcgcggcagcatgacgatgtcgatatcagtgtcggcttgcatcccttgcatgaggtgtcggcggagccggacagcgaagcgatccaggcgtgtgccgatcgttacggggcggtcgccatcggcgaaaccggcctcgattttcactacgacagcgtgccgcgggacatccagcggcaacgtttcgttgcgcaccttcgcgccgctcgcgaactcgagctgccggtggtgatccatacccgtgag…	MFVDSHCHLDRLDLSPYEGDLNLALEAARGRGVHRFLAIATSLEGVPNLAEIARQHDDVDISVGLHPLHEVSAEPDSEAIQACADRYGAVAIGETGLDFHYDSVPRDIQRQRFVAHLRAARELELPVVIHTREARDETLNLIREHVDPKVGGVLHCFTEDLAMAREAVRSGFYISLSGIVTFASAGALREVARQVPLDRLLIETDSPFLAPVPHRGKSNEPQWVVEVAECIASERGITVDEVAMQTRANFYQLFPGCAPGGQSDNPFV
assembly_data_contig_1	CDS	assembly_data_contig_1_432803-336	432803	432468	-	hypothetical protein		PLF_404432_00006113	PGF_09684164			atgaatgcccagaaggccctgtcgttgaccatccgcgacgatgagactctgcgtagcgcctatatgtcgtggctcaagcatggcgggttgttcgtgccgaccgagcaggactatcggattggccagtccgtctatctgctggtgacattgcccggcgagagcgagcgcttccccgtcgccggagaggtcgtatggctgacgccgaccggcgccgggcaacgcgttgccggcatcggggttcatttcagtgccgaggatcaggcgctgcgtgaacgtatcgaggcgcggctggcatcttctcccggacgaggggagtcgctcagtcataccctgtga	MNAQKALSLTIRDDETLRSAYMSWLKHGGLFVPTEQDYRIGQSVYLLVTLPGESERFPVAGEVVWLTPTGAGQRVAGIGVHFSAEDQALRERIEARLASSPGRGESLSHTL
assembly_data_contig_1	CDS	assembly_data_contig_1_433843-984	433843	432860	-	DNA polymerase III delta prime subunit (EC 2.7.7.7)		PLF_404432_00000604	PGF_06755829			atggttatgaccccgttgccatggcaactcgatcgctggcgcaagctggtcgagctgcaggacggcggccgtctcccgcacgccttgctgctgtccggcccgcgcgggatcggcaagcagccgttggccgatgcgctgatcgcgcggacgctgtgtcgcacgccggcagacatcgcctgtggcgaatgccacggctgccgaatgctggcgtcgggctatcatcccgatctgctcagtgtgacgccggccgaaaagtcgcgccagattcgtgtcgatgcgattcgtcaggtcaacggcttcgtctcccagactgcgcagcagggcggttatcgagtcatccgtatcgaaccggccgaggcgatgaacgtcgcggcctccaacgcgttgctgaagagcctg…	MVMTPLPWQLDRWRKLVELQDGGRLPHALLLSGPRGIGKQPLADALIARTLCRTPADIACGECHGCRMLASGYHPDLLSVTPAEKSRQIRVDAIRQVNGFVSQTAQQGGYRVIRIEPAEAMNVAASNALLKSLEEPGERTLFILVSDVPSRLLATIRSRCQHWNLAVPPLEAAEPWLRERLGEGEEARFWLRVAGGLPLLAEELAGADARNMRQDLRELFDALVRGGEPVGEAARLDAQALDRILWYGIAWLEDLIRLGLSGDPQRVRNSDLLPLYRQAVKNARVRDWFRLLDYAREQRRLLAAGGNPNPQLVLEAWLVRWAALLRS
assembly_data_contig_1	CDS	assembly_data_contig_1_434490-657	434490	433834	-	Thymidylate kinase (EC 2.7.4.9)		PLF_404432_00001665	PGF_06111020			atgagcgcaggcgatatggaacagcggaccggccgcttcatcacgttggaaggcggcgagggcgtgggcaagacgaccaatgtcggcttcgtctgcgactggctcacgtcacggggcgtcgaggtcgtgcgcacccgggaaccggggggcacgcctggcgccgaagccattcgcgagctgttgctggacccgacccgtgaagaggcgtggagcgacgacgccgagctgctgctggtcttcgctgcgcgtgcccagcatctggccgaacggatccgtccggcactggctcgcggcgcctgggtggtctgcgatcgcttcaccgatgccacgtttgcctatcagggcggcgggcgaggactggatttccagcgcattcgcacgctggaaaccttggtccag…	MSAGDMEQRTGRFITLEGGEGVGKTTNVGFVCDWLTSRGVEVVRTREPGGTPGAEAIRELLLDPTREEAWSDDAELLLVFAARAQHLAERIRPALARGAWVVCDRFTDATFAYQGGGRGLDFQRIRTLETLVQGDLQPDLTVLLDVPVSVAAQRVTQRGAQLDRFERERETFFEAVREAYLARAAEEARFAIIDASPGLEAVQKSIEQCLTERLAAWL
assembly_data_contig_1	CDS	assembly_data_contig_1_435546-1005	435546	434542	-	Murein endolytic transglycosylase MltG		PLF_404432_00001149	PGF_01534078			atgcgtgtcctcaagattctgatcctgctgttgctggtcgccacgatcgtggtgttcggcggtttccactactggcagaaacagctcgatgcaccgatcgcgctcgacgagacgacgatctacgaggtgccgcccggtgcggctttcacccaggtcgttcacgacctcgaaagtcggggcatcatcgaggcggcatggccctaccggattctggcgcgcgtcgctcccaaggccacgcaggggattcgggccggggagttcgagatcgaaccgggcatgaacggccgtcaactgatcgcgcatctctcgagcgaccaggtcgtgacctaccgcctgacggtgccggaggggtggaccttcaagcagatgcgccgactgctggatcaggcaccgaagctc…	MRVLKILILLLLVATIVVFGGFHYWQKQLDAPIALDETTIYEVPPGAAFTQVVHDLESRGIIEAAWPYRILARVAPKATQGIRAGEFEIEPGMNGRQLIAHLSSDQVVTYRLTVPEGWTFKQMRRLLDQAPKLEHRTSEMSDEEIMTALGHEGTHPEGQFFPDTYRYHKGVADLELLQRAFDRMQQTLNAVWNERDDDLPIDSPYQALILASLIERETGVPAERKEIAGVFTRRLEKGMRLQTDPTVIYGMGDSYIGNITRADLQRQTAYNTYVIEGLPPTPIAMPGRGALEAAVHPADGDTLYFVAKGDGSHQFSRTLQEHNAAVRRYILNRD
assembly_data_contig_1	CDS	assembly_data_contig_1_436422-807	436422	435616	-	Aminodeoxychorismate lyase (EC 4.1.3.38)		PLF_404432_00000415	PGF_09190895			atgcgcgacacggcgctcccgttcgacgaccgcggactggcctacggcgacggtctattcgaaaccgttctggttcgggacgggcagccgttgctgtgggaataccacatggcgcggttgcgacaaggcgtcgagcggctttcgctgccgtcgccggacttcgaggcattcgatcggttgccggcacaatgcggcccggggcttcgcgtactcaagctgatggtgactcgtggcagcggtggacgcggttatcggcctcccgactccgccgagctgcgctggcgctggaccgcgtcggctttccagcctgcgtcccggcgctggttcgagggtgtcgatgtgcggtgctgcgaactgcgtctgggcattcagccgcgtctggccggggtcaagcatctg…	MRDTALPFDDRGLAYGDGLFETVLVRDGQPLLWEYHMARLRQGVERLSLPSPDFEAFDRLPAQCGPGLRVLKLMVTRGSGGRGYRPPDSAELRWRWTASAFQPASRRWFEGVDVRCCELRLGIQPRLAGVKHLARLENVLARQEWRDDAIVEGLLCDSEGHLVEATAMNLIWYRQGRLETPLLDRCGVKGTLLNAVNDDIELHWVRAGLDSLCQADAAWLLNSVQGVWPIRRLDDAAGKCLKRWPATFASSLQQVAHRRLGYPLNPND
assembly_data_contig_1	CDS	assembly_data_contig_1_437666-1239	437666	436428	-	3-oxoacyl-[acyl-carrier-protein] synthase, KASII (EC 2.3.1.179)		PLF_404432_00000279	PGF_06652053			atgccgcgcagaagagtggtggtgaccgggctggggttggtaacgccagtgggtaacacggtcgaggagagctggaagaatctcctctcagggaagagtggcatcgcgccgatcgacagtttcgatatcgcgggtttcaacacgcgcttcggtggtgcgatcaaggatttcgatatcggcgagtatctcaatccgaaggatgctcgcaagatggacttgttcatccagtacggtgtcgccgccgcgacgcaagcgatgcgcaattcgggcatcgaatgtaccgaagagaacgcgcatcgcattggcgtcgcgatcgggtcgggcatcggcgggttgccgatgatcgagcgtaatcacgactcgctcaagaagggcgggccacgtcgtatttcgccgttc…	MPRRRVVVTGLGLVTPVGNTVEESWKNLLSGKSGIAPIDSFDIAGFNTRFGGAIKDFDIGEYLNPKDARKMDLFIQYGVAAATQAMRNSGIECTEENAHRIGVAIGSGIGGLPMIERNHDSLKKGGPRRISPFFVPGSIINMISGSLAIQHGFKGPNIAITTACTTGTHNIGYSARTIAYGDADVMFCGGAEMATTPLGLGGFSAARALSTRNDDPQAASRPWDRDRDGFVLSDGAGVMVLEEYEHAKRRGATIYAELTGFGMSDDAFHMTSPPEDGSGAAASMANAIRDAGIDPSDIQYINAHGTSTSAGDVAESRAVERVMGDAARRVAVSSTKSMIGHLLGAAGAVEAIFCVLAIRDQVAPPTINLDNPDENCVLDYVPHTARDMPIRTALSNSFG…
assembly_data_contig_1	CDS	assembly_data_contig_1_438192-234	438192	437959	-	Acyl carrier protein		PLF_404432_00000374	PGF_07487229			atgagcaccatcgaagagcgcgtgaagaaggttgttgccgaacgcctgaacgtcaaggaagaggatattcagaactcctcgtccttcaccgaagacctcggcgcggattcgctggataccgtcgaactggtgatggcgctcgaagaggaattcgacaccgaaattcccgacgaagaagctgaaaagatcacgaccgttcaggaagcgatcgactacatcgtcgctcaccagtaa	MSTIEERVKKVVAERLNVKEEDIQNSSSFTEDLGADSLDTVELVMALEEEFDTEIPDEEAEKITTVQEAIDYIVAHQ
assembly_data_contig_1	CDS	assembly_data_contig_1_439029-741	439029	438289	-	3-oxoacyl-[acyl-carrier protein] reductase (EC 1.1.1.100), FadG		PLF_404432_00000277	PGF_08693885			atgaccgaacgtagagtcgcgctggtcacgggagcgagccggggtatcgggcgcgcggtcgcgcacgagctggggcggcaggggcgaatcgtcgtcgccaccgcgaccagcgaaagtggcgctgcgaggatcgacgaggatctcaaggctcaaggcatcgaagggttgggcctggcgctggacgtgacggatcaggccagtatcgatgccgtgttcaagcgcatcaccgacaccttcggggcgccgaccattctggtcaacaatgccggcatcacgcgggacaacctgctgatgcgcatgaaggaaagcgagtgggacgaggtgctcgataccaacctgaagtcggtctatcgtgtttccaaggcgagtctcagggggatgacgcgggcacgcttcggt…	MTERRVALVTGASRGIGRAVAHELGRQGRIVVATATSESGAARIDEDLKAQGIEGLGLALDVTDQASIDAVFKRITDTFGAPTILVNNAGITRDNLLMRMKESEWDEVLDTNLKSVYRVSKASLRGMTRARFGRIVNVSSVVAMMGNLGQANYAAAKAGMEGFTRALAREVASRAITVNAVAPGFIDTDMTQSLPEAQREALLGQIPLARLGQPAEIAAAIGFLTSDAAGYITGETLQVNGGMNMR
assembly_data_contig_1	CDS	assembly_data_contig_1_440007-963	440007	439045	-	Malonyl CoA-acyl carrier protein transacylase (EC 2.3.1.39)		PLF_404432_00001086	PGF_06655223			atgacgcaatcactggctttggtctttccggggcagggttcccagcaggtcggcatgctgcgggaactcgccgaacgttatagtgtcgtgcgcacgacattcgatgaagcatcggaagcgctgggctatgatctctggcatgtcgttcaggaaggtccggaagagaagctcaacgcaacggcctgtacgcaacctgcgctgctgaccgccagcgtggcgatctggcgcgtctggcaggaactcgaagggccgcgccccgacatgatggcaggacacagtctgggcgaatatagcgccatggtctgctccggcgccctgggctttgccgagggggtgcgtctcgtgcgtctgcgtggcgaagcgatgcagcaggcggtgccggccggcgttggcgcgatg…	MTQSLALVFPGQGSQQVGMLRELAERYSVVRTTFDEASEALGYDLWHVVQEGPEEKLNATACTQPALLTASVAIWRVWQELEGPRPDMMAGHSLGEYSAMVCSGALGFAEGVRLVRLRGEAMQQAVPAGVGAMAAILGLDDSAVEAACRDAAQSEVVSAVNYNSPGQVVIAGHQGAVDRAIALCQEAGAKRALPLPVSVPSHCALMQPAAEQVAQAMATMEFKLPRYAVYQNVNAQVPQTTEVLQQRLVEQLYRPVRWTECVNAMFDDGAGVFIECGPGKVLTGLNKRIQRQAKGLAVNDPDTLASALELARDALDVQEP
assembly_data_contig_1	CDS	assembly_data_contig_1_441131-1119	441131	440013	-	Phosphate:acyl-ACP acyltransferase PlsX (EC 2.3.1.n2)		PLF_404432_00000748	PGF_00033289			atgcgcatcgccattgatgccatgggcggggacttcggtccccgcgccactattggtggtctgtttctggcgttggcgcgccaccctgatctcgaaccgtcggtgtttggcccgcaggtagagctttccgctctggttgcggagctggccaaggcctcgggggagccgtccctcgccaaacgcgtcaggctggtggatgcgccgcgtgtggtgctccagtccacgccgccgatggatgtgttcgacgacccttctgccaccagcctgtacggcatgctggaagccgtgcgcgaacatgaagccgaagccggtattacctgtggcaataccggcgcgctggtcgccttggcgcggcgtgagctggggacggttcccggcatttcgcgacctgccatcagt…	MRIAIDAMGGDFGPRATIGGLFLALARHPDLEPSVFGPQVELSALVAELAKASGEPSLAKRVRLVDAPRVVLQSTPPMDVFDDPSATSLYGMLEAVREHEAEAGITCGNTGALVALARRELGTVPGISRPAISTAVPTRKGGRCYLLDLGASVDVHARHLFDFGHMGALMARVVDGITVPRVALLNIGVEASKGVARVREADALLRARGGSDFEYIGYLEGDAIFSGQADVVVCDGFVGNAVLKASEGVAQMLLKRLQETFESHWSTRLVTALARPALMRLKAQLDPVRHNGASLLGLNRIVVKSHGNASAQAFAFAIDRAIREVEVGLPEHFRAAWSQDVATPVISSTVASGRVDSGSRDMTSSDGPSFQG
assembly_data_contig_1	CDS	assembly_data_contig_1_441328-171	441328	441158	-	LSU ribosomal protein L32p @ LSU ribosomal protein L32p, zinc-independent		PLF_404432_00001033	PGF_04792416			atggccgttcaacaaaaccgtaaaacccgttccaagcgtggcatgcgtcgtgcacacgatgccctgacttctccggctctgtcccaggatcaggaaaccggcaccacgcatcgtcgtcatcacgtcgcgccggacggctactatcgtggtcgcaaggtcatcgacgtttaa	MAVQQNRKTRSKRGMRRAHDALTSPALSQDQETGTTHRRHHVAPDGYYRGRKVIDV
assembly_data_contig_1	CDS	assembly_data_contig_1_441932-573	441932	441360	-	FIG01269488: protein, clustered with ribosomal protein L32p		PLF_404432_00000480	PGF_02031353			atgtgctttgacaggggcacggtgagtccctattatgtcgcgcctatgttgaccagacgacttcccccgaccgttgagccttatcgggcagcggctaaccaagaaatgatcgagggtcttgtcgacctcgagaaactggtgcgcctgcaggacgagatcgggccgcagcaaggcagcgctagcgtgaggctgcagttcgacgtcgacacgcagcggcgtcatctcatcgacggcgatctggaagcggatctcatggtgccgtgtcggcgttgcctgcagcccatggcggtatccgtcgcgagccacttcaggctggccatcgtcagtgacgatgcgttggcggcggaggtgcccagcgactacgagccggttctggtcgacgacgaacagcttgacctg…	MCFDRGTVSPYYVAPMLTRRLPPTVEPYRAAANQEMIEGLVDLEKLVRLQDEIGPQQGSASVRLQFDVDTQRRHLIDGDLEADLMVPCRRCLQPMAVSVASHFRLAIVSDDALAAEVPSDYEPVLVDDEQLDLLGAIEDELILSLPQVVYHDEADCAVSREQMSSGDAPIEEVSRPDNPFDVLKSLKGKL
assembly_data_contig_1	CDS	assembly_data_contig_1_442025+594	442025	442618	+	Maf-like protein YceF		PLF_404432_00007022	PGF_00018552			atgtctcgtctggtactcgcctccagctctcgctatcgccgccagctactggatcggctcgatctctcctatcaatgggctgcaccggacatcgacgaagcccggcgcgccggcgaggacgccgtcactctggcgcaccgcctggcgctatccaaggcgcaggcggtcgcggccgactatcccgatcacctgatcatcggctccgaccagttggcgctgttcgagggagacattctgggaaagcccggcgacttcgatacggcttgcgccaatttgcgccgattttcgggccaccgggtcagcttcatgaccggtctcgccctgatcgacaccggcgccgggcgtcatcgtgtcgtgcacgacacctaccacgtctggttccgagacctgagtgacgag…	MSRLVLASSSRYRRQLLDRLDLSYQWAAPDIDEARRAGEDAVTLAHRLALSKAQAVAADYPDHLIIGSDQLALFEGDILGKPGDFDTACANLRRFSGHRVSFMTGLALIDTGAGRHRVVHDTYHVWFRDLSDEEIESYLSRDQPYDSSGSFRMEGLGIALFQRFEGNDPNTLIGLPLIKLCELLREAGLNPLAGQGN
assembly_data_contig_1	CDS	assembly_data_contig_1_443670-1065	443670	442606	-	Periplasmic serine proteases (ClpP class)		PLF_404432_00002042	PGF_01769594			atgagcgacgagcgacgggatgactggacgcaggggcctgagctgagccgggaggaagtcgagcgacgccgggcggcagcgtcttcacgtggtgacgagtcggccaatgccgactcggtgcgattggccgaagtgcagatgatggatcgctggatcggcggcgtcctgaaagagcagcggcgatcacgacgctggaagatcttctttcgcctgctgttcgcgctgatcgtgatcgcgagcctctgtctgagcgcctatgccatgttcctggcgcagggggagggagcgtctgccagccgtcgccatctgggtatcgtcgaggtcagcgggcccatcgatgcgaacggccaggccagcgcggagcgcatcatcgagggcttgcagcaggcctggcgcgcc…	MSDERRDDWTQGPELSREEVERRRAAASSRGDESANADSVRLAEVQMMDRWIGGVLKEQRRSRRWKIFFRLLFALIVIASLCLSAYAMFLAQGEGASASRRHLGIVEVSGPIDANGQASAERIIEGLQQAWRASDADAVVLHINSPGGSPVQSQRVYDEIRYLQGQGDKPILAVIEDIGASGAYYMASAADRIYASPASLVGSIGVISAGFGLQEAIDKVGVERRVFTAGENKAFMDPFSEISPPQRDFWQSVLNTTHRQFIDAVKAGRGDRLSDDPALFSGLIWTGEQAKALGLVDDIGNLEQLSRARLGEVSLKDYTPSLDPWALVSDKLTSAAAHWLGLSNGASPVRYQLP
assembly_data_contig_1	CDS	assembly_data_contig_1_444447-678	444447	443770	-	Similar to phosphoglycolate phosphatase, clustered with ribosomal large subunit pseudouridine synthase C		PLF_404432_00001579	PGF_07191133			atgctgccgggccaggcgtcccggcgctgccgttattcgctggtcatcttcgactgggatggcactctgatggattccgcggcgcgtatcgtcgcctgcatgcaggccgctgcgcgtgaactgcaatggccggtgccggatgatgctgccgttcgcgacattatcgggctagggctgcccgaggcggtcgccgtactgtttccgggtgtgacgctttcggagcaggatcggttgcgcgaagtctatggtcaccagtttcgggccgtcgatcagataccgacgccattctttcccggcgtggccgagggtatccggcgcttgcgggatgatgctgcatgccggctggcggtcgcgaccgggaaaagtcgccgcgggctggatcgtgtcttcggtcacgaa…	MLPGQASRRCRYSLVIFDWDGTLMDSAARIVACMQAAARELQWPVPDDAAVRDIIGLGLPEAVAVLFPGVTLSEQDRLREVYGHQFRAVDQIPTPFFPGVAEGIRRLRDDAACRLAVATGKSRRGLDRVFGHESCGNWFVASRTADLTRSKPHPLMLEELVAECGVPVAEAVMVGDTEYDLEMARAIGMDRVAVTYGVHERQRLMRSEPQFVADDFSSVVEWLLA
assembly_data_contig_1	CDS	assembly_data_contig_1_445411-948	445411	444464	-	LSU rRNA pseudouridine(955/2504/2580) synthase (EC 5.4.99.24)		PLF_404432_00001491	PGF_02996782			atggccgaaggccaggaagttcagttcatcgaggtcagcgagtcgcagcatgggcagcgaatcgacaatttcttgcgcacgcggctcaagggggcgccgaagtcgttgatctaccgcatcgttcgcaagggcgaggtgcgcgtcaacaagaagcgcatcaaggcggattatcgcgtccaggccggcgatgtcgtccgtgtgccgccgttgcggctggcgccggaaagcgccgtcaaggaagccagcgaaagcctgcgtaacctgctggccggcagtgtcgtcatcgaaggccctgactggctggtgatcaacaagccttccgggctggcggtacatggcgggagcggggtcaagatcggactgatcgaggcgctgcgccaggtgcgggaagacctggat…	MAEGQEVQFIEVSESQHGQRIDNFLRTRLKGAPKSLIYRIVRKGEVRVNKKRIKADYRVQAGDVVRVPPLRLAPESAVKEASESLRNLLAGSVVIEGPDWLVINKPSGLAVHGGSGVKIGLIEALRQVREDLDFLELVHRLDRDTSGCLLLAKNRESLLSLNTALRERRMEKGYLALVQGRWPARRDYVSARLERYDAGNGERRVRVDDGGKVSRTRFAVRETFPKVTLVEAEPVTGRTHQIRVHAAHAGHPLLGDDKYGSAEGAYLARSLRLDRLFLHALTLTFPDPKTGRLVQARAPLEPGLEKVLERARHGG
assembly_data_contig_1	CDS	assembly_data_contig_1_446192+3570	446192	449761	+	Ribonuclease E (EC 3.1.26.12)		PLF_404432_00001474	PGF_10461681			atgaaaagaatgctcatcaacgcgacacagcccgaagagctgcgcgtcgcactcgtcgatggacaacgcctttacgacctggacatcgaatccggtgcccgggagcagaagaaagccaacatctatcgaggcaagatcactcgcgtcgaacccagcctggaagcggccttcgtcgacttcggcgcggaacgtcacggtttcctgccgctcaaggagatctctcgcgagtacttctccaaggagccgtcaggccggccgaacatcaaggaagtcctgaaggaaggccaggaagtcatcgtccaggtcgacaaggaagaacgcggcaacaagggcgcggcgctgacgaccttcgtcagcctggccggccgctttctggtcctgatgcccaacaatcctcgc…	MKRMLINATQPEELRVALVDGQRLYDLDIESGAREQKKANIYRGKITRVEPSLEAAFVDFGAERHGFLPLKEISREYFSKEPSGRPNIKEVLKEGQEVIVQVDKEERGNKGAALTTFVSLAGRFLVLMPNNPRAGGISRRIEGEERSQLKEAMGQLTLPDKMGVIVRTAGIGRSPEELQWDLDYLAQVWDAITTEAVKRPAPFLIYRESNVIIRAMRDYLRQDIGEVLIDSKDVHEEALSFIRQVMPSYQQKIKFYTDDVPLFSRFQIESQIETAYQREVKLPSGGSVVIDHTEALVSIDINSARATRGADIEETALQTNLEASDEIARQLRLRDIGGLVVIDFIDMSPARNQREVENRVRDALKLDRARVQIGRISRFGLMEMSRQRLRPSLGETSGV…
assembly_data_contig_1	CDS	assembly_data_contig_1_450949-1041	450949	449909	-	UDP-N-acetylenolpyruvoylglucosamine reductase (EC 1.3.1.98)		PLF_404432_00001797	PGF_00063974			atgcgggaagccgaggttgacggtctggaggtcgatcatgatctctccgatgccaatacgctggcgttacccagccgggcagcgcgtttctggcgcgcccggaccgaaggtgaggtcgtgcaggggctgcaattggccaacgagcacgggtgggagatgacggtgctgggcggcggcagcaatgtgctgttgccacgccgtatcgaggggctcacgctgcgtgcggatctcgaagacgtgtcgttcgcgtcgggtcgcggcgatgcggttcatgtcgaagtcggtgccggggtcggctggcacgcgctggtcgaatcctgtgtcgagcgcgagctatggggaatcgagaatcttgccttgattcccggattggccggcgctgcgccgatccagaatatc…	MREAEVDGLEVDHDLSDANTLALPSRAARFWRARTEGEVVQGLQLANEHGWEMTVLGGGSNVLLPRRIEGLTLRADLEDVSFASGRGDAVHVEVGAGVGWHALVESCVERELWGIENLALIPGLAGAAPIQNIGAYGVEIADVLDWVELVDRRDGRRHRLDREACELGYRDSVFKRELANQVVITRLGLTLSSRPAPRLDYGALSEHVTAPASARDVFTAVCAIRREKLPDPAHTPNAGSFFKNPFVSEAQASRLLSRMPSMPHYPQPDGRVKLAAGWLIDQCGLKGYRQGSFGVHDRQALVLVHFGGGTLEGLLAFADQIVEAVHARFEVALEREPRWVGERSAG
assembly_data_contig_1	CDS	assembly_data_contig_1_451443-495	451443	450949	-	Low molecular weight protein tyrosine phosphatase (EC 3.1.3.48)		PLF_404432_00001065	PGF_09515854			atgagcgattcgcgtcccgaatggcgaatcctgttcgtctgcatgggcaatatctgccgatcgcctacggccgaaggcatgctgaggaagcgactggaagatgagggtatcgccgaccgcgtggcggtggactcctgtggtaccggcgcctggcacgtgggccagccgccggacccgcgcgcgctccgggccgccaccgaccggggcatcgaccttcgtgaattgcgcgggcgccagctgaccgtcgaggacttcgagcggttcgacgagatcctggtgatggacagcgacaatctcgcgggcgcgctcgcgctgcagccggctggcagccgggctcgcgtatcgcgcttgctgcattacgccgggcagcccgatgaggacgtgccggacccctatttc…	MSDSRPEWRILFVCMGNICRSPTAEGMLRKRLEDEGIADRVAVDSCGTGAWHVGQPPDPRALRAATDRGIDLRELRGRQLTVEDFERFDEILVMDSDNLAGALALQPAGSRARVSRLLHYAGQPDEDVPDPYFGGEAGFQQVLDQLEDAVEGLVASLRQRLGIL
assembly_data_contig_1	CDS	assembly_data_contig_1_452228-789	452228	451440	-	3-deoxy-manno-octulosonate cytidylyltransferase (EC 2.7.7.38)		PLF_404432_00000033	PGF_00418128			atgaatgatttcgtggtggtgattcctgctcggtatgggtccagccgcctcccgggcaagccgctgatggacatcgatggcttgcccatggtccagcacgtgtggatgagagccaatgacagcggcgcctcgcgcgtcgtgatcgcgaccgacgatgcccgcatcgagcaggccgcccgggcattcggcgccgaggtggtgatgactcgcgatgatcacccttcgggcaccgatcgcctggccgaagtggccgccaggctgcaattgcctgacgagaccattgtcgtcaacgtgcagggtgacgagccgctgctgccggccagcgcgatcgaccgtgtcgccgcgcggctcgcggcggacggccgggcgtccgtatcgacgctggccgagccgatccat…	MNDFVVVIPARYGSSRLPGKPLMDIDGLPMVQHVWMRANDSGASRVVIATDDARIEQAARAFGAEVVMTRDDHPSGTDRLAEVAARLQLPDETIVVNVQGDEPLLPASAIDRVAARLAADGRASVSTLAEPIHDVDTLFNPNVVKVVTDLTGRALYFSRAPIPWDRNAWKTQPPTLLETDAWLRHIGLYAYRAGFLAEYVNWQPAPLEQLEQLEQLRALQHGHLIQVATVTSSLPGGVDTLEDLERVRQHFARLSDEKRSEA
assembly_data_contig_1	CDS	assembly_data_contig_1_452425-201	452425	452225	-	FIG002473: Protein YcaR in KDO2-Lipid A biosynthesis cluster		PLF_404432_00000724	PGF_07550057			atggataaggaattgatggcaatactgatctgtccggtcagccacagtgaactgacctacgatcgcgagcgtcaggagctcaagagttcggtcagcgggctggcctatccggttcgggatgggatcccggtgatgctggaaaacgaagcccgtgtgatgtcgaccgaggagaagctcggcaaggcagcgccggcaccatga	MDKELMAILICPVSHSELTYDRERQELKSSVSGLAYPVRDGIPVMLENEARVMSTEEKLGKAAPAP
assembly_data_contig_1	CDS	assembly_data_contig_1_454067-1014	454067	453054	-	Tetraacyldisaccharide 4'-kinase (EC 2.7.1.130)		PLF_404432_00001643	PGF_08244241			gtgacgccgatcgagcgcgcctggtatcgcggatcgcgatggctgacgctgctggcgccgctggaagcgctttaccgacagatcgtcgtgcgtcgccaagaggcctaccgcgaaggtcgtcgcgaggtctggcagccgccggtcccggtggtcgtcgtgggcaatctgtcggtgggtggcaccggcaaatcgccgctggttgcctggctggtgcgctggctgacggacaatggctggcggccgggcatcgtctctcgggggtacggcggcaaggctccatcctatccgctggcggtgacgagccagacgtccgtggcgctgagcggtgacgaaccgttgatgctggcacagcagaccggcgcgtcgctggccgtcgatcccgatcggccgcgggcggca…	MTPIERAWYRGSRWLTLLAPLEALYRQIVVRRQEAYREGRREVWQPPVPVVVVGNLSVGGTGKSPLVAWLVRWLTDNGWRPGIVSRGYGGKAPSYPLAVTSQTSVALSGDEPLMLAQQTGASLAVDPDRPRAARWLIEHSRCNILIADDGLQHYALGRSLELVVVDGVRGFGNRHCLPRGPLREPLQRLADADALIGNGGTASLASTDGEGVPRFSMTLVPTAWRHLVSGERYPVEQPPFGLDRPVAALAGIGHPQRFFDTLEALGVPHEGIAFGDHHQFSVADLPAAPRVVVMTAKDAVKCTGFADDRCWVLDVEAAPEPAFAEWWAERVEGWARS
assembly_data_contig_1	CDS	assembly_data_contig_1_455803-1740	455803	454064	-	Lipid A export permease/ATP-binding protein MsbA		PLF_404432_00001053	PGF_08515716			gtgtcacaagcttccagtctggcgctctatcgacgtctcctagagtacgtccgcgtggaatggcgttccttcgccctcgccgtggtcggctatgccatctatgccgcctcgagcacggcactggcggagatgatgaagcggctgatcgacggaattcagcagccggatgccgcctttcgctactttctgccactgttcgtgatcggcatgttcgcgacccgcggcatcggtaccttcctgggcacctacttcatgagcaacgtggcgcgtaacgtggtgcacaaactgcgctgcgacgtcttcaaccacatgctgcacctgcccggtcgcttcttcgacatgcactccagtggtcatctcatctcgcgggtgacctatcacgtcgaacaggtgacaggg…	MSQASSLALYRRLLEYVRVEWRSFALAVVGYAIYAASSTALAEMMKRLIDGIQQPDAAFRYFLPLFVIGMFATRGIGTFLGTYFMSNVARNVVHKLRCDVFNHMLHLPGRFFDMHSSGHLISRVTYHVEQVTGAATNAITIILREGLFVIGLIGYLFWTNWLLTLIFMGVTPLIGLVVRYTSKRFRKISRRIQNSMGDVTHVASEALTGYRVVRTHGAEEYEKRRFEAASNYNREQSIKEAMTKATSTPVIQLLVALALAGLVWLAMAPELMNAMTPGEFVAFITAASLMAKPIRSLTDVNSIIQKGLSASQELFGLLSRPTEKDEGEYLPTRLEGRVRFEGVRFAYDEDQPEVLKGIDLDVPAGQMVAIVGRSGSGKSTLMGLLPRFYRPTAGRILID…
assembly_data_contig_1	CDS	assembly_data_contig_1_458224-2307	458224	455918	-	DNA internalization-related competence protein ComEC/Rec2		PLF_404432_00000596	PGF_06887246			atgccgctggcactggcggcgctagccggctcgctcgtcgggtaccgaagcgggggtggggaagcgctgttcgggatcctgtctgtcacggccgccgcctcgctgctggcggttgcgctgtggcggcgctcgctgtggggcgcgctggcggttctggccttcctgagctgcgcgtatcaggttggccagcagcgtgcgggggaatttccggcatcgctcgccgggcacgatttcaggctgacgggccgtgtccatgcgctggacgtcaatccgcgtcgggcgcgctttcgcttcgaggtggattcctgccgccccggggcttccggcgacgtctgtcctgccagcacccaactgcggctgtcctggtacggcgcgcctgcgctccacgagggagagcgc…	MPLALAALAGSLVGYRSGGGEALFGILSVTAAASLLAVALWRRSLWGALAVLAFLSCAYQVGQQRAGEFPASLAGHDFRLTGRVHALDVNPRRARFRFEVDSCRPGASGDVCPASTQLRLSWYGAPALHEGERWQLTARLRQPLGFANPDTFDYGGWLWREGIQALGYVRDDSPTRMATARFSLRQAALDRLDAAAISPLGKRWLAALTLGAGERLDDDDWDLLNATGTTHLMVISGLHIGLVAALCLWLLRRVARRVQPLSWRMTSWPWLGAGLAAFAYAGLAGFEPPAVRAAIMAAIGLWAASGRHAPGWWQAWWLALGLVVVADPLAPWRPGLWLSFAAVAVLILAWSGWSRPSGWQGWCLALLRSQWLLAPVMAAAVLLAFGRLSPLAPLINLVA…
assembly_data_contig_1	CDS	assembly_data_contig_1_458372+531	458372	458902	+	hypothetical protein		PLF_404432_00001969	PGF_08225224			atgtctcgtcgatggttacaacgctacattcccagccaggagaggctgcagcgcactcgctctttgcgtttcatgcaccatatgctgggcgatccggcgatgtgggtgctatctcgtcatagcgttgccaacgcctgcatggtcggcctgttcgccgccatgctgccgatcccgttccagatgctgctggctgcctttggcgcctactgctttcgcggcaacctgccgctatccgtcagcctggtctggctgaccaatccgctgacgatgccggtagtcttctatttcaactaccgcgtgggggcctgggtgctggactacccggcccgcaaggtgccggatcacatcaccacgatgtggatcgccgaacagatggcgcacatcgttctgcctctggcg…	MSRRWLQRYIPSQERLQRTRSLRFMHHMLGDPAMWVLSRHSVANACMVGLFAAMLPIPFQMLLAAFGAYCFRGNLPLSVSLVWLTNPLTMPVVFYFNYRVGAWVLDYPARKVPDHITTMWIAEQMAHIVLPLAVGSVLVGLVLALVSNVLVRLIWRFHIYRSWRRRAKRRQRRHQH
assembly_data_contig_1	CDS	assembly_data_contig_1_459748-669	459748	459080	-	Lipoprotein-releasing system ATP-binding protein LolD		PLF_404432_00001061	PGF_10535258			atgctcgactgccgtcaactcacgcggacctacagcgaaggcccgcaggatctcaccgtgctcgatcatctggacctgcaggtgagagcgggggagagagtggccgtcgtcgggagttccggctccggcaagaccacgctgctcaacctgctgggcggtctggatcggcccaatggaggtgaggtcgtcatcggcgggcagtcgctggcggggctgaatgagtcggcgctgggcagctttcgcaaccgttatatcggtttcgtctatcagttccaccatctgctggcggagttcaccgcggcggaaaacgtcgcgctgccgctgatcattcgcgggcagagccggaaagtcgccgtggaaaaggcccagaagctgctggaccgggtcggcatggcgcca…	MLDCRQLTRTYSEGPQDLTVLDHLDLQVRAGERVAVVGSSGSGKTTLLNLLGGLDRPNGGEVVIGGQSLAGLNESALGSFRNRYIGFVYQFHHLLAEFTAAENVALPLIIRGQSRKVAVEKAQKLLDRVGMAPRGAHKPGELSGGERQRVAIARALVTDPSLVLMDEPTGNLDQTTAANILAMMDELAATTDCAFVVVTHDMSLAAHQDRTMRLDKGRLTAV
assembly_data_contig_1	CDS	assembly_data_contig_1_461030-1242	461030	459789	-	Lipoprotein releasing system transmembrane protein LolC/LolE		PLF_404432_00001059	PGF_10130596			atgctcgaccgtttaccctttctggtgggcctgagatacgtccgggccaaacgacgtaatcacttcatctccttcatatcgctcacgtcgatgcttggcctggccctgggggtcgctgtcctcatcctggtgctgtcggtcatgaacggcttcgatcacgagttgcgcactcgcgtgctcggcatggtgccgcatacacgtatcgaacagcagggcggcatgcagaattggaaagcgctggccgagaaggtcgaccagcacagggatgtcgtcgcctcggccccctacgtgcagcagcagggcatgttctcggccagcggacgaacccagggcgccatggtcaccggggttcagccggaatacgagcgtgacgtctcgatcatcgatcagcacatgcag…	MLDRLPFLVGLRYVRAKRRNHFISFISLTSMLGLALGVAVLILVLSVMNGFDHELRTRVLGMVPHTRIEQQGGMQNWKALAEKVDQHRDVVASAPYVQQQGMFSASGRTQGAMVTGVQPEYERDVSIIDQHMQAGTLDDLSAGSWHVVLGSLLARNLGVGVGDRVTLLVPEASITPGGVFPRLKRFTVSGIFKVGADLDANLAYANIEDMQTLARLGDKVDGLRLELDDLFKAGPVTRDIVSNLGAGYRGMDWTYTHGNLFQAIQMEKHMIGLLLMVIVAVAAFNIVSTLVMVVTDKHADIAILRTIGAKPKSIMGIFVVQGLAIGIIGIVIGVIAGVILALTVSDIIAWFQAVSGIQFLDPNVYFISYLPSRLEMSDLGVIVSSAFGLTFLSTLYPAW…
assembly_data_contig_1	CDS	assembly_data_contig_1_461294+1053	461294	462346	+	Agmatine deiminase (EC 3.5.3.12)		PLF_404432_00000392	PGF_00037006			atgaccctgcgtctgttccccgaatggcaccctcaggatgccattcaactgacctggccgaccccgaccagcgattgggcaccgttgctcgagcatatcgaggcaacgctggaagcgatggtcgtagccatcactcgctatcagccggtgctggtcgtcgtgcacgacgagcctcagcgcgaacgcctggcggcgcgcttcacggcgctgggcatcgacgcccggcgctggcatctcgtggtggcgcccagcgacgatacctgggcccgggatcacggtccgatcgccatcgagcgcgagggtcgcctgaccttgctcgactacgtcttcacgggatgggggggcaagttcgccgccgaacgggacgacgccctgactcgggctctggcatccagacag…	MTLRLFPEWHPQDAIQLTWPTPTSDWAPLLEHIEATLEAMVVAITRYQPVLVVVHDEPQRERLAARFTALGIDARRWHLVVAPSDDTWARDHGPIAIEREGRLTLLDYVFTGWGGKFAAERDDALTRALASRQIFAAPVESQALILEGGAIDTDGEGTLLTTSACLLNPNRNPGLDRDAIETCLGEQLGVSRVLWLENGHLEGDDTDSHIDTLARFCDPATIAYVRCDDPQDPHYEALAAMENELKALRREDGSPYRLLALPWPKPCFDPDDGHRLPATYANFLIINGAVLVPTYGDAADFQALKVINGAFPGRDVIPIDCRAVIRQHGSLHCLTMQLPRGSLNPALSLG
assembly_data_contig_1	CDS	assembly_data_contig_1_462413+900	462413	463312	+	N-carbamoylputrescine amidase (EC 3.5.1.53) @ Aliphatic amidase AmiE (EC 3.5.1.4)		PLF_404432_00001162	PGF_03112466			atgtccagaacgctaaaggtcggcctggtccagcagcaagcctggccagacaagcagcgcagtctcgaagcgagtgaagccggtatccgcgagctcgccgcccaaggtgccgaactggtactgctgcaggaactgcacgcgacacattacttctgccagtgcgaagataccgagttgttcgacctggccgagcccctggatggcccgaccggccaacggctcgcgaccctggcccgcgagctggatatcgtcatcgtcggctcgatcttcgaacgccgcgccgcggggctctaccacaacaccgccatcgtgctggaccgcgcccggggccgcgtcggtcattatcgcaagatgcacatccccgacgatcccggcttctacgagaagttttacttcacg…	MSRTLKVGLVQQQAWPDKQRSLEASEAGIRELAAQGAELVLLQELHATHYFCQCEDTELFDLAEPLDGPTGQRLATLARELDIVIVGSIFERRAAGLYHNTAIVLDRARGRVGHYRKMHIPDDPGFYEKFYFTPGDEDAKQGFEPIDTSVGRLGVLVCWDQWYPEAARLMALAGADLLLYPTAIGWTPSDDTAEKQRQKDAWTLIQRSHGVANGLPVIVANRVGHEPDLSGVGEGIDFWGGSFVCGPQGELLAHGGEESQNLLVEVDLLRSEDVRRIWPYLRDRRIDAYGDLTRRYRDR
assembly_data_contig_1	CDS	assembly_data_contig_1_463550+936	463550	464485	+	hypothetical protein		PLF_404432_00001970	PGF_00221583			atggaactgcagtatcgcttgctggccgagctggaatccgatttcgatcgtctgatcgaggcggtcgaacagctggcaacggtctatgccaacaatccgacacccgcctgggcattgggcgagacgacggtcgatgcgcaatggctacgccgcgcactgaccgacttctggtatcaggacggacaggacggccgcgagacgcgcaattacattggtgtggtcgtcgcaacgccgacgatcatggaagccgtccagacggtcaacctcggcaaggcgcgattcgccgcaacgctgaaacgcattcgccaatccgcccctcgactcatcaccgaggccaaggctgtgctgcctttccggcacccggtgctgcatgatcatctgcgtggccaagggctcgcc…	MELQYRLLAELESDFDRLIEAVEQLATVYANNPTPAWALGETTVDAQWLRRALTDFWYQDGQDGRETRNYIGVVVATPTIMEAVQTVNLGKARFAATLKRIRQSAPRLITEAKAVLPFRHPVLHDHLRGQGLARLHLKQCWRQVPIADAPLSRIRLAWYTSGRSIKRMSVADAEARLKQMDLSASHIQIQLRKLADIPDGEPLAQIQQQAPVMRANLFFREALADGRMRRAMNLPLPLFIPDPALKMPHLNDPPVRPPATRTRARRSDQRLEDDVFLKSLRVYRYRNPALQIALDKQREQDTDSGSNDPQA
assembly_data_contig_1	CDS	assembly_data_contig_1_466027-1392	466027	464636	-	Soluble pyridine nucleotide transhydrogenase (EC 1.6.1.1)		PLF_404432_00001593	PGF_00053553			atggcagttcacaactatgacgtcgtggtcatcggctcggggcccgcaggcgagagtgccgcgatcaatgcggcgaaacatggcaagcgggttgccattgtcgagcggcagtcgtccgtcggtggcaactgcacgcactggggaacgattccttccaaggcgctgcggcatcaggtcaagcagatcatgcagttcaataccaaccgcatgttccgtgatatcggtgagccgcgctggttttcgttccccaaggtgctcgagcgttctcgcgtgacgatcgaccagcaggtcgaactgcgtaccaagttttactcgcgtaatcgcatcgatctgtttttcggcgtggcacgctttcgcgacgaacataccgtcgtcgtgcgggacaatcatgaaggtgcg…	MAVHNYDVVVIGSGPAGESAAINAAKHGKRVAIVERQSSVGGNCTHWGTIPSKALRHQVKQIMQFNTNRMFRDIGEPRWFSFPKVLERSRVTIDQQVELRTKFYSRNRIDLFFGVARFRDEHTVVVRDNHEGAEELSAPQFVIATGSRPYRPADVNFRHPRIYCSDTILGLSHTPRTLIIYGAGVIGSEYASIFSGLGVKVDLIDTRERLLSFLDDEISDALSYELRNNGVLIRHNEEYRSVEGDEAGVVVNLESGKRLRADAFLWANGRTGNTDDLGLENIGLEPNGRGQLQVDGHYRTQIPHIYAVGDVIGWPSLASAAYDQGRSASDEFLGEDFRFVDDIPTGIYTIPEISSVGKTERELTEAKVPYEVAQAFFKDTARAQITGDTAGMLKILFHR…
assembly_data_contig_1	CDS	assembly_data_contig_1_466369-258	466369	466112	-	probable exported protein YPO3233		PLF_404432_00003774	PGF_10505009			atgacgatctggattctggccttcgccatcatgctgctgttggtaggcggcatggcgattggcgtcatcctcggacgcaagcccattgccggttcctgcggtggcctcaataccctcggtctcaagaacggatgcgagatctgcggcggcaacgacgaggtctgtgaagaagagagtcgcaagaatgtcgctggtgcgcgccggcgcagcgatgaaaatcgcggcgcggatctgggctacaacgccgtcaagcgctga	MTIWILAFAIMLLLVGGMAIGVILGRKPIAGSCGGLNTLGLKNGCEICGGNDEVCEEESRKNVAGARRRSDENRGADLGYNAVKR
assembly_data_contig_1	CDS	assembly_data_contig_1_467421-1056	467421	466366	-	FAD:protein FMN transferase (EC 2.7.1.180) @ FAD:protein FMN transferase (EC 2.7.1.180), NqrBC-associated		PLF_404432_00000715	PGF_10439576			atgatccaacggcttgagcgccgagtgacggggccgatccttctggggttggccctgttgctattcgcactgctggccgggtgcgagcgcgaacctcaatcctaccggctggaagggccgattttcggcaccggatttcacgtgaccttctacggtgactacgacgacgaacagctcgacaggatcgagcattcggtcaaggatgcactgcatcgcgtcgaccgcctgatgtcgacctacaagcccgattccgagctgtcacgcttcaatcaggcagcagtgggcgagccgttcgagctctccccggagacggccgaagtgattcgggaagcgatccgcgtgggtgacatgtccagcggtgctttcgatgtcacggtcggatcggccgtcaacctctgg…	MIQRLERRVTGPILLGLALLLFALLAGCEREPQSYRLEGPIFGTGFHVTFYGDYDDEQLDRIEHSVKDALHRVDRLMSTYKPDSELSRFNQAAVGEPFELSPETAEVIREAIRVGDMSSGAFDVTVGSAVNLWGFGPDKHPDRVPSDDEIAAALKEVDYRALQLDGDTLTKTKPVYVDLSGIAKGYGVDAVARALDDLGVSRYLVEVGGEIRTRGDKPGDQPWRIAVEKPVSNERSVQRIIELDDSAVATSGDYRNYFESDGKRYSHTIDPRTGRPITHHLVSVTVITADCMTADALATAIDVLGPDAGYAMAERENLAVYLVVKTPEGFETRVSTAFQNYLKDSEEENQS
assembly_data_contig_1	CDS	assembly_data_contig_1_468650-1233	468650	467418	-	Na(+)-translocating NADH-quinone reductase subunit F (EC 1.6.5.8)		PLF_404432_00001206	PGF_00025190			atggttgatacatccatcatcgtgctcggcgtcgtcatgttcaccgtgatcgtgctggggctggtggcggtcattctggccgcgcgcagccggctggtcagcagcggtgatgtggcgatcgagatcaatggcgaccctgacaacaccgtgacgacacaggccgggggcaagctgcttcagacgctggccgccaacggcatctttctgtcgtcggcctgcggcggcggcggctcctgcgcgcagtgcaagtgccaggtgagcgaaggcggcggctccatcctgccgaccgaagagtctcacttcactctgcgcgagaagaaggaaggctggcgcctttcctgccaggtgccggtcaagcaggacatgaagatccgtgtcccggatgaggtctttggcgtc…	MVDTSIIVLGVVMFTVIVLGLVAVILAARSRLVSSGDVAIEINGDPDNTVTTQAGGKLLQTLAANGIFLSSACGGGGSCAQCKCQVSEGGGSILPTEESHFTLREKKEGWRLSCQVPVKQDMKIRVPDEVFGVKKWECEVIENPNVATFIKELNLKLPEGEEVAFRAGGYVQLVAPPYDVKFSDFDIEEQYRGDWENFGLFNLTHKNDEEVIRAYSMANYPEEKGILKFNIRIATPPPKSSHPPGLMSTYVFSLKPGDKVTVMGPFGEFFAKDTDAEMVFIGGGAGMAPMRSHIFDQLKRLKSTRKMSFWYGARSWRETFYNEEYDQLAEEFDNFEWHLALSDPQPEDNWEGPTGFIHNVLYENYLKDHPAPEDCEYYMCGPPMMNASVIKMLTDMGVE…
assembly_data_contig_1	CDS	assembly_data_contig_1_469334-621	469334	468714	-	Na(+)-translocating NADH-quinone reductase subunit E (EC 1.6.5.8)		PLF_404432_00001205	PGF_00025189			atgtttgaacactatctcagcctgttcgtgaaggcggtcttcgtcgagaacatggccttggcattcttcctgggcatgtgtacgttcctggccgtctccaagaagatttcttccgccatcggtctgggcatcgccgtcgtcgtcgtcctgaccatcacggtgccggtcaataacctgattctcaattacctgctcaaggcgggggcattgagctggactggcctcgaaggtgccgagaacatcgacctcagcttcctgggccttttgagctatatcggcgtcatcgcggcgatcgtccagatcctcgagatgttcctcgacaagttcgtgccggcgctctacaacgcactgggcgttttcctgccgctgatcaccgtcaactgcgccatcatgggtgcc…	MFEHYLSLFVKAVFVENMALAFFLGMCTFLAVSKKISSAIGLGIAVVVVLTITVPVNNLILNYLLKAGALSWTGLEGAENIDLSFLGLLSYIGVIAAIVQILEMFLDKFVPALYNALGVFLPLITVNCAIMGASLFMVQRDYTFGESVIYGAGAGAGWALAIMALAGIREKLKYSDVPGSLQGLGITFITAGLMSLGFMSFSGIQL
assembly_data_contig_1	CDS	assembly_data_contig_1_470007-681	470007	469327	-	Na(+)-translocating NADH-quinone reductase subunit D (EC 1.6.5.8)		PLF_404432_00001204	PGF_00025188			atggctacggactccgtaaaagacgtcgttctatcaccagtcttcaagaacaacccgatcgccctgcaggtactggggatctgttctgcgctggcggtgaccaactccatgagcgtatcgctggtcatggggctcgcggtcattgccgtgacggccttctccagcatgttcgtctcgctgatccgcaatcacattccgtcgtcgatccgcatcatcgtgcagatgacgatcatcgcgtcgctggtcatcgtggtcgatcaggtgctgcgtgcctatgcctatgacatgtccaagcagctgtcggtgttcgtcggcctgatcatcaccaactgtatcgtcatggggcgcgcggaagcctacgccatgcagaacggcccggtgatgagctttctcgacggc…	MATDSVKDVVLSPVFKNNPIALQVLGICSALAVTNSMSVSLVMGLAVIAVTAFSSMFVSLIRNHIPSSIRIIVQMTIIASLVIVVDQVLRAYAYDMSKQLSVFVGLIITNCIVMGRAEAYAMQNGPVMSFLDGVGNGLGYAVILLIVGFVRELLGSGSVFGLTILPTVQNGGWYVPNGLMLLPPSAFFVIGLLIWVLRTLNPEQVEKTEYRIVANSKAKIKETANV
assembly_data_contig_1	CDS	assembly_data_contig_1_470786-777	470786	470010	-	Na(+)-translocating NADH-quinone reductase subunit C (EC 1.6.5.8)		PLF_404432_00001203	PGF_00025187			atggcgagcaacaactcgatcaagaagacgctgatcgtcgcattttccctctgcgtcatctgctcggtggtcgtctcgtccgcggccgtggtgttgaagccgaagcagttgcagaaccaggcgctggaccgcaagagcaacatcctgcaggtgaccgaactctacaagccgggcgatgatgtcgaagagaagtacgccgagctgatcacgccacgcgtggtcaacctcgaaaccggcgagtattccgacgatctggatccgaatacctacgatcagttcgacgccgccagagatccggcaacgtcgcgcacgctgtcgggcgatgacgatatcgcgggtatcgggcgccaggagaagttctccaccgtctatctggtcggtgatcccgacgacccagac…	MASNNSIKKTLIVAFSLCVICSVVVSSAAVVLKPKQLQNQALDRKSNILQVTELYKPGDDVEEKYAELITPRVVNLETGEYSDDLDPNTYDQFDAARDPATSRTLSGDDDIAGIGRQEKFSTVYLVGDPDDPDQIVMPIRGQGLWGLMEGFLSVRGDGNTIVGLSYYDQSETPGLGGEVDNPRWKAKWDGKKIYEDGDYQDPQIQLVKGGASGEYEVDALSGASLTSRGVTNMLRFWLSNEGYAPYLARFHDDSQGGA
assembly_data_contig_1	CDS	assembly_data_contig_1_472018-1233	472018	470786	-	Na(+)-translocating NADH-quinone reductase subunit B (EC 1.6.5.8)		PLF_404432_00001202	PGF_00025185			atggggattcgcaatacgctcgacaagctggagcctcatttcgagaagggcggcaagtacgagaagttctacgcgctctacgaggcggtcgatacgatcttctattcgccccccagcgtcaccaaaagcatgactcacgtgcgcgacgggatcgacctgaagcgcatcatgatcacggtctgggcctgtacgttcccggccatgttcttcggcatgtacaacgcaggccttcaggccaacctggcgattgccgatggcttcggtgcgatcgctggctggcgtgaagcggtgaccatggcgctggcggggagtcacgacccgggcagcatctgggccaatttcgtgctgggggcgacctacttcctgccgatctatctggtgaccttcgtcgtgggcggc…	MGIRNTLDKLEPHFEKGGKYEKFYALYEAVDTIFYSPPSVTKSMTHVRDGIDLKRIMITVWACTFPAMFFGMYNAGLQANLAIADGFGAIAGWREAVTMALAGSHDPGSIWANFVLGATYFLPIYLVTFVVGGFWEVLFAVKRGHEVNEGFFVTSVLFALTLPATIPLWQVALGITFGVVIGKEIFGGTGKNFLNPALTGRAFLYFAYPAQISGDSVWVPADGYTGATALSNAALNGMEGLHQQYSWWDAFFGFIQGSVGETSTLAILIGAAILLLTRIASWRIMAGVMIGMILTASLFNAIGSDSNPMFAMPWYWHLVLGGFAFGMVFMATDPVSASMTNNGKLIFGALIGVMTVLIRVVNPAFPEGIMLAILFANLFAPLIDHIFVQANIKRRQKRL…
assembly_data_contig_1	CDS	assembly_data_contig_1_473370-1350	473370	472021	-	Na(+)-translocating NADH-quinone reductase subunit A (EC 1.6.5.8)		PLF_404432_00001201	PGF_00025184			atgatcgaagtcaaacgaggcctggaccttcccgttgccggggcgccggagcagcgtatcgacgacgggcgcgccgtgcgccatgtcgcgctgctcgggtccgactatgtcggcatgaagccgaccatggaggtccgtgaaggcgatcgcgtgaagcggggccaggtgttgttcaccgacaagaaagtggccggggttcgctatacagctcccggcgccggcgaggtggtcgcgatcaaccggggcgagaagcgtcgcctgctgtcggtggtcatcaagctcgacgaggaagagcagagcgaagccttcacggcccacggcgtggatgggttggcgtcgctttcacggtcgcaggtggtcgatcaactggtcgagtccggcttgtggacggcgctgaga…	MIEVKRGLDLPVAGAPEQRIDDGRAVRHVALLGSDYVGMKPTMEVREGDRVKRGQVLFTDKKVAGVRYTAPGAGEVVAINRGEKRRLLSVVIKLDEEEQSEAFTAHGVDGLASLSRSQVVDQLVESGLWTALRTRPFSRVPELGAVPADIFVTAIDTHPLSADPTVIIDADSDAFRQGLQVIRHLTPGRVFVTRRGNATLPGDDLEGVQAEGFEGLHPAGLVGTHIHYLSPVGLQRQVWHLDCQDVIAIGKLFAEGRFDPTRVVAIGGPRAKNPRLVRTRLGASSEELLEGEIEKPEDTRVISGSIFGGTQCEGSRQFLGRFHRQFSLLEEGNKRAFMGWLSPGRNRHSVMGIYVSQFLGLPNYAPNTSTNGSERAMVPIGAYEKVMPLDIMPTQLLRS…
assembly_data_contig_1	CDS	assembly_data_contig_1_475127-1452	475127	473676	-	NADP-dependent glyceraldehyde-3-phosphate dehydrogenase (EC 1.2.1.13)		PLF_404432_00001193	PGF_00024906			gtgagtcaggaacagctcgataccgtcttccaggagtggcaggacaacgaggctcgcgcggaagagatgattccgcttctgggtaagctctatcgtcagtacaacgtgatcccttcgctgttcgggcggtcgttgatcaatcgttccgtgacgcggattctcaagaaccatcgttatgttcgcaaggtcgagggaaccgagctttcggtcgccgacacgctgccgatggtgcgagccatgaccgaactgaatctggggccggcgcatatcgatatcggccgactgggcgtggcgttcaagcactccggcgaaagcgatgtcgtggcgtttctcgagcgcgagctggccgacatcgtgggtgctcacgacggcagcggcatgggcggggagcctcaggat…	MSQEQLDTVFQEWQDNEARAEEMIPLLGKLYRQYNVIPSLFGRSLINRSVTRILKNHRYVRKVEGTELSVADTLPMVRAMTELNLGPAHIDIGRLGVAFKHSGESDVVAFLERELADIVGAHDGSGMGGEPQDVVLYGFGRIGRILARILIEKAGGGNLLRLRAIVVRGSGDDLEKRASLLRRDSVHGPFSGSIDIDHENHALIANGHYIRMIYADSPAEIDYTVYGIDNAIVVDNTGKWRDREGLAQHLQSKGVAKVLLTAPGKGDLKNIVHGINHQTIGEEDRIVSAASCTTNAIVPVLKAIDDEYGIVHGHVETVHSYTNDQNLIDNYHKGDRRGRSAPLNMVLTETGAAKAVAKALPALSGKLTGNAIRVPTPNVSMAILNLSLEKETDRTALNE…
assembly_data_contig_1	CDS	assembly_data_contig_1_475452+3450	475452	478901	+	Transcription-repair coupling factor		PLF_404432_00001685	PGF_08675943			atgtcgcatttcacaccgctcgccccgcctctgccgaccggcacgcgcgaaactacctattgccaactgccccagggaagcgctaccgcgctgacgctggcgcgcctggccgacgatgcaccactgctggtggtgacgccggacacggcaagcgcgcagcgcctcgagagcacgctgcgcttctatgccgacgtgccggtaatgccgtttcccgactgggaaacgctgccctacgacagcttctcgccacaccaggacatcgtctcggcacggctgaggacgctgcgggaactgcaggaaggcacccaggggatcgtgctggcatcgatcaataccctgatgcagcgactgccgccacgcgactacgtggccgggcgcgtgctgacgctggcgaccggt…	MSHFTPLAPPLPTGTRETTYCQLPQGSATALTLARLADDAPLLVVTPDTASAQRLESTLRFYADVPVMPFPDWETLPYDSFSPHQDIVSARLRTLRELQEGTQGIVLASINTLMQRLPPRDYVAGRVLTLATGDRLDRESFRERLSRAGYRAVETVYEPGEYAMRGSLIDLFPMGTDAPLRIDLFDDEIDTLRRFDPDTQRTQDKIERIDLLPAHEYSLSRSAIACFREGFETLFDVDPRQCPLYVDAIKGIPSPGLEQYLPLFFEETATLFEHLAEQTRIALLPDVFEAAEHHWLSIEGRYENLGVDPTRPLLPPAKAFVPAAEVFAAIKQHPRLEFVTDSASRHAIASATQSPPAVAINARAQHPLATLEAFLDAHRDLRILFVAESRGRREALDEA…
assembly_data_contig_1	CDS	assembly_data_contig_1_480142-1125	480142	479018	-	Putative phosphoesterase		PLF_404432_00004467	PGF_02798194			ttgcgacatcatcgatcgtttttacgtctgcgactggtcctgctcgtgctgcatggctatgtcggctggcgcctgctgcccgaactttcgctgggcatctggagcaacgtcgtcggggccggttacctgctgaccagtgcgctgctgatgccctgggtgatccgggtaacctggctcaacggtcgctggttcgcctggccggtcgccgtgatgacgggggtgttctcctttctgctgctgttcacgttggcccgggacattctgctcgcgacatggcacgtggcgactgcgccgacggccttgctggtcaccggtagcgcctggggcgtgctgatcgcatcgtccgtgctgtcgatctatgcggtgtggcaggcgagaagagtgccacgggtcgtcgac…	MRHHRSFLRLRLVLLVLHGYVGWRLLPELSLGIWSNVVGAGYLLTSALLMPWVIRVTWLNGRWFAWPVAVMTGVFSFLLLFTLARDILLATWHVATAPTALLVTGSAWGVLIASSVLSIYAVWQARRVPRVVDVSVPLVGLPAALEGLTIVQLSDLHIGPTIKRQHLQRIVERVNSLTPDLVAITGDLTDGRVAELEEDLAPLANLRARHGAFCVTGNHEYYSEAEAWVAAFERLGMRVLINECDPVEHDGAVLAVAGITDLPAGYYVPAHRSDPVLAARDIPPGATRLLLAHQPNSAPVAAEAGFDLQLSGHTHGGQIWPWSLLARRANRFLAGLGKEGRMWVYTSRGTGYWGPPMRFGAPAEITRIWLRRAD
assembly_data_contig_1	CDS	assembly_data_contig_1_480377+1656	480377	482032	+	Ferredoxin-dependent glutamate synthase (EC 1.4.7.1)		PLF_404432_00000111	PGF_00408673			atgagctacgctactggcctttctcgtctaccgtcacgtaatgccgtcttcatcgccagcctttgcctgctggccgtttccctcgtcgggcttgcctcatcctcatactggtggtggggcgtggtcatcttcggcggcctgtcctggctcgggattcacgatatccgtcaaaagcaccgcaccgtcagccgcaactatcccattctggcgcactgtcgctatatcctcgagtcgatcgggccggagattcgtcaatacttcatccagtccgacctcgacgagcgtccgttctcccgggagcagcgcgccgtcgtctaccagcgggccaagaacgagagcgacaagaagcccttcggttccttgatcgacatgtatgcgcccggccacgagtggatcaac…	MSYATGLSRLPSRNAVFIASLCLLAVSLVGLASSSYWWWGVVIFGGLSWLGIHDIRQKHRTVSRNYPILAHCRYILESIGPEIRQYFIQSDLDERPFSREQRAVVYQRAKNESDKKPFGSLIDMYAPGHEWINHSLRPTHIDDSDFRVQIGGSLCSQPYSASVFNVSAMSFGSLSGNAIEALNAGARKGKFYHDTGEGSISRYHRIHGGDLVWEIGSGYFGCRHDDGSFNEERFAANARDEQVKMIEIKLSQGAKPGHGGILPAAKVTAEIAEAREVPMGEDVVSPAGHSAFSTPLELMTFIGRLRELSGGKPIGFKLAIGHPWEWFAMVKAMRETGQRPDFIVVDGGEGGTGAAPLEFINRLGVPLTEALMLVHNTLVGAGLREEIKIGAAGKITSGF…
assembly_data_contig_1	CDS	assembly_data_contig_1_482312+162	482312	482473	+	hypothetical protein		PLF_404432_00004017	PGF_08951439			atggccaattacgcctggacaatttcgatgctcgcgatgaccatcgctttcatcaccttcttcactttcagcgccacccggcgtcgcgtgctgttggtgaccgcactgacatcggccgtcatcgccgtgatcatggcactggtagcgggcctgatgcagtaa	MANYAWTISMLAMTIAFITFFTFSATRRRVLLVTALTSAVIAVIMALVAGLMQ
assembly_data_contig_1	CDS	assembly_data_contig_1_482801-243	482801	482559	-	hypothetical protein		PLF_404432_00002015	PGF_00196335			gtgtccgatatcgcgattctggaaatcgtcgaacttgccaacggagaagtggtgctgcgaccggcagaggcaacgggtgagccgctcgtctcgatccgcttctccgaagaggccgtcgagctgttgcggcgcagtcgcttcgacgtggcccgcgagatgctcgaccatgcgatcactcgaacccatctgtgggaaggtgatgaagaagatgccgccgaagaagcgccggcgaccgttcactag	MSDIAILEIVELANGEVVLRPAEATGEPLVSIRFSEEAVELLRRSRFDVAREMLDHAITRTHLWEGDEEDAAEEAPATVH
assembly_data_contig_1	CDS	assembly_data_contig_1_483394-459	483394	482936	-	hypothetical protein		PLF_404432_00001971	PGF_08225224			atgacttcggtggcccgtaccaatcagctgctctatcaggctgaattgttgctggcggtcgagccgggcaacgacgagcacgcgacggcgcgccgcatggcgctggaggaggccgcgctgggccagttggaactggcgctggattccgtgctgcgagaagtcaccgagcataccgatctgccccacgacggttggcaggcgtggctgcgggcgacgaacgtcaatgtggccgagctcgaacggctacgggccttgtcccgtgatcctgaaagctggctggggacgctgctggcgcgattgcaggcgctgcacggcgccgacggcgtggcccgccgcgatgcacgggcagggctgattgccagtgccggcgccccatcgctgggcgatacgctgcgctgg…	MTSVARTNQLLYQAELLLAVEPGNDEHATARRMALEEAALGQLELALDSVLREVTEHTDLPHDGWQAWLRATNVNVAELERLRALSRDPESWLGTLLARLQALHGADGVARRDARAGLIASAGAPSLGDTLRWCHREFKTLLPALREGSSEW
assembly_data_contig_1	CDS	assembly_data_contig_1_486012-2622	486012	483391	-	DNA topoisomerase I (EC 5.99.1.2)		PLF_404432_00000615	PGF_10300474			atgggcaagtcactggttatcgtcgagtcgccggccaaggccaagaccatcaacaagtatctcggcaacgatttcgtggtgaaatcgagtgtcgggcatattcgtgatctgccgaccagcggttcttccaagcaggccagcgatcccaaggagcgcgcgaagcaggcggcgatcacccgcaagatgtcgccggaagagaaggcggagtacaagaagcagaagcagcgggatcaactggttcggcgcatgggtatcgaccccgaacatggctggcgggcccattacgagatcctgccgggcaaggagaaggtggtcgatgagctcaagaggctggccgacaagagcgataccatctatctcgcgaccgatctggaccgtgagggagaggcgatcgcctgg…	MGKSLVIVESPAKAKTINKYLGNDFVVKSSVGHIRDLPTSGSSKQASDPKERAKQAAITRKMSPEEKAEYKKQKQRDQLVRRMGIDPEHGWRAHYEILPGKEKVVDELKRLADKSDTIYLATDLDREGEAIAWHLKETIGGDDSRYKRVVFNEITKNAIQEAFKQPGTLNIARVEAQQSRRFLDRVVGFMVSPLLWSKVARGLSAGRVQSVAVRLIVDRERAIRAFNPEEFWDVHADLVTADGEPIRFEVVRENGETFRPTSEKETLDRIAPLRQDTLDVTSRETRPTSSKPNAPFITSTLQQAASGRLGYSVKKTMTLAQRLYEGGYITYMRTDSTNLSQDAVEGVRDYIQSEFGDRYLPEAPNRYSSKQNAQEAHEAIRPSNVKQRADDLPVERDAQ…
assembly_data_contig_1	CDS	assembly_data_contig_1_486170+147	486170	486316	+	hypothetical protein						atggccattcacaatggggctgacaagacggattccaagtcgcgccgtggcgtcgtctcgggtttgtgggacttttcgtccatgtcgcacccggcgctcgcgcgctacactcgaatccgtaacgtcatcgtcgcgaaaggcctctag	MAIHNGADKTDSKSRRGVVSGLWDFSSMSHPALARYTRIRNVIVAKGL
assembly_data_contig_1	CDS	assembly_data_contig_1_486574+1464	486574	488037	+	Pyruvate kinase (EC 2.7.1.40)		PLF_404432_00001438	PGF_07760799			atgcagcacgcgtttcacggtccgattcgccgcaccaagatcgtcgccaccctcggcccagccacggatcgcgagggagtattggatgccattatcgaagccggggtcgacgtcgttcgcttgaacttctcccacgggaatccggaagaccatcgccgccgactcaaggccgttcgcgaggcggcggatcgtcacggccgcgcggtggctgcactgggcgacctccagggtcccaagatccgtatcgcccgctttgccgccgaaggtggtgtcaagctcgaaaagggccagcctttcgtgctggacgtatcgctggatcgcgatgccggcgacagcgagcgcgtcggctgcgactacaaggagctggccgacgatctcgaggccggcgacaccctgttg…	MQHAFHGPIRRTKIVATLGPATDREGVLDAIIEAGVDVVRLNFSHGNPEDHRRRLKAVREAADRHGRAVAALGDLQGPKIRIARFAAEGGVKLEKGQPFVLDVSLDRDAGDSERVGCDYKELADDLEAGDTLLLDDGRLVLEVDRIEGPQIFTTVKVGGKLTNNKGINKQGGGLSAAALTEKDKEDLKTAIDIGVDYLAVSFPRSGADMQYARELLGEAGQEIGLVAKIERAEAVADPETLDDIIRASEAVMVARGDLGVEIGDAQLIGVQKRIIARARTLNKVVITATQMMESMIESPLPTRAEVFDVANAVLDGTDAVMLSAETAAGDFPVETIRAMNRLCLGAERERAAQQSQHRIHEGFSRIDETLALSAMYAANHLSGVVAIACLTASGYTPLI…
assembly_data_contig_1	CDS	assembly_data_contig_1_489945-1821	489945	488125	-	Pyruvate carboxylase subunit B (biotin-containing) (EC 6.4.1.1)		PLF_404432_00001262	PGF_00012280			atgaacaacgccgactcgtcatccgtcaagatcagcgacgtcgtcctgcgtgatgggcatcagtcattgattgccacgcgcatgcgaaccgaagacatgctgccaatctgcgccaaactcgacgcgatcgggttccattcactcgaagtctggggcggcgccacgttcgacgcctgcgtgcgttttctcaaggaggatccctgggaacgcctgcagtcgttgcgcgaagcgcttcccaacacgccgctacagatgctgctgcggggtcagaacctgcttgggtatcgccactacgcggatgacgtggtggagcgtttcgtggcgcgctcggccgataacggcatcgacatctttcgggtcttcgatgcgctgaacgacctgcgcaatctggagaccgcc…	MNNADSSSVKISDVVLRDGHQSLIATRMRTEDMLPICAKLDAIGFHSLEVWGGATFDACVRFLKEDPWERLQSLREALPNTPLQMLLRGQNLLGYRHYADDVVERFVARSADNGIDIFRVFDALNDLRNLETAMKAVKASGKHAQGTICYTVSPVHTRNMYVEQAKRLVDMGADSIAIKDMAGLLTPYATGELVAALAEAVDVPIHLHAHATSGLASLSQMKAVEAGCRHIDTCISAFAGGTSHPSTEAMVAAFQQTPYDTGLDLVALKEVGDYFREVRKKYAAFESEYTREDVSVQIWQVPGGMMSNLANQMKEQNALGRIQDVFDEIPKVRADLGYPPLVTPTSQIVGTQAAMNVLTGERYKSITNEVKRYLLGGYGQPPAEVNPEVRRKAIGNELV…
assembly_data_contig_1	CDS	assembly_data_contig_1_491400-1416	491400	489985	-	Pyruvate carboxylase subunit A (EC 6.4.1.1)		PLF_404432_00001435	PGF_00045965			gtgtttaaaaagctgcttatcgccaaccgcggcgagattgccgtgcgtattgtacgagcctgcgccgagatgggcatccgttcggttgcgatctataccgaacccgaccgtttctccctgcatgtcaaaggagcggacgaagcctatttcgtcggtgacgaaccgctggcgggctatctggatccgcggcggatcgtcaacctggcgcgggaaaccggctgtgatgccattcatcccggctacggcttcttatccgaaagtgccgaatttgccaggatctgcagccaggcgggtatcgcgttcgtcggcccgagtgccgaagtgatcgccaggatgggcgacaagaccgccgcgcgaacggcgatgcgtgaggcaggcgtgccggtgacgccgggttcc…	MFKKLLIANRGEIAVRIVRACAEMGIRSVAIYTEPDRFSLHVKGADEAYFVGDEPLAGYLDPRRIVNLARETGCDAIHPGYGFLSESAEFARICSQAGIAFVGPSAEVIARMGDKTAARTAMREAGVPVTPGSDGNLANLDEALTVAEEIGYPIMLKATSGGGGRGIRRCDTAEQLRQAWDRVISEATKAFGSAEVFMEKCVVDPLHIEVQVLADSHGGVIHLFERDCSIQRRNQKLIEIAPSPQLTPEQRSYVGKMAVRAAQAVGYQNAGTVEFLVKDNEVFFMEMNTRVQVEHTITEAITGVDIVREQLRIAAGDRLAYRQEDIRHQGYAIQFRINAEDPKNDFLPSFGRITRYYAPGGPGVRTDTAIYTGYTIPPYFDSMCLKLIVWGMTWEETLN…
assembly_data_contig_1	CDS	assembly_data_contig_1_491540+987	491540	492526	+	Transcriptional regulator, LysR family		PLF_404432_00001725	PGF_07987589			atgtcgcgtcccaacctgctcaatcgtctgacattccgtcagctccaggtcttccaggccgttcatcgtcagcaatcctattcacgcgctgccgaacagctgggcctgacgcaacctgccgtcagcgctcagatccgacagctcgagcaggcgctgagccagccactgttcaagtacgccggcaagacactccatatactgcccgccgccgatgcgctggccgcgtccgtgcagtcgatcttcggtcaggtttcgagtctgcagatggagctgtcggagctggcgggcacgatccggggcgaactcaaccttgcagccgtctcgaccgcgcaatacgtcgtgccgcacattctggcgcgcttcagagcccgctatccggaagtccagattcgactacgc…	MSRPNLLNRLTFRQLQVFQAVHRQQSYSRAAEQLGLTQPAVSAQIRQLEQALSQPLFKYAGKTLHILPAADALAASVQSIFGQVSSLQMELSELAGTIRGELNLAAVSTAQYVVPHILARFRARYPEVQIRLRVCNRAQALERLAERRDDLVIMGMVPDDPNLVFMPILDNELIPVVWPGHPLVTAERATLEDFARHYLLMREPGSGARTAFEDFAARERISLHHTIELGTNEAIKQGVMAHLGVAVLPRLAVQLELASGLLASPRIPGFPLKRSWCTVYPKDRYPTPVTELFLRFVRELLPELNAHFRAPMTPIETPTLLCLPADEV
assembly_data_contig_1	CDS	assembly_data_contig_1_493063-522	493063	492542	-	GGDEF domain protein		PLF_404432_00005139	PGF_00006821			atgattgcaccggatatgccccataacgaagtcgagcgtctaaccgttttgcgggatctacagctgctcgattcggaatccgacaaggggttcgaccgtttgacggaattggcgacccagattttcgacgttcccatgtcgatgatcacgctgatcgacgaagagcgtcagtggttcaagtcgcatcagggcttgaaggtctgcgagacgccaaggcggatttctttctgtggtcacgtcgtggccgacggccagccaatggtggtcaacaatgccttgcgggatgcacgtttttcggacaacccgctggtgacgggagaccctttcattcgcttctatgctggctatccgctgttcgtggagccggaagcctgtgtgggcacgctatgtctgatcggc…	MIAPDMPHNEVERLTVLRDLQLLDSESDKGFDRLTELATQIFDVPMSMITLIDEERQWFKSHQGLKVCETPRRISFCGHVVADGQPMVVNNALRDARFSDNPLVTGDPFIRFYAGYPLFVEPEACVGTLCLIGMLPRAFEETDMQRLRLLAAQAEELIQLHILRVQANQRDRA
assembly_data_contig_1	CDS	assembly_data_contig_1_494450-990	494450	493461	-	Lipoyl synthase (EC 2.8.1.8)		PLF_404432_00001062	PGF_00017479			atgaccgagacgaccgtcatgccaacgccccagaccaagaagccggcacgcgccgagcgcggtgtcaaactgcgcggtgccgagaaggtctctcggattcccgtcaaggtcattccgaccgaaacgttgccgaagaaaccggactggctgcgcgtcagaatgccggtttctcctcaggtcacccatatcaagcagaccctgcgcaagcacggactgcacaccgtctgtgaagaagcctcgtgccctaatctgggcgagtgtttcagtggcgggacggcgaccttcatgatcatgggcgatatctgtacccgccgttgccccttctgcgatgtcgcgcatggacgacccaatgcgctcaacgagaacgagcctcgcgaactggcggaagccattgccgag…	MTETTVMPTPQTKKPARAERGVKLRGAEKVSRIPVKVIPTETLPKKPDWLRVRMPVSPQVTHIKQTLRKHGLHTVCEEASCPNLGECFSGGTATFMIMGDICTRRCPFCDVAHGRPNALNENEPRELAEAIAEMRLNYVVVTSVDRDDLRDGGAQHFANCIREIRRDSPNIEIEVLVPDFRGRMQVALDILEGEAPDVFNHNLETVPSLYRKVRPGADYQWSLDLLKGYKARRPGVMTKSGLMLGVGETDEQVIEVMRDLRAHDVDMLTLGQYMQPSRNHLPVDRWVHPQTFDWFAEQGKAMGFKHVASGPLVRSSYHADKQAHGVEVK
assembly_data_contig_1	CDS	assembly_data_contig_1_495154-669	495154	494486	-	Octanoate-[acyl-carrier-protein]-protein-N-octanoyltransferase (EC 2.3.1.181)		PLF_404432_00001229	PGF_04007946			atgtccacgttgcaactctaccgactcgggcatcagccttatctgccggtgtggcaggcgatgtcgcgttttaccgatacgcgcgatgcctcggcgccggatcagttgtggctggtcgagcatgaccccgtcttcacccaggggcgggccggcaagcccgagcacctgttgatgccgggagacataccggtcgtcgcgagcgatcgcggtggccaggtgacctaccatgggccggggcaggtcgtgctctatcctttgctcgatgtgcgtcggcgagggcttggcgtacgggagctggtgacgctgctcgagaacgccgtcatcgatctgctggcgcaccatggcgtcgatgcacgtgcgcgaccggacgcccccggggtctatgtcgccgacgacaag…	MSTLQLYRLGHQPYLPVWQAMSRFTDTRDASAPDQLWLVEHDPVFTQGRAGKPEHLLMPGDIPVVASDRGGQVTYHGPGQVVLYPLLDVRRRGLGVRELVTLLENAVIDLLAHHGVDARARPDAPGVYVADDKIASLGLRIRRGCSFHGVALNVDMDLSPFARINPCGYAGLKMTQLRDHVTEPVSSISEAERLADCFARRMSAPLDARSGWPQAFEPAAIA
assembly_data_contig_1	CDS	assembly_data_contig_1_495447-288	495447	495160	-	Proposed lipoate regulatory protein YbeD		PLF_404432_00002296	PGF_03767152			atgacccagacacccaatgatgttgacctgcctcggcccaaggtcgaatttccgtgcgactactcgatccgggtagtcggtgatgccgccgaagatttcgttgcggccatcagcgaggtgatcgaacggcatgctcccgggttcgatccggcatccatcaagctttccgacagtcgcaacggtcgctttcaatcggttcgagtggtcattcatgccaccggagaagcgcagctggatgcgctgtttcaggatctgaaggcgaccggacgcgtacacatggtgctgtga	MTQTPNDVDLPRPKVEFPCDYSIRVVGDAAEDFVAAISEVIERHAPGFDPASIKLSDSRNGRFQSVRVVIHATGEAQLDALFQDLKATGRVHMVL
assembly_data_contig_1	CDS	assembly_data_contig_1_496882-1221	496882	495662	-	D-alanyl-D-alanine carboxypeptidase (EC 3.4.16.4)		PLF_404432_00000577	PGF_06594113			atgaaagcgttgttcacttcgtctgtatcacgcctggtcatctcagcgtcattgtgtctggggctgctgtcgtctccggccggcgcccagcaacccactcccgatagccagatgtcggcatccaacccggaaccggagcagttgataccctcgccgcctgatctggccgcgtcttcctgggtgctgatggatgcttccaccggtcaactgctggtgaatcacaacggcgatcagcggctgccgcccgccagtctgaccaagatgatgacggcctacatcgtcgagcaggaaatcgacggcggcagcatctccgacaccgacatggtcagcgtcagtgaaaatgcgtggcgcacgggcggttcacgcatgttcatccaggagggcacgcaggtcagcgtc…	MKALFTSSVSRLVISASLCLGLLSSPAGAQQPTPDSQMSASNPEPEQLIPSPPDLAASSWVLMDASTGQLLVNHNGDQRLPPASLTKMMTAYIVEQEIDGGSISDTDMVSVSENAWRTGGSRMFIQEGTQVSVENLLRGVVVQSGNDASVALAEYVAGSESAFADLMNQQAQRLGMQNSHFMNPTGLPHDDHYSSAHDLAILARHIITDFPDHYQVYSEKYFTYNDIRQPNRNRLLWRDPDVDGLKTGHTEAAGYCLVASAKKQDTRLIAVVMGTNSDEARAAETQRLLNYGFRFFQTRKLYDAGSVLNEARIWGGASDTVRLGVQDEVSMTVPRGSADNLTARLNLPETLRAPIQAGQQVGTLEIKSGDEVLGQQPLVALEGVEEGSIFKRVWDSIVL…
assembly_data_contig_1	CDS	assembly_data_contig_1_497967-1059	497967	496909	-	Septum-associated rare lipoprotein A		PLF_404432_00001558	PGF_09566238			atgattcggtgtgccgtgagatggcgcttctccctggcactgttgctgctggcgctattggcgggatgtgccggtggcggcggctcccagggcgggagcggtcgttacgccatggatcaggatgcctacccggatacgccgaaagacgtcgccaacgtgccggatgcggtgccgcgcgtggaacctcgttccaggagcggtaaccgctcgacctatacggtatggggcaagacctaccatgtgctcgacgaccctgccggttacgaggccgaagggctcgcttcctggtacggcgtcaagtttcagggatacgacacggccaatggcgagacctacgacatgtaccagatgtcggcggcgcatcgctctttgccgttgccaacttacgcgcgtgtcacc…	MIRCAVRWRFSLALLLLALLAGCAGGGGSQGGSGRYAMDQDAYPDTPKDVANVPDAVPRVEPRSRSGNRSTYTVWGKTYHVLDDPAGYEAEGLASWYGVKFQGYDTANGETYDMYQMSAAHRSLPLPTYARVTNLDNGRKVIVRVNDRGPFHSDRLIDLSYAAAARLGILKGGTGRVKVEAIDPVVWARTHGESAGDRSQAGQSAVASRSVSRQPSTSGASPRPVASQAEGASSGANYQASIDPVLAAANAEESPSSSTLSSASVAPISASEGSSAAGQRFVQVAALGSRASAEALKNRLQGLLSRPVRIDNASPLYRVQVGPIHDLASLESIRATLQDAGYSQTFLVAPTQ
assembly_data_contig_1	CDS	assembly_data_contig_1_499010-1047	499010	497964	-	Membrane-bound lytic murein transglycosylase B		PLF_404432_00001103	PGF_03116630			atgccgctgcgttggagacgagatcgtcggttcagcatcagtctgttgctggtgggactctggggtttggcaagcgcggcggcgcaggccgaggagaatttcgacccgaccacccatcccgaagtgcaggagatggtggaagccctatcgcggaagggcttgccgagtcacgagctggaagctgcgatgcaggcggcgcagtatcgtccgcaggtactggaggcgatggatcacgcggcggaaagacgcttgcgctgggacgagtaccgcgacatcttcatccagcctgaacgtattcgacagggcgttgcctttctcgagaagtatcatgaagcgttggcgcgggccgagaaagtctacggcgtgccgccggagatcgtggtggcgatcctgggtgtc…	MPLRWRRDRRFSISLLLVGLWGLASAAAQAEENFDPTTHPEVQEMVEALSRKGLPSHELEAAMQAAQYRPQVLEAMDHAAERRLRWDEYRDIFIQPERIRQGVAFLEKYHEALARAEKVYGVPPEIVVAILGVETQYGQHKGTHRVLDSLSTLAFHHPSRGAFFRGELEAFLDITLGQDVDPATLHGSYAGAMGYPQFIPTSYQAYAVDFDFDGLKDLWNNPVDAIGSIANYFSEHGWQRHQAVLVEADGPDVLPSSITFNRTEPPDTSISALQQVGIEPTAGSLQPSDEVVPLALDFADGHIRYVLGLDNFYVITRYNHSHLYAMAVATLAQRIQTAMSEDAQGDGA
assembly_data_contig_1	CDS	assembly_data_contig_1_500188-1143	500188	499046	-	Rod shape-determining protein RodA		PLF_404432_00001512	PGF_01126005			atggcgattgatttccaacgcgtggcaccgagagcccatcaagcccgagtcgggcgcaagcgctcgttgtggctgcgcatgcatctcgacccgtggctattgtcgatcctgctgctgctgatctcgttcggactggtggtgctctacagcgccagcggcatgtcggcctcgacgacgatggcgcaggcgtcgcgcatgggtgtggccttgctgggcgcggtgatcatcgcgcagttctcgcccggcacgctgttccggtggacaccgctggcctacggtggcggcctcttgatgctgatcgccgtcgagatcatgggggacatcggcatgggcgcccagcgctggctggagatcggtccgttgcgattccagccttcggaggtgatgaagatcgccatg…	MAIDFQRVAPRAHQARVGRKRSLWLRMHLDPWLLSILLLLISFGLVVLYSASGMSASTTMAQASRMGVALLGAVIIAQFSPGTLFRWTPLAYGGGLLMLIAVEIMGDIGMGAQRWLEIGPLRFQPSEVMKIAMPMMLAAYFHRRPLPPTWRDLIVCAVIIGVPVLLIARQPDLGTSLLVTCAAVFVILLTGLSWKFILTLVAMAGAAAPLLWINMHDYQRQRVLTFLNPESDPLGAGWNIIQSKTAIGSGGLEGKGWGLGTQSQLEFLPERHTDFIVAVLGEEFGLIGMCTILVLYLLLVSRGLVMANHAQDTYGRLLAGSIVLTFFIYVFVNIGMVTGILPVVGVPLPLVSYGGTSSVTLMAGFGILMSIHTHRRLLTH
assembly_data_contig_1	CDS	assembly_data_contig_1_502073-1896	502073	500178	-	Peptidoglycan D,D-transpeptidase MrdA (EC 3.4.16.4)		PLF_404432_00001296	PGF_10376398			atgcgtaaacgtcgggaaaacgtcaagaaccacgaacaggaatttcgtgtctttcgcaatcgctcgctggtcgctgccctgatcattctgctgatggcgggcgcgctcgtttcgcgtctggtctatttgcaaatcatcgagcatgacgtcttcatcacgcgctccgacaacaatcgcatgcgagtggagccgttaccgccgcgtcgtggcctgatctacgaccgaaacggcaagctgctggcggaaaaccgcccgacctacaatctcaccatcgtgcgcgaacgtgtcgatgatctcgataccacgttacagcgtctggtggatatcctggggctgcccgaggacgaggtcgagacctttcgggagcgttcccgtcagcgccagcgaccctatcagcct…	MRKRRENVKNHEQEFRVFRNRSLVAALIILLMAGALVSRLVYLQIIEHDVFITRSDNNRMRVEPLPPRRGLIYDRNGKLLAENRPTYNLTIVRERVDDLDTTLQRLVDILGLPEDEVETFRERSRQRQRPYQPALLISDLTEDQIARLAVNRYLLSGVEVEAQLMRYYPDPIVMSHVLGYVGRINADELADLDPGNYAGTHFIGKTGVEYTYEDQLHGKAGLRKVETNARGRVLRELDRNPAEPGKDITLTIDSRLQHMAYDLLGGRRGAIVAIQPKTGDILAMVSAPGFDINKFVTGISYKDYRALQENLDLPLYNRAVRGQYPPGSTVKPFEALGALQDGVVKPNDVIYDPGYFQLPNDSRRYHNWLRWGHGRVDLERALEVSNNTYFYTMAYRLGI…
assembly_data_contig_1	CDS	assembly_data_contig_1_502646-468	502646	502179	-	23S rRNA (pseudouridine(1915)-N(3))-methyltransferase (EC 2.1.1.177)		PLF_404432_00000251	PGF_07480521			gtgaagatccggttgctggccgtcggctcgcgcatgccggcgtgggtcgaggccggggtcgatgagtatcgcaagcggttgccgcgcgagatgcccttcgagatcgtcgagatcccgcccggtgctcgcggcaagaatgccgacgtgacgcgggcaatccaggccgaaggtgatcggatgctggaaaaattgcgcgatcaggaacgtatcgtggcgctcgaggtcaaaggggcgtcctggacgaccgagcaactggccgcagagctggactcctggcggctggaagggcaggacgtcgcgctgttggtcggaggtcccgacggtctcgatccccgcgtcgtcgcccgcgctcggcaatcctggtcgctgtcggcactgacgctgccgcaccccctggtg…	MKIRLLAVGSRMPAWVEAGVDEYRKRLPREMPFEIVEIPPGARGKNADVTRAIQAEGDRMLEKLRDQERIVALEVKGASWTTEQLAAELDSWRLEGQDVALLVGGPDGLDPRVVARARQSWSLSALTLPHPLVRVVLAEQLYRAWTLLAGHPYHR
assembly_data_contig_1	CDS	assembly_data_contig_1_503026-384	503026	502643	-	Ribosomal silencing factor RsfA		PLF_404432_00001498	PGF_00435430			atgcagacagatacgcttaaatcattggtggtggatgcgctcgaagagttgaaagcgcgtgacgtcgtcgagctggatgtagccgaattgaccagtgtcactgatgtcatggtggtcgcgagcggcacatcgtcgcgtcatgtctccgcactggcggataacgtgatcgaaaaggcgaaggaggccggccttcgaccgctgggcgtagaagggcagcagagcggtgaatgggtgctggtggatctgggcgacgtcgtcgctcatgtgatgatgccggagactcgtcaactctatgatctcgagcgtctctgggccgatctgcccacggattcgaagcgtgccgcggatcgtcaagagcttcgcggtcaagagcttcgcgggtga	MQTDTLKSLVVDALEELKARDVVELDVAELTSVTDVMVVASGTSSRHVSALADNVIEKAKEAGLRPLGVEGQQSGEWVLVDLGDVVAHVMMPETRQLYDLERLWADLPTDSKRAADRQELRGQELRG
assembly_data_contig_1	CDS	assembly_data_contig_1_503751-657	503751	503095	-	Nicotinate-nucleotide adenylyltransferase (EC 2.7.7.18)		PLF_404432_00001215	PGF_08432396			atgctcggcggtaccttcgaccctgtccatataggacatctgcgtagtgccgtggagttgggagaggcgctggcgctggatgcggtgcacatgattccggtccacgttccgcctcatcgcacggcacccggtatttccgccgagcaccggcttgccatgctggaggccggtatcggcgacacgcccggcctggtggcggacgaccgtgaggtgcgtcgttcaggtcattcctactccgtcgacaccctggcgtcattgcgcgaagcgtggggagaacaggcgcggcttgtcatggccgtcggtcacgatgcctttctggggcttcccgactggcatcagtacgagcgcttgctgtcgctcgcccacatcgtggtgatcgatcgtcccgaccacgaggaa…	MLGGTFDPVHIGHLRSAVELGEALALDAVHMIPVHVPPHRTAPGISAEHRLAMLEAGIGDTPGLVADDREVRRSGHSYSVDTLASLREAWGEQARLVMAVGHDAFLGLPDWHQYERLLSLAHIVVIDRPDHEEPLKPALASLIEGREVATVESLMTAPAGHLLRLRLPSRMAIAATEVRRRLQQGLSVRYLIPDSVERYIETHGLYRESGTGVDGLSE
[truncated: 3,129 more rows]
